# Supplementary material for: A tree shrew glioblastoma model recapitulates features of human glioblastoma
Source: Oncotarget. 2017 Feb 9;8(11):17897–907. doi: 10.18632/oncotarget.15225 (PMC5392295; doi:10.18632/oncotarget.15225)
Supplement: Supplementary file 2 [file oncotarget-08-17897-s002.xlsx]

## Sheet: Sheet1
Supplementary Table 3. The relative expression of human-Tree shrew 1:1 ortholog genes
gene	human_m_1	human_m_2	human_m_3	human_m_4	human_m_5	human_m_6	human_m_7	human_m_8	human_m_9	human_m_10	human_m_11	human_m_12	human_m_13	human_m_14	human_m_15	human_m_16	human_m_17	human_m_18	human_m_19	human_m_20	human_m_21	human_m_22	human_m_23	human_m_24	human_m_25	human_m_26	human_m_27	human_m_28	human_m_29	human_m_30	human_m_31	human_m_32	human_m_33	human_m_34	human_m_35	human_m_36	human_m_37	human_m_38	human_m_39	human_m_40	human_m_41	human_p_1	human_p_2	human_p_3	human_p_4	human_p_5	human_p_6	human_p_7	human_p_8
2015-03-01	0.435997	0.677344	0.225734	0.548782	0.568888	0.646488	0.476805	1.1577	0.935868	0.323756	0.350751	0.474048	0.564536	0.666387	1.14783	0.69682	0.349252	0.712028	0.844263	1.27928	0.344283	0.518585	0.503897	0.895835	0.793738	1.50699	0.542243	1.20219	0.524659	0.360422	0.914427	1.11015	0.335621	0.378394	0.977386	0.677406	0.672309	0.23004	0.806103	0.771933	0.459877	0.850827	1.15728	1.01288	1.20751	0.924121	0.841962	0.643111	0.614882
2015-03-02	0.641168	-0.154579	0.160515	0.652866	0.463331	0.753323	0.439586	0.527579	0.527585	0.410175	0.646242	0.231331	0.340385	0.348898	0.493234	0.471382	0.0446032	0.737026	0.582783	0.550354	0.548187	0.36647	0.688556	0.478268	0.231271	0.992573	-0.0115513	0.553744	0.325303	0.139647	0.284035	0.262598	0.654327	0.0860923	0.686114	0.693885	0.972697	0.235643	0.251472	0.117838	0.625544	0.335318	0.199754	0.0639445	0.460296	0.359982	0.432137	0.122415	0.618823
2015-03-03	-0.100209	0.521912	0.52602	0.818002	0.858366	0.211204	0.481845	0.944957	0.411859	0.510979	0.987641	0.151738	0.0521625	0.183461	0.555232	0.63945	-0.647093	0.502601	0.170438	0.431881	0.504183	0.102097	0.815127	0.55768	-0.279179	0.57816	0.693944	0.418714	0.201043	0.0547074	-0.446112	1.33816	0.878298	-0.595144	0.991231	0.0757056	-0.127123	0.428651	0.339859	-0.0657111	0.639816	0.953905	0.305224	0.892386	1.19713	-0.0318427	0.451705	0.208798	0.149932
2015-03-05	0.372082	0.426135	0.458603	0.422835	0.422626	0.507794	0.1608	0.75587	0.54405	0.339137	0.472195	0.459101	0.072569	0.24201	-0.458755	0.0687341	0.311436	0.298469	0.198898	0.211785	0.1109	0.345725	0.227496	0.178191	0.0594748	0.760858	-0.323423	0.0414687	0.351209	0.398775	0.208344	0.0626196	-0.0649065	0.285988	0.180846	0.156997	0.131228	0.251594	0.25779	0.442592	0.1659	0.19542	0.124767	0.51226	0.916127	0.849277	0.0840123	0.126596	0.470877
2015-03-06	0.269728	0.692357	0.389153	0.254544	0.310731	0.324441	0.351273	0.148096	0.424617	0.246553	0.445424	0.473935	0.344377	0.424328	0.247579	0.245452	0.371427	0.261911	0.234273	0.276974	0.340055	0.15628	0.237311	0.229382	0.350413	0.249293	0.296176	0.17384	0.361108	0.128848	0.253566	0.28706	0.495328	0.140399	0.316583	0.331357	0.0524696	0.268052	0.357321	0.299172	0.260826	0.434614	0.319789	0.643866	0.360651	0.423695	0.243036	0.345204	0.289186
2015-03-07	0.808405	0.781346	0.818092	0.798552	0.862749	0.817559	0.842091	0.83855	0.789357	0.831739	0.766841	0.934842	0.898751	0.864544	0.344612	0.751361	0.760566	0.681328	0.774551	0.824183	0.903729	0.814816	0.82299	0.694169	0.710971	0.936964	0.700098	0.400933	0.828006	0.843493	0.850311	0.889739	0.647427	0.675574	0.803246	0.936018	0.886694	0.840864	0.778461	0.793947	0.612847	0.590211	0.8696	1.0327	1.04846	1.18335	0.646189	0.54991	0.753965
2015-03-08	-0.0673953	0.0664316	-0.00514256	0.303993	0.112834	0.00700849	0.149121	-0.139021	0.149374	0.0941809	0.0866254	0.251162	0.1914	0.145109	0.0585546	0.114349	-0.201213	0.497694	-0.292578	0.234056	0.165276	0.13478	-0.0738295	0.453921	-0.0180432	0.0888485	0.408248	0.215443	-0.000147435	-0.184759	0.132812	0.125574	0.172027	-0.216693	0.137643	0.188843	-0.0183592	-0.164118	0.0861613	-0.157773	0.246317	1.37474	0.390609	1.09007	0.225845	0.546769	0.126021	-0.162357	-0.0652694
2015-09-08	0.857509	1.06594	0.595495	0.824094	0.993531	0.616718	0.70349	0.558438	0.502166	0.910158	0.9687	0.784254	0.887932	0.709708	0.98357	0.786434	0.395173	0.777535	0.563399	0.63792	1.05945	0.774311	0.966036	1.17098	0.533464	0.325091	0.843451	0.813758	0.650694	0.589607	1.18425	0.828184	1.13827	0.460329	0.997232	0.88294	0.808638	0.725943	0.764312	0.273176	0.802354	0.771273	0.866807	1.03722	0.645502	0.636679	0.819178	0.979329	0.718261
2015-09-09	0.790258	0.977189	0.575088	0.59265	0.931051	1.02561	1.10995	0.904402	0.578639	1.0926	0.847059	1.26611	1.05942	1.02699	0.715351	1.27489	1.29032	0.963381	0.898027	0.894984	1.15797	1.13059	1.02778	0.769417	0.903315	0.576839	0.993994	0.672142	0.853716	0.761676	1.07829	1.13499	0.895643	0.942658	1.13458	1.59053	0.668349	1.07691	1.23235	0.703709	1.18656	0.627316	0.79225	0.623706	0.752927	1.00792	0.907251	0.644272	0.871009
A4GALT	-0.901842	-0.756671	-0.686679	-0.609742	-0.705647	-0.889901	-0.657252	-0.695252	-0.82021	-0.706305	-0.634457	-0.552984	-0.684424	-0.828543	-0.719512	-0.841415	-0.902478	-0.657368	-0.879333	-0.78393	-0.842096	-0.902361	-0.838189	-0.702112	-0.975009	-0.74488	-0.84469	-0.79055	-0.695972	-0.510958	-0.589676	-0.58734	-0.857905	-0.775041	-0.709781	-0.662635	-0.624241	-0.640031	-0.648018	-0.757494	-0.667778	-0.697108	-0.737493	-0.721853	-0.759189	-0.47406	-0.869204	-0.958736	-0.8131
A4GNT	-1.04321	-1.15589	-1.06707	-1.05659	-1.17582	-1.11842	-1.00685	-1.04456	-0.978912	-0.821298	-0.896498	-1.03444	-1.08941	-1.18616	-0.841121	-0.876985	-1.03408	-0.949692	-1.04566	-1.03821	-0.987854	-1.05335	-1.01115	-1.03092	-0.986693	-0.863896	-0.790129	-1.07537	-1.00194	-1.11793	-1.03809	-1.07796	-0.712411	-0.877065	-0.87058	-0.860086	-1.03183	-1.07539	-0.943177	-0.81209	-1.04635	-0.978177	-0.886137	-0.959178	-0.970548	-0.871084	-1.01019	-1.05448	-0.963186
AAAS	-0.189135	-0.280299	-0.29703	-0.324053	-0.131297	-0.349417	-0.380093	-0.661905	-0.555589	-0.497231	-0.290269	-0.413309	-0.237014	-0.329347	-0.25867	-0.41399	-0.180133	-0.43656	-0.258304	-0.49689	-0.39967	-0.420189	-0.600009	-0.397387	-0.594966	-0.421607	-0.642962	-0.538798	-0.365194	-0.161648	-0.270033	-0.338205	0.135034	-0.582318	-0.513189	-0.131168	-0.373466	-0.359121	-0.422827	-0.355762	-0.216789	0.122404	-0.408079	0.277965	-0.319986	0.142971	-0.342946	-0.538872	-0.142097
AACS	0.534808	0.14461	0.653536	0.302342	0.328092	0.530013	0.596354	0.28864	0.268643	0.519839	0.413291	0.730801	0.416036	0.487515	0.340181	0.350925	0.436179	0.468593	0.411875	0.476731	0.321543	0.291458	0.540938	0.373343	0.280716	0.444774	0.326155	0.123737	0.0849958	0.694673	0.40393	0.403113	0.653698	0.488026	0.204307	0.594235	0.537003	0.60257	0.145092	0.574352	0.412695	0.554365	0.680705	0.076462	0.355478	0.458211	0.742728	0.588321	0.510591
AAGAB	-0.180918	-0.379323	-0.0267283	-0.322865	-0.410635	-0.374692	-0.500577	-0.386588	-0.420063	-0.550608	-0.514446	-0.39195	-0.365976	-0.657247	-0.516068	-0.397574	-0.106593	-0.426425	-0.303851	-0.46028	-0.50551	-0.33218	-0.330201	-0.5088	-0.29906	-0.394956	-0.614539	-0.456564	-0.395337	-0.241164	-0.478053	-0.217347	-0.350431	-0.199519	-0.441213	-0.539006	-0.355434	-0.461721	-0.791017	-0.240239	-0.230728	-0.353226	-0.307048	-0.52065	-0.511517	-0.327781	-0.55062	-0.467196	-0.553037
AAK1	-0.969332	-0.936731	-0.988489	-0.96684	-0.949189	-0.978087	-0.996807	-0.948861	-0.939087	-0.910976	-0.97919	-0.922043	-0.769079	-0.844022	-0.942046	-0.984673	-1.02529	-0.889633	-0.890562	-0.800145	-0.979655	-0.990259	-0.825627	-0.851639	-0.951934	-0.878083	-0.857188	-0.907307	-0.838508	-0.997314	-0.847238	-0.873664	-0.690261	-0.98302	-0.88011	-0.947315	-0.884205	-0.763995	-0.93723	-1.00389	-0.772435	-0.884281	-0.849615	-0.937291	-0.856461	-0.926947	-0.72441	-0.76291	-0.918567
AAMP	0.920655	0.773844	0.823431	0.919513	0.813854	0.686115	0.795369	0.78108	0.68908	0.834054	0.993751	0.898534	0.901518	0.871813	0.630645	0.916598	0.755846	0.804261	0.826133	0.793376	0.978429	0.915933	0.813817	0.706736	0.755326	0.717991	0.641366	0.600912	0.845481	0.867138	1.09252	0.890298	0.85247	0.923196	0.791723	0.906187	0.844142	0.706848	0.573193	0.618718	0.951148	0.915152	0.905439	0.835757	0.946346	1.01043	0.735318	0.677429	0.708861
AANAT	-1.44639	-1.42511	-1.43862	-1.40802	-1.4627	-1.5177	-1.34554	-1.3492	-1.44987	-1.4114	-1.41439	-1.48357	-1.44645	-1.46693	-1.52794	-1.45134	-1.40384	-1.38026	-1.33611	-1.45673	-1.43354	-1.39664	-1.45453	-1.45021	-1.38385	-1.48027	-1.47289	-1.53094	-1.5132	-1.40228	-1.40892	-1.45577	-1.31626	-1.37292	-1.40664	-1.41118	-1.33049	-1.51842	-1.38033	-1.34328	-1.4398	-1.42335	-1.379	-1.4237	-1.36922	-1.3238	-1.46899	-1.44161	-1.4333
AARS	1.10007	1.28933	1.30802	1.24484	1.53684	1.23044	1.11904	1.19807	1.02726	1.07748	1.08527	1.1364	1.4322	1.30808	1.07975	1.32523	1.63137	1.30147	1.16312	1.15553	1.32799	1.00697	1.20901	1.62481	0.966134	1.0115	1.24418	1.25455	1.0339	1.1308	1.34239	0.954763	1.74626	1.22081	1.18035	1.34433	1.2352	1.35122	0.938154	1.14919	1.41118	1.6281	1.15077	1.25216	1.3912	0.978127	1.35386	1.21046	1.29222
AARSD1	-0.125009	-0.396358	-0.429247	-0.346465	-0.343664	-0.314691	-0.127849	-0.533818	-0.408162	-0.159101	-0.757716	-0.370449	-0.114339	-0.0627678	0.110479	-0.0741002	-0.218098	-0.11384	-0.141298	0.0583984	-0.0865635	-0.221742	-0.175068	-0.0945031	-0.163515	-0.438083	-0.411148	-0.427437	-0.359602	0.31061	-0.0960668	-0.504664	-0.820951	-0.0278018	0.0353594	-0.161825	-0.037258	-0.381244	-0.6984	-0.313716	-0.176065	-0.257721	0.182926	-0.163172	-0.532812	0.00991746	0.0179157	0.132651	0.176135
AASDHPPT	0.976895	1.15736	1.30803	1.16657	1.1235	1.19406	1.11243	1.07607	1.25908	1.18908	0.821134	1.30849	1.29292	1.38556	1.15545	0.998009	1.33725	0.931298	1.23408	1.04061	0.927012	1.02064	1.45615	0.963043	1.36131	1.24482	0.966121	0.860378	0.926205	0.779532	1.05078	1.24377	0.954838	1.10252	1.113	1.08857	1.10548	1.16023	0.992792	0.707282	1.13305	1.39416	1.47459	1.64797	1.6084	1.53893	1.20271	1.13931	1.08119
AASS	-0.533165	-0.306525	-0.209519	-0.606038	-0.195341	-0.469278	-0.625074	-0.652307	-0.406732	-0.511865	-0.234093	-0.285431	-0.552871	-0.183463	-0.651694	-0.0888741	-0.517017	-0.626232	-0.753663	-0.505357	-0.319981	-0.824335	-0.343027	-0.494577	-0.995252	-0.945737	-0.252091	-0.782303	-0.433702	-0.759157	-0.385985	-0.339353	-0.353976	-0.774451	-0.485527	-0.439104	-0.502702	-0.374786	-0.486246	-0.708853	-0.897133	0.273913	-0.660036	0.0149384	-0.377233	-0.0778633	-0.658443	-0.359043	-0.90658
AATF	0.507717	0.733829	0.73303	0.756579	0.738584	0.543667	0.691655	0.43273	0.489324	0.588318	0.38744	0.599494	0.874637	0.743543	0.842584	0.911718	0.821456	0.849871	0.841732	0.824076	0.571518	0.768472	0.914422	0.899806	0.546077	0.355705	0.717963	0.694365	0.821409	0.82334	0.783023	0.768702	0.563509	0.811878	0.750056	0.932961	0.424967	0.778692	0.55863	0.655658	0.432987	0.98065	0.827711	1.33275	0.614374	1.206	1.09479	0.903174	0.855102
AATK	-0.564924	-0.692505	-0.546864	-0.227598	-0.281686	-0.531126	-0.786052	-0.502239	-0.85546	-0.533381	-0.308715	-0.43677	-0.269785	-0.566951	0.161899	-0.643541	-0.607783	-0.186972	-0.56346	-0.464622	-0.487201	-0.381583	-0.217066	-0.548481	-0.591684	-0.174242	-0.398717	-0.153517	-0.52871	-0.544396	-0.503327	-0.522446	0.0837594	-0.591199	-0.554351	-0.626473	-0.309943	-0.556597	-0.920988	-0.724608	-0.326641	0.213707	-0.443709	-0.186477	-0.357782	-0.156043	-0.238039	-0.0491117	-0.267203
ABAT	0.943069	0.617084	1.10461	0.640741	0.332262	0.97352	0.565833	0.55336	0.86036	0.870264	1.28081	1.03263	0.92676	0.64379	1.10517	0.931596	0.754333	0.611651	1.0599	0.864543	1.03813	0.7382	1.13857	1.08036	0.619432	0.43916	1.30814	0.429341	0.185379	0.739839	1.17422	1.2825	1.08468	0.479193	0.964146	1.31855	0.985132	0.858865	0.910413	0.416263	0.926109	1.43968	1.25548	1.48802	1.41628	1.28624	1.48935	1.28776	1.16595
ABCA2	-0.859421	-1.01449	-0.920241	-0.770365	-0.904331	-1.01257	-0.981917	-1.08868	-1.12296	-0.947928	-0.534018	-0.94075	-0.87028	-1.00785	-0.612287	-1.08539	-1.08107	-0.660078	-0.995987	-1.03388	-0.909349	-0.928512	-0.903921	-1.00016	-0.910588	-0.878047	-0.884555	-0.676729	-0.891782	-1.05574	-0.870031	-0.97838	-0.617455	-1.00483	-0.927352	-0.955306	-0.853508	-0.907126	-1.05286	-1.11725	-0.862302	-0.757231	-0.833525	-0.860724	-0.910998	-0.8422	-0.862077	-0.852904	-0.901871
ABCA3	0.397431	0.149912	0.171608	0.315049	0.454472	0.238698	0.66747	0.285563	0.16807	0.449324	0.495513	0.392534	0.73245	0.431543	0.836696	0.732033	0.471423	0.553578	0.490559	0.35685	0.690097	0.506407	0.656324	0.911567	0.838724	0.163459	0.847739	0.499589	0.171177	0.323609	0.750353	0.767095	0.886228	0.249607	0.609875	1.11619	0.298605	0.718192	0.453194	0.482422	1.05667	1.13832	0.618319	0.597784	0.625751	0.814307	0.698335	0.439473	0.388706
ABCA4	-1.16116	-1.31893	-1.30111	-1.25095	-1.22572	-1.17229	-0.995929	-1.05701	-1.15607	-1.13937	-1.11264	-1.03098	-1.17994	-1.16401	-1.12634	-1.15845	-1.13564	-1.11352	-1.20322	-1.14558	-1.08049	-1.16681	-1.18067	-1.11594	-1.26727	-1.00974	-1.15931	-1.25382	-1.20674	-1.08864	-1.16753	-1.15619	-1.01155	-1.02952	-1.2382	-1.09059	-0.905261	-1.16758	-1.20626	-1.05235	-1.11882	-1.09039	-1.14405	-1.141	-1.0611	-1.06578	-1.17688	-1.24457	-1.06806
ABCA5	-0.256284	-0.385687	0.621195	0.0755605	-0.174227	-0.187229	-0.152917	-0.526667	-0.167654	-0.246935	-0.464612	-0.236861	-0.000672035	-0.161798	-0.195337	-0.407269	-0.0161488	-0.357356	-0.332269	-0.205842	-0.304982	-0.62963	-0.3082	-0.00948767	-0.144332	-0.338641	-0.584525	-0.506294	-0.382428	-0.390157	-0.260511	0.00551926	-0.587191	-0.382008	-0.319156	-0.604076	-0.363207	-0.171473	0.146147	-0.558084	0.0603695	-0.522481	-0.208838	-0.581198	-0.527366	-0.554431	-0.553126	-0.0727499	0.245986
ABCA6	-1.12037	-1.2344	-1.12368	-1.27852	-1.15944	-1.07701	-1.30384	-1.22644	-1.16158	-1.28267	-1.2367	-1.29736	-1.11598	-1.27982	-1.16908	-1.2978	-1.13113	-1.18368	-1.2467	-1.25706	-1.11007	-0.95007	-1.35018	-1.31564	-1.19649	-0.942608	-1.33579	-1.34001	-1.3171	-0.966263	-0.61005	-1.33199	-1.34295	-0.985076	-1.3003	-1.22001	-1.14779	-1.2846	-1.2474	-1.26367	-1.18354	-1.27158	-1.29753	-1.32625	-1.36442	-1.31936	-1.46586	-1.29406	-1.14454
ABCA7	-1.03888	-1.01593	-1.08406	-0.812954	-0.89857	-0.88978	-1.03043	-0.985819	-0.920185	-1.03852	-0.708277	-1.03791	-0.941022	-0.878115	-0.856323	-0.87989	-1.09055	-0.961447	-0.974183	-0.986404	-0.949788	-1.06987	-0.983265	-0.855525	-0.931342	-0.837165	-0.900648	-0.938873	-0.83714	-0.882789	-0.801297	-0.869138	-0.499622	-0.916693	-0.720962	-0.737694	-0.94498	-0.979951	-0.86664	-0.841061	-0.848803	-0.6567	-0.966826	-0.881259	-0.78095	-0.822554	-1.14036	-0.812989	-0.863419
ABCA8	1.32183	1.31835	1.38966	1.12595	1.11048	1.28724	1.28067	1.23893	0.919889	1.29061	1.28263	0.921531	1.54189	1.38574	0.753055	0.068262	1.04446	1.57998	0.638299	0.840077	1.79296	0.840007	0.814181	0.584964	0.993613	1.05271	-0.331655	0.998188	1.17855	-0.441045	1.17577	1.82744	0.694709	0.344823	0.718464	0.263565	1.38697	0.504789	1.26611	0.75395	0.771644	0.411754	0.108123	-0.0448478	0.906965	1.07228	0.198013	1.09433	0.523445
ABCB4	-1.03669	-0.908943	-1.01927	-1.16293	-1.11	-1.03846	-1.02992	-0.939574	-0.944226	-0.870715	-0.658417	-0.0687418	-1.04552	-1.04024	-0.672139	-0.866698	-1.16364	-0.915207	-0.295176	-0.393755	-0.891143	-0.681247	-0.91527	-0.929206	-0.80371	-0.944295	-1.00068	-0.978208	-0.950159	-0.806463	-0.698939	-1.19429	-1.06036	0.0653235	-0.688153	-0.870108	-0.00152062	-1.12507	-1.00752	-0.438748	-1.20708	-1.04199	-0.853024	-0.526747	-0.869611	-1.12797	-0.734048	-0.485516	-1.04243
ABCB6	-0.454202	-0.560663	-0.520677	-0.754417	-0.817907	-0.610302	-0.594297	-0.570405	-0.731826	-0.563348	-0.396919	-0.688459	-0.572498	-0.674239	-0.438905	-0.549117	-0.307451	-0.50569	-0.532179	-0.579879	-0.341686	-0.551966	-0.69938	-0.63603	-0.453512	-0.689397	-0.522033	-0.768193	-0.565585	-0.445862	-0.371964	-0.372309	-0.283183	-0.389798	-0.693884	-0.638027	-0.600753	-0.643191	-0.418763	-0.563155	-0.474821	-0.244538	-0.532479	-0.649511	-0.575092	-0.474117	-0.409354	-0.619178	-0.509549
ABCB7	0.826406	1.16201	0.610884	0.48319	0.791442	0.803848	0.908861	0.976569	0.956716	0.814285	0.922782	0.726053	0.706297	0.663435	0.717838	0.550195	0.923918	0.679018	0.75912	0.745574	0.850513	0.397603	0.798293	0.810779	0.65065	0.75522	0.529616	0.675646	0.466946	0.703675	0.646383	0.675119	0.606863	0.599423	0.647614	1.03186	0.603628	0.639565	1.04483	0.676703	0.401834	0.993369	0.682399	0.787181	0.758716	1.14231	0.484802	0.700563	0.713373
ABCB8	-0.778454	-1.11816	-0.981785	-0.930225	-0.791308	-1.10746	-0.858411	-0.946385	-1.09346	-0.988861	-1.04912	-1.10647	-1.00897	-0.900861	-0.955701	-0.844691	-0.953385	-0.915259	-1.03161	-1.11484	-1.00584	-1.06625	-0.97831	-1.04951	-1.08163	-0.839779	-1.06872	-0.94846	-0.825903	-0.81605	-1.04612	-1.01098	-0.958255	-0.885149	-0.876919	-1.00612	-0.80255	-1.00559	-0.87352	-0.909198	-0.891719	-0.784985	-1.09379	-1.01039	-0.924248	-0.790752	-1.00131	-0.913855	-0.821353
ABCC10	-0.350526	-0.182369	-0.0660653	-0.182815	0.210606	0.0330792	0.172228	-0.123204	-0.162622	-0.00085157	-0.161981	-0.0372193	0.137449	-0.0112442	0.122704	0.00851567	-0.130254	-0.281182	-0.0999227	-0.14305	-0.263744	-0.220532	-0.178057	-0.18959	-0.356075	0.075192	0.166483	0.260127	0.124527	-0.0463481	-0.0878359	-0.0935219	0.0637472	-0.298731	-0.158691	-0.393823	-0.16141	-0.0315933	-0.169153	-0.355772	-0.339055	-0.0444073	-0.181858	-0.173792	-0.142052	-0.231176	-0.0697145	0.0326954	-0.00732734
ABCC3	0.0502358	0.654865	-0.340034	0.408253	0.465537	0.378099	-0.0618275	0.359641	0.109492	-0.384164	0.361048	0.413245	0.356905	0.686752	0.136611	0.139074	0.0222679	-0.0965369	0.557318	0.471217	0.832994	-0.145221	-0.0771027	0.113603	0.528565	0.353097	0.655747	-0.241604	0.287749	-0.265778	0.445187	1.0269	0.247283	0.0104335	-0.214405	0.616625	0.539241	0.365731	0.918255	0.253521	-0.0664377	-1.05355	-0.693739	-1.05337	-0.442341	-0.990147	-0.185232	0.00591898	-0.464334
ABCC4	0.390051	0.125281	0.472885	0.0596834	0.287441	0.504985	0.374898	0.468506	0.117526	0.590169	0.57341	0.462697	0.0172908	0.406268	0.446705	0.546668	0.276359	-0.124961	0.48355	0.703976	0.211349	0.37625	0.340715	0.461551	0.310508	0.993812	0.57233	0.374851	0.485676	0.780015	0.101853	0.232194	0.245591	0.406826	0.518162	0.314313	0.883931	0.32654	0.508327	0.105254	-0.0113164	0.273567	0.758372	0.580688	0.444818	0.339375	0.49147	0.197386	0.353299
ABCC8	-1.307	-1.24307	-1.26505	-1.2371	-1.14819	-1.10289	-1.07183	-1.09458	-1.1784	-1.05736	-1.10922	-1.07999	-1.00072	-1.15326	-1.15544	-1.24626	-1.27469	-1.21973	-1.12535	-1.09231	-0.769966	-1.22151	-1.11911	-1.21752	-1.13805	-1.1536	-1.01673	-1.22024	-1.13503	-1.17658	-1.21461	-1.18729	-1.25485	-1.29634	-1.12805	-0.725572	-1.12254	-1.29267	-1.12549	-1.10431	-1.14836	-1.28544	-1.06162	-1.00719	-1.01963	-1.05048	-1.22244	-0.985189	-1.07468
ABCC9	-1.19025	-1.27334	-0.704242	-1.14314	-1.20255	-1.31655	-1.19191	-1.17961	-1.22392	-1.23472	-1.15625	-1.262	-1.25605	-1.30897	-1.37012	-1.09769	-1.29462	-1.18375	-1.14636	-1.26873	-1.30163	-1.15845	-1.24809	-1.04179	-1.2899	-1.18104	-1.24273	-1.20005	-1.22969	-1.12136	-1.37615	-1.27546	-1.20184	-1.32003	-1.21463	-1.28078	-1.22514	-1.30447	-1.24902	-1.08732	-1.36811	-1.1342	-1.17834	-1.30518	-1.26783	-1.21628	-1.32175	-1.2513	-1.2727
ABCD2	-1.08085	-1.30284	-1.27971	-1.17495	-1.39307	-1.45244	-1.42261	-1.27364	-1.33902	-1.11193	-1.20999	-1.21998	-1.33893	-1.24196	-1.41981	-1.27595	-1.3603	-1.27444	-1.19259	-1.05715	-1.27026	-1.29514	-1.18991	-0.880887	-1.22352	-1.34354	-1.31319	-1.385	-1.38721	-1.35198	-1.29218	-1.35932	-1.36776	-1.2758	-1.31768	-1.29743	-1.37838	-1.28522	-1.36936	-1.36306	-1.28555	-1.36162	-1.319	-1.27211	-1.30722	-1.135	-1.26239	-1.50701	-1.28851
ABCD3	1.58581	1.35661	1.4944	1.40701	1.21778	1.72015	1.5235	1.42138	1.49765	1.61736	1.77904	1.68879	1.25538	1.56809	1.35886	1.68133	1.30371	1.49442	1.39452	1.3404	1.3223	1.37661	1.19795	1.34042	1.45425	1.28739	1.61253	1.01415	0.963589	1.36653	1.60697	1.43608	1.29446	1.47074	1.45224	1.83176	1.687	1.49642	1.6855	1.31675	1.56287	1.72595	1.76325	1.55435	1.72645	1.88736	1.37458	1.56683	1.67452
ABCD4	-0.413155	-0.24367	-0.48797	-0.376985	-0.252232	-0.294075	-0.238858	-0.0625974	-0.336509	-0.235284	-0.280783	-0.244966	-0.372643	-0.303716	-0.376425	-0.470249	-0.340246	-0.260114	-0.407343	-0.245337	-0.283946	-0.311995	-0.336793	-0.39625	-0.506153	-0.148043	-0.518944	-0.421041	-0.307544	-0.441969	-0.106321	-0.418713	-0.305184	-0.526004	-0.368128	-0.312884	-0.245787	-0.290037	-0.461336	-0.250938	-0.541647	-0.288299	-0.462613	-0.382337	-0.358738	-0.235991	-0.533288	-0.227417	-0.301652
ABCE1	0.819895	1.14913	0.977336	0.792574	0.880557	0.769806	0.795901	0.944506	0.863468	0.814473	0.696342	0.913691	0.757804	0.957199	0.629188	0.8761	0.880504	0.628681	0.791778	0.720894	0.805222	0.914553	0.979339	0.575533	0.541101	0.862415	0.68999	0.651292	0.923476	1.17937	0.78566	0.814714	0.44281	1.0821	0.727165	0.741182	0.824884	0.741336	0.626005	0.944029	0.587834	0.822481	0.979967	0.626047	1.03646	1.23745	0.764343	0.554613	0.891074
ABCF1	0.713109	0.957255	1.03814	0.742846	1.01094	0.817625	1.04183	1.04773	1.04707	0.91855	0.752416	0.917439	1.17182	1.10739	1.14321	1.10618	1.07684	0.835466	0.949766	1.05939	1.05803	1.04321	1.12677	1.15885	0.822545	0.84261	1.09435	1.07404	0.984677	0.888988	1.06619	1.19894	1.1438	0.853501	1.06999	0.971994	0.944255	1.05934	1.1725	0.870173	0.775855	1.17023	1.13077	0.891241	1.01215	1.27042	1.09601	1.28137	1.09753
ABCF2	0.0200252	-0.075867	-0.126024	-0.189912	-0.163086	-0.267572	-0.109273	-0.0459666	-0.318339	-0.108858	0.178213	-0.27213	-0.357771	-0.0635286	-0.339426	-0.0673995	0.206437	-0.20733	-0.128281	-0.166863	-0.176071	-0.145401	-0.345249	-0.0715842	-0.394663	-0.317155	-0.221165	-0.290326	0.00981764	-0.0991165	-0.174984	-0.131276	0.0308355	0.00105333	-0.166297	-0.266056	0.0817338	-0.0872908	-0.275888	0.0342671	-0.290438	0.0455718	-0.128151	-0.411474	-0.270832	-0.10587	-0.176018	-0.189257	-0.425188
ABCF3	-0.103872	-0.18633	-0.0864435	-0.193988	0.0561711	-0.350593	-0.258377	-0.339816	-0.319703	-0.213095	0.053384	-0.263463	-0.0689406	-0.0584336	0.00934077	0.0381094	0.0749551	-0.109225	0.00160408	0.0829446	-0.00392391	-0.195268	-0.0867724	-0.227904	-0.110333	-0.155304	-0.058243	0.0186397	0.00736055	-0.114878	0.141082	0.0713183	-0.276976	0.207634	-0.205284	-0.0702699	-0.233694	-0.107215	0.0864632	-0.152906	-0.125246	0.0552497	-0.162443	-0.139264	-0.13697	0.161559	0.0650266	0.049688	0.0790118
ABCG1	-0.0068614	-0.423781	0.111472	0.552756	0.00948172	-0.0584004	-0.112498	-0.237866	-0.137431	-0.354373	0.128044	-0.102725	-0.424046	-0.172627	0.102833	-0.537471	-0.511858	0.519358	-0.131212	-0.159698	-0.230332	-0.00883723	0.0104106	-0.278931	-0.458163	0.674715	0.0240316	0.386908	-0.281175	-0.26677	-0.172424	0.168717	-0.435614	-0.395368	-0.0862046	-0.0827895	-0.222201	0.0246987	-0.359703	-0.255731	-0.232104	0.035617	-0.0511277	-0.124617	-0.47347	-0.339597	-0.122018	-0.0340831	-0.586342
ABCG2	0.821269	0.851791	0.341733	0.937925	0.947945	0.305423	0.702457	1.17116	0.731401	1.06825	1.54665	0.294296	0.120744	0.258399	0.361235	0.802683	-0.517522	0.741689	0.812572	1.36806	1.03054	1.114	0.466433	0.620562	0.0144238	0.824956	0.520363	0.558618	-0.146659	-0.168958	0.506667	0.173042	-0.0358191	0.387176	0.975981	0.438644	1.04826	0.653522	0.742432	1.22645	-0.0757568	1.70013	0.435286	0.320362	1.60479	0.603413	0.739945	0.136205	0.317826
ABCG4	-1.18841	-1.29813	-1.22541	-1.14099	-1.30001	-1.19033	-1.10807	-1.08494	-1.13915	-1.19531	-1.14772	-1.2457	-1.31672	-1.18635	-1.1381	-1.20939	-1.18786	-1.16578	-1.16233	-1.17085	-1.1657	-1.15174	-1.19102	-1.10672	-1.1706	-1.07627	-1.17305	-1.29189	-1.30788	-1.1863	-1.10904	-1.12085	-1.05946	-1.07987	-1.16505	-0.930377	-0.954693	-0.96285	-1.17005	-0.991106	-1.17874	-1.18572	-0.986657	-1.16618	-1.1443	-1.10964	-1.18424	-1.10697	-1.15953
ABHD10	0.853832	0.624458	1.09816	1.16845	0.704953	0.700035	0.511291	0.768335	0.808959	0.722466	0.988539	0.89912	0.579219	0.649342	1.12217	0.875856	1.03143	0.855704	0.877104	0.900514	0.776227	0.769597	0.458065	0.825713	0.722746	0.898326	0.85103	0.897241	0.752682	0.80808	0.596953	0.890791	1.02541	0.919457	0.829222	0.756967	0.64592	0.783934	0.829706	0.792503	0.92582	1.40638	1.26083	1.10253	1.11504	1.12841	0.959266	1.09958	1.43641
ABHD11	0.818608	0.395807	0.37673	0.472364	0.146053	0.555646	0.544304	0.476774	0.660714	0.607125	0.610446	0.692704	0.274923	0.812547	0.737425	0.757163	1.10376	0.286327	0.473827	0.740012	0.793493	0.609428	0.452748	0.709977	0.501263	0.5155	0.283798	0.424545	0.731672	0.663281	0.729747	0.615248	0.761507	1.04049	0.39599	0.788425	0.987158	0.745594	0.618168	0.623158	0.550787	0.258809	0.434315	0.211579	0.580377	0.520735	0.24928	0.403435	0.23273
ABHD14A	0.27145	-0.190131	0.143937	0.299039	-0.27097	-0.0505475	0.116699	0.200623	0.190525	0.205693	0.645573	0.271422	-0.203676	0.00781086	0.288946	0.0730887	-0.0299973	0.292652	0.0715938	0.144357	0.293724	0.011746	0.0206544	-0.120235	0.145186	0.140407	-0.00119371	0.12438	0.158329	0.308788	0.590343	0.148804	0.293953	0.37347	0.228537	0.178122	0.337754	0.272858	0.166463	0.318836	0.316121	0.495225	0.223325	-0.0398869	0.211638	-0.202375	0.135378	0.0872552	0.223738
ABHD2	0.0869948	0.321187	-0.236835	-0.0812999	0.167413	0.0853005	0.085605	0.165596	-0.00480269	0.0302408	0.0131941	-0.112698	0.406693	-0.219344	0.0919776	-0.108149	-0.121967	0.310533	0.147804	0.194234	0.733702	0.358478	0.0920896	0.0469474	0.184446	-0.192178	0.259842	0.0081347	0.622135	-0.712229	0.153878	0.131129	-0.0908616	0.0954841	-0.19581	0.557433	0.482411	0.206975	-0.28615	-0.112631	0.197879	-0.255546	0.221925	-0.0463525	-0.428187	0.166959	0.173676	-0.249164	-0.172439
ABHD3	0.681227	0.788093	0.750934	0.796424	0.740974	1.02482	0.617263	0.935634	0.840696	0.84746	0.875111	0.829501	0.760318	0.734277	0.683984	0.936207	0.597581	0.578953	0.690879	0.847759	0.448196	0.42	0.653197	0.682591	0.893745	1.31129	0.751284	0.987651	0.606164	0.343044	0.548425	0.904225	0.355812	0.693601	0.747779	0.744416	0.674754	0.617479	0.851878	0.668337	0.633659	0.711397	0.697819	0.652253	0.951731	0.69198	0.891725	0.524177	0.600393
ABHD4	-0.0705379	0.106897	-0.0625707	0.0430236	0.280411	0.112071	0.134088	0.373464	0.202662	0.196597	0.402985	0.166529	0.214326	-0.0224148	0.429871	0.441675	0.101492	0.441766	0.149433	0.395584	0.396255	0.393802	0.172291	0.292498	-0.143995	-0.0296737	-0.297037	0.185857	0.210491	0.305452	0.497638	-0.0383672	1.03921	0.0473906	0.0915034	0.353651	-0.041658	0.0666696	0.426443	-0.0832187	0.00990168	0.214021	0.0246633	0.250128	0.250165	0.329779	0.0408009	0.0914047	0.259159
ABHD5	0.158889	0.113504	0.0851051	0.211141	0.221977	0.089196	0.0932602	0.474066	0.199852	0.0981417	0.0438206	0.129779	0.140769	0.150108	-0.112934	0.0549799	-0.5487	0.0634508	0.0443261	-0.128677	0.217199	-0.0723587	-0.096887	0.129818	0.164748	0.225109	-0.0500046	-0.116845	-0.100632	-0.289065	0.245634	-0.0363411	-0.00601105	-0.137306	0.123837	0.0840008	-0.325907	0.0913513	0.330535	0.127017	0.0535952	-0.120922	0.0573192	-0.0708072	0.170164	-0.199162	0.0605494	-0.0235381	0.160857
ABHD6	-0.192271	-0.246519	-0.238366	-0.285696	-0.163679	-0.368296	-0.366655	-0.110192	-0.332846	-0.389837	-0.0399889	-0.280507	-0.306085	-0.46519	-0.199791	-0.386574	-0.467667	-0.114176	-0.43029	0.00675207	0.0901318	-0.201582	-0.35843	-0.495282	-0.318479	-0.250691	-0.246221	-0.151402	-0.312378	-0.58426	-0.235173	0.188256	-0.248407	-0.369066	-0.0982139	-0.228153	-0.105155	-0.286167	-0.209961	-0.0313246	-0.14003	0.108903	-0.0501956	-0.169333	-0.000673661	-0.258923	-0.0920901	-0.246772	-0.108801
ABHD8	-0.803054	-0.905258	-0.859688	-1.00525	-0.85222	-1.01688	-1.06385	-0.716524	-0.986501	-0.787477	-0.687085	-1.04173	-0.806532	-0.74771	-0.930603	-0.848499	-1.09402	-0.824439	-0.791129	-0.831967	-0.582383	-1.08264	-1.09732	-0.888241	-0.955041	-1.09227	-1.10656	-0.888679	-0.89023	-1.09209	-0.809197	-1.07222	-1.03894	-0.854722	-0.872453	-0.825323	-0.509976	-0.824506	-0.831791	-0.881342	-0.869386	-0.679093	-0.864328	-1.18589	-1.00598	-1.05517	-0.94499	-1.19002	-1.07044
ABI1	0.843384	0.782446	0.539406	0.977569	0.901758	0.771634	0.888378	0.985204	0.845212	0.731466	0.881716	0.789398	0.928023	0.884913	0.597518	0.841313	0.758655	1.17982	0.749774	0.852828	0.6721	0.708801	0.84676	0.81466	0.566815	1.29684	0.986917	1.06576	0.555528	0.549713	0.799347	0.80057	0.404911	0.663299	0.994238	0.916954	0.885583	0.708878	0.710234	0.778886	0.814523	1.34311	0.693532	1.28003	1.40034	1.42399	0.688656	0.499898	0.779124
ABI2	-0.179006	-0.0958403	-0.31538	-0.409877	-0.229005	-0.144785	-0.225658	-0.0442734	-0.070261	-0.122082	-0.128551	-0.211768	-0.092519	0.0637668	-0.397292	-0.147374	0.102427	-0.276234	-0.0771835	-0.162856	-0.0492947	-0.121031	0.120395	-0.411885	-0.0573096	-0.164693	-0.274572	-0.26693	0.0650308	-0.257772	-0.222818	-0.273492	-0.181472	-0.206416	-0.383084	0.238466	-0.190519	-0.278931	-0.305209	-0.148493	-0.382707	-0.293796	-0.274274	0.00566635	-0.114033	0.0645933	-0.370805	-0.318867	-0.189431
ABL1	1.11621	1.26894	1.0852	0.814632	1.32324	1.20275	1.32103	0.788415	1.02781	1.15086	1.21903	0.981647	1.54468	1.32427	1.3035	0.839142	1.34265	1.1887	1.13604	1.27181	1.41258	1.16336	1.43786	0.618763	1.07112	0.92509	1.44267	1.18644	1.41526	0.996372	1.08956	1.1864	1.25883	1.07502	1.10728	1.35495	1.02608	1.25165	1.26915	1.04967	1.25344	1.56807	1.27903	1.63881	0.850406	1.54676	0.952395	0.828386	1.08407
ABL2	-0.887301	-1.11992	-1.24264	-1.23273	-1.19499	-0.539996	-0.837271	-1.04301	-1.11828	-1.1758	-0.970402	-0.873804	-0.920257	-0.840078	-1.08348	-1.11675	-0.762533	-0.91433	-1.10667	-1.01116	-1.00955	-0.916832	-1.0724	-0.744698	-1.06497	-0.876445	-1.13567	-0.852079	-0.654573	-0.926147	-0.882378	-1.08963	-0.862683	-0.786859	-0.909448	-1.05202	-0.905751	-1.0745	-1.0714	-0.794664	-1.20603	-1.18978	-1.043	-1.0748	-1.14546	-1.02506	-1.0818	-1.15565	-1.08549
ABLIM1	0.494987	0.76348	0.887445	0.884388	1.01929	0.377099	0.808026	0.400479	0.429253	0.848252	0.86791	0.538594	1.03445	0.464118	0.692319	0.837077	0.457095	1.19306	0.671334	0.970666	0.972385	0.533242	0.705438	0.915846	0.684853	0.0361798	0.954389	0.357913	0.234317	0.439998	0.492787	0.728752	0.88999	-0.162087	0.99363	0.960324	0.614105	0.859883	0.658363	0.578807	1.21493	1.83444	0.274532	1.37116	1.25019	0.740473	0.858586	0.336576	0.211075
ABLIM3	-0.741374	-0.344219	-0.481761	0.161574	-0.0449172	-0.257259	-0.494975	-0.392812	-0.0497066	-0.664496	-0.155956	-0.443679	-0.268218	-0.543114	0.264769	-0.669654	-0.0401749	0.0415789	-0.27912	-0.458589	-0.533485	-0.102257	-0.555838	0.26822	-0.229098	0.0125031	-0.47455	0.222462	0.971488	-0.426017	-0.178798	-0.0153385	-0.160791	-0.118687	-0.0155979	0.062105	-0.135758	-0.381405	-0.329796	0.244466	1.07398	0.895755	-0.644529	-0.89846	-0.845585	-0.901016	-0.100232	-0.245997	-0.614846
ABR	0.0229008	0.201772	0.0820736	0.230051	0.326529	0.136953	0.179314	0.171654	-0.0897998	0.0874888	0.0193582	0.187943	0.108833	0.177829	0.325772	0.0584352	-0.0877582	0.363792	0.318965	0.196081	0.437585	0.26309	0.190862	0.428216	0.346188	0.18057	0.283943	0.284659	-0.00349791	0.288771	0.337537	0.306982	0.24143	0.237676	0.159471	0.368026	0.616351	0.227981	0.0724403	0.35645	0.663751	0.387987	0.00306075	0.36457	0.133358	0.119157	0.243463	-0.0130862	-0.179944
ABT1	-0.148755	-0.230143	-0.0691625	-0.0569445	-0.185423	-0.392003	-0.420164	-0.207425	-0.393326	-0.47635	-0.625288	-0.380469	-0.138457	-0.255746	-0.434026	-0.147474	0.0313131	-0.315111	-0.0954487	-0.281667	-0.2486	-0.0530373	-0.326542	-0.424713	-0.629767	-0.109738	-0.589728	-0.423305	-0.160716	-0.0957027	-0.358209	-0.419101	-0.459016	-0.411108	-0.367974	-0.47715	-0.0672058	-0.474885	-0.317703	0.293294	-0.871259	-0.361295	-0.174215	-0.244019	0.087826	0.0992807	-0.282444	-0.177968	0.336961
ABTB2	-0.741005	-0.771816	-0.724237	-0.7692	-0.888276	-0.475871	-0.666139	-0.614851	-0.734195	-0.736064	-0.590282	-0.608911	-0.412581	-0.580946	-0.222221	-0.866214	-0.488609	-0.240457	-0.666946	-0.781854	-0.53466	-0.215876	-0.065736	-0.702414	-0.863618	-0.591813	-0.780764	-0.592335	-0.211023	-0.785347	0.0599483	-0.666236	-0.241482	-0.344473	-0.712663	-0.293142	-0.678519	-0.509878	-0.776437	-0.745212	-0.0662683	-0.828917	-0.511014	-0.37125	-0.824695	-0.46788	-0.401017	-0.235168	-0.618878
ACAA1	1.00614	0.588004	0.780605	0.8501	0.814774	0.726636	0.956511	0.901678	0.88825	1.03948	1.01172	0.953249	0.81051	0.744717	0.933905	1.02965	0.567325	1.01837	0.976402	1.14911	1.13848	0.927426	1.06094	0.877928	0.714694	0.960291	0.859636	0.998104	0.701604	0.830377	1.21365	1.00857	1.35467	0.870556	1.06844	1.13465	0.783363	0.967337	1.01384	0.686978	0.850578	1.02759	0.884833	0.864943	0.839413	0.355526	0.907667	0.954436	0.945412
ACAA2	-0.184081	-0.132483	0.0801376	0.132954	0.00391702	-0.00155279	-0.108006	0.187323	-0.0333263	-0.103371	0.0498173	-0.209481	-0.135056	-0.140782	-0.0609295	-0.0109233	-0.284285	0.0159426	0.157193	0.172097	0.194885	0.131314	0.0250449	-0.0398622	0.227669	0.205474	-0.093507	0.0421074	-0.383275	-0.0123572	-0.116894	-0.133175	0.0628859	0.101996	-0.0887505	0.146935	-0.0909454	-0.166455	0.0491486	0.227156	0.033693	-0.446812	-0.0200506	-0.24217	-0.235252	0.137705	0.0423146	-0.0145525	0.00107098
ACACA	-0.204023	-0.0964117	-0.0138456	-0.170763	-0.0856282	-0.115011	-0.109148	-0.0275175	-0.11712	-0.057906	-0.0891086	-0.1546	-0.0946916	-0.0490668	-0.125152	-0.144043	-0.247931	-0.247226	-0.164873	-0.100102	0.0286462	-0.254666	-0.105364	-0.0222299	-0.339792	-0.219178	-0.0661169	-0.349099	-0.122867	-0.0654559	-0.054266	-0.109719	0.132937	-0.141768	-0.112758	0.054809	-0.216302	-0.104436	-0.0597676	-0.13264	0.0746004	0.230544	0.06817	0.0634494	0.0182249	-0.0205658	0.0190997	0.0985638	0.0555662
ACACB	-0.829196	-1.03094	-0.656583	-0.689123	-0.694265	-0.752632	-0.957671	-0.940854	-0.898055	-0.865823	-0.49877	-0.780865	-0.572554	-0.971143	-0.830973	-0.759615	-0.626316	-0.864789	-0.901483	-0.646774	-0.450101	-0.864694	-0.889556	-0.743195	-0.560846	-0.858924	-0.727157	-1.02944	-1.0632	-0.696864	-0.812281	-0.410017	-0.586627	-0.949296	-0.957036	-0.905528	-0.834149	-0.738552	-0.798988	-0.92171	-0.484389	-0.896914	-0.894623	-0.748236	-0.983265	-0.930185	-1.04366	-0.639868	-1.03848
ACAD10	-0.836437	-0.928458	-0.721833	-0.770697	-0.603325	-0.93551	-0.813417	-1.00802	-0.868749	-0.835216	-0.837984	-0.984981	-0.69807	-0.818344	-0.825684	-0.675353	-0.966018	-0.936344	-0.830441	-0.780528	-1.0104	-0.808647	-0.840315	-0.858732	-0.748766	-0.764903	-0.512171	-0.871228	-0.83082	-0.64132	-0.863518	-0.793781	-0.762746	-0.893125	-1.01863	-0.95159	-0.96582	-0.856556	-0.929371	-0.883101	-0.837137	-0.681055	-0.954369	-0.96298	-0.5827	-0.787901	-0.886131	-0.639518	-0.867552
ACAD8	0.429711	0.559157	0.539562	0.506665	0.594334	0.27939	0.294356	0.399553	0.349869	0.235433	0.346266	0.307182	0.496628	0.525845	-0.118832	0.463351	-0.0399306	-0.113871	0.657741	0.449634	0.334574	0.333184	0.88038	0.271072	0.453046	0.289605	0.587289	0.0409449	0.0175506	0.217728	0.427594	0.728741	-0.429864	0.147776	0.23842	0.324538	0.466398	0.373384	0.262101	-0.0287507	0.42174	0.80417	0.925355	0.833234	0.820554	0.636207	0.421574	0.250348	0.420136
ACADL	-1.33098	-1.31875	-1.09404	-1.20138	-1.07334	-1.22788	-1.28105	-1.10784	-1.24008	-1.24634	-1.276	-1.00356	-1.15693	-1.33095	-1.29034	-0.491486	-1.31867	-1.12702	-1.20579	-1.13166	-1.31748	-1.23708	-0.819978	-1.23604	-1.21318	-1.21182	-1.04879	-1.39436	-1.30938	-1.12289	-1.20742	-1.21788	-1.0391	-1.29427	-1.13935	-1.24798	-1.16776	-1.03819	-1.23881	-1.20823	-1.06204	-1.24622	-1.08701	-0.947242	-1.12228	-1.16717	-1.1453	-1.27843	-1.11618
ACADM	1.5715	1.41553	1.58523	1.49318	1.29848	1.68509	1.4315	1.60351	1.76985	1.50608	1.75012	1.68743	1.38092	1.33863	1.12673	1.44387	1.47608	1.30847	1.32446	1.48689	1.35497	1.31494	1.51784	1.48503	1.41603	1.49986	1.46882	1.23379	1.00467	1.50605	1.58309	1.46893	1.23777	1.34967	1.35038	1.34982	1.45734	1.47293	1.74288	1.54557	1.48651	1.43463	1.55822	1.6043	1.66418	1.69878	1.29135	1.51978	1.56691
ACADS	-0.409227	-0.75576	-0.653526	-0.436101	-0.396079	-0.657054	-0.396304	-0.601634	-0.814921	-0.558508	-0.351787	-0.626458	-0.523301	-0.565323	-0.374592	-0.643341	-0.58442	-0.500823	-0.596263	-0.69261	-0.651808	-0.532597	-0.724773	-0.710572	-0.527103	-0.520759	-0.746134	-0.628839	-0.542813	-0.399205	-0.51481	-0.348438	-0.341735	-0.695022	-0.446586	-0.405354	-0.502873	-0.655186	-0.675697	-0.596396	-0.39718	-0.515226	-0.462671	-0.660573	-0.673287	-0.625487	-0.676433	-0.648842	-0.687442
ACADSB	-1.10387	-1.03054	-1.34959	-1.13804	-1.27845	-1.11534	-1.28952	-1.1763	-0.981707	-1.22352	-1.20075	-0.960637	-1.16551	-1.28729	-1.447	-1.29574	-1.3589	-1.15337	-1.28156	-1.33645	-1.03656	-1.38679	-1.27344	-1.30959	-1.27417	-1.06599	-1.42364	-1.28697	-1.23794	-1.20351	-1.33972	-1.20766	-1.30131	-1.29225	-1.31876	-1.23203	-1.31153	-1.20095	-1.39752	-1.31819	-1.25192	-1.23468	-1.13822	-1.21937	-1.07408	-1.12753	-1.37788	-1.43053	-1.26501
ACADVL	1.08375	1.39883	1.11745	1.23638	1.27559	0.775929	1.19652	0.961449	0.794638	1.01321	1.10042	0.751847	1.28026	1.43144	1.41659	1.07004	0.884849	0.915617	0.9867	1.02409	1.09093	0.973944	0.783648	1.01444	1.18979	1.2965	1.48261	1.29703	0.854638	1.18387	0.774847	1.13365	0.902956	0.858489	0.947109	0.890479	0.867577	0.848205	0.818139	1.17913	0.966373	1.30383	0.532687	0.936817	1.05971	0.589002	0.928223	1.17431	1.0027
ACAP1	-0.989192	-1.08712	-0.970118	-0.751783	-0.927731	-1.1282	-1.05657	-0.985495	-1.14492	-1.06178	-1.11897	-1.05929	-1.05921	-1.01752	-1.12512	-1.05061	-1.06816	-1.00318	-0.997291	-1.08293	-1.01627	-1.07602	-1.03944	-1.00324	-1.0963	-0.948311	-1.08829	-0.828782	-1.09863	-0.894221	-1.04956	-1.01689	-1.06758	-0.962313	-1.12135	-1.0655	-0.89197	-1.10187	-1.00636	-0.85597	-1.13384	-0.740459	-1.04345	-1.08251	-1.01081	-0.866502	-1.13359	-1.10835	-0.944925
ACAP2	0.0231686	-0.0621263	-0.109545	-0.0276272	-0.216406	-0.120587	-0.154961	-0.0463837	-0.0442363	-0.146426	-0.0674269	-0.159241	-0.108022	-0.0985593	-0.0269242	-0.149797	-0.0181315	-0.22283	-0.111871	-0.192256	-0.208197	-0.380771	-0.394465	-0.447383	-0.157113	0.0276753	-0.123696	-0.1997	-0.229549	-0.28134	-0.0113685	-0.176755	-0.130774	-0.264908	-0.248504	-0.271626	-0.345407	-0.236305	-0.382141	-0.20344	-0.270566	0.160772	-0.0145769	-0.0584266	-0.00379416	-0.11246	-0.225693	-0.309294	0.0303556
ACAT1	1.34733	1.27115	1.47396	1.41358	1.42798	1.1147	1.3282	1.38369	1.37655	1.48395	1.38369	1.26515	1.44911	1.24433	1.33947	1.54358	1.34887	1.30098	1.59769	1.58619	1.41	1.44915	1.68473	1.40581	1.40498	1.47693	1.47382	1.45679	1.02675	1.44653	1.34298	1.49125	1.45947	1.36298	1.44507	1.41925	1.50315	1.4467	1.34971	1.32783	1.71206	2.0741	1.61832	1.61695	1.72003	1.74162	1.53685	1.35201	1.03772
ACAT2	-0.393394	0.230888	0.119342	-0.14914	-0.244333	0.266657	0.182714	0.358596	0.528636	0.57903	0.361785	0.134998	0.269759	0.109505	0.23912	0.519652	0.0120108	0.0294482	0.13164	-0.0903451	0.256467	0.190672	0.509746	0.0125092	0.290163	0.0752186	0.315317	-0.0436989	0.106152	0.0367666	0.16392	0.0687635	0.113501	0.368853	-0.0315997	0.5124	0.302496	-0.199552	0.564457	0.29411	-0.237228	-0.430819	0.750011	0.63807	0.596069	0.72013	0.668196	0.627491	0.899523
ACBD3	0.988285	1.36972	0.638289	1.18358	1.11429	1.3277	1.29679	0.910321	0.98387	1.02163	0.912596	1.31946	1.12665	1.13426	0.999737	1.22457	0.713179	1.21897	0.955127	1.06846	1.12259	1.05715	0.934943	1.37292	0.953056	0.747257	0.981845	1.04801	0.939584	0.915604	1.14008	1.22473	1.12054	1.12937	1.25285	1.01252	0.91031	1.12371	1.28716	1.04469	1.21005	1.05237	0.872679	0.980225	0.98996	0.774359	0.886984	0.99616	0.875297
ACD	0.315065	0.417664	0.544273	0.27686	0.261076	0.352685	0.74004	0.645358	0.513519	0.642622	0.49144	0.615197	0.339103	0.352682	0.25464	0.492482	1.09673	0.600038	0.544251	0.0999571	0.531095	0.486104	0.823562	0.516098	0.196108	0.191037	0.547237	0.374576	0.583418	0.435142	0.593758	0.0904574	0.83065	0.816065	0.320507	0.490786	0.80226	0.400924	0.519376	0.551124	0.727108	0.71384	1.05232	0.419146	0.675658	0.327108	0.655197	0.750107	1.05023
ACHE	-0.986208	-1.03017	-1.00987	-0.978674	-0.928244	-0.982204	-1.03659	-0.902114	-1.06804	-1.07477	-1.00215	-0.994372	-0.925299	-1.12538	-1.1029	-1.04888	-0.816499	-0.978544	-1.02597	-1.0876	-0.926312	-1.05327	-1.01641	-0.442577	-1.14675	-1.03337	-0.933924	-0.992845	-1.11253	-1.1586	-0.5003	-1.03862	-1.11704	-1.06691	-0.872539	-0.838552	-0.917675	-0.894935	-1.01496	-0.909861	-0.935551	-0.958261	-1.05689	-1.10657	-1.00599	-1.07032	-1.1114	-1.05334	-1.04842
ACIN1	-0.504537	0.0987165	-0.478863	-0.478431	0.184447	-0.516265	-0.240589	-0.385668	-0.526447	-0.256554	-0.192901	-0.249642	-0.0469394	-0.204329	-0.311507	-0.0552995	-0.276072	-0.3258	-0.403059	-0.0598897	-0.271117	-0.172767	-0.0477214	-0.485675	-0.63416	-0.393505	-0.182005	-0.030825	0.125078	-0.260362	-0.241049	-0.396885	-0.452195	-0.660567	-0.190718	-0.26993	-0.33401	-0.138928	0.119357	-0.394483	-0.491376	0.0650097	-0.485467	0.196432	-0.288224	0.219312	-0.400816	0.488845	-0.274405
ACLY	0.983816	1.25067	1.00407	1.00549	1.05676	0.91465	1.13929	0.884142	0.890776	1.03336	0.715193	1.04123	1.18133	1.27797	0.735298	1.36692	1.0219	1.04011	1.12439	0.989605	1.17776	0.84392	1.1891	1.37935	1.02722	0.881479	1.31466	0.73133	1.08572	0.996258	1.04129	1.10614	0.604589	1.23801	1.4919	1.62427	0.802082	1.33737	0.85933	0.930265	1.2046	1.09707	1.26335	1.20325	1.07161	1.32902	1.10315	1.06667	1.36742
ACO1	0.331515	0.698303	0.615293	0.741248	0.537679	0.765425	0.518945	0.641579	0.701158	0.416686	0.938518	0.386786	0.243327	0.454563	0.737142	0.571309	0.361076	0.635313	0.870669	0.766489	0.580984	0.497997	0.540972	0.318825	0.839897	0.691017	0.928775	0.538905	0.501606	0.705663	0.721283	0.724986	0.770113	0.860848	0.669013	0.882321	0.213228	0.797458	0.704167	0.430296	0.453989	0.897218	1.04986	0.49862	0.689843	0.28895	0.582655	0.296658	0.440568
ACO2	0.163331	0.00110433	0.0491458	0.227707	0.0978425	0.11005	0.159376	-0.0403447	0.00509274	0.381843	0.464774	0.235731	0.149017	0.0158919	0.211366	0.326037	0.362795	0.348935	0.0965502	0.412718	0.41536	-0.0403446	0.0649276	0.522971	0.00821137	0.126495	0.344445	0.0818114	-0.00561996	0.20208	0.107708	0.0667136	0.234545	0.221732	0.315153	0.115689	0.369366	0.350765	0.134961	-0.0716794	0.128997	0.326223	0.00991547	-0.00804695	0.164816	0.19892	0.316605	0.129344	0.126867
ACOT11	-0.8388	-0.934257	-0.882865	-0.884508	-0.960736	-0.847937	-0.946305	-0.938476	-0.740938	-0.852386	-0.803326	-0.941751	-0.839354	-0.94436	-0.970765	-0.868568	-0.868087	-0.971636	-0.964272	-0.886703	-0.783772	-0.939483	-0.967101	-0.85327	-0.810133	-0.808072	-0.861889	-1.03897	-0.770488	-0.983031	-0.784574	-0.936928	-1.12314	-0.970645	-0.850246	-0.844571	-0.755688	-0.793644	-0.923414	-0.731945	-0.606806	-0.800656	-0.924409	-0.876012	-1.01572	-0.832167	-1.05654	-0.99549	-0.945552
ACOT13	0.589641	0.72812	0.798449	1.01272	0.61886	0.812172	0.763234	1.30214	1.12849	0.834887	0.859833	0.679578	0.713174	0.74968	0.806315	0.791456	1.10189	1.02491	0.903703	0.98782	0.83111	0.866096	0.941623	0.941413	0.62244	1.21691	0.83587	0.821729	0.532021	1.11119	0.844921	0.948716	0.881428	0.920388	0.725811	0.722191	0.624699	0.790578	1.09536	1.0532	0.791868	0.817361	0.637279	0.362718	0.998782	1.14786	0.924831	0.642548	1.25628
ACOT7	0.283375	-0.340349	-0.188146	-0.150039	-0.541893	-0.587035	-0.142145	-0.130849	-0.636207	-0.152959	-0.490969	-0.431056	-0.332992	-0.630991	-0.117245	-0.174538	0.281099	-0.175588	0.071966	-0.097527	-0.244246	-0.154167	-0.352233	-0.242504	0.226462	-0.514916	-0.282339	-0.339408	0.741275	-0.136787	-0.34035	-0.308766	0.00287455	0.638715	-0.0251951	-0.155457	0.190688	-0.150842	0.0188121	0.144305	0.275401	-0.184643	0.341707	-0.277295	-0.323793	0.123058	0.00869981	0.0883871	0.170107
ACOT8	0.377238	-0.0414756	0.126573	-0.0437826	0.0708749	-0.0125506	0.352679	0.359125	0.242927	0.393693	0.429777	0.066349	0.0740082	-0.136027	0.198605	0.183129	0.35872	0.33473	0.409003	0.206229	0.0424258	0.295015	0.456807	0.29004	0.190638	0.316906	-0.00141602	0.205739	0.180886	0.368813	0.137027	0.200701	0.599349	0.261604	0.443156	0.373181	0.621329	0.246413	0.241537	0.348969	0.286139	0.139035	0.450747	0.115858	0.303487	0.249978	0.258973	0.338464	0.609627
ACOT9	1.0469	0.972325	0.822608	0.931931	0.902982	1.20341	1.03794	0.94601	1.10283	0.953008	1.03114	0.868614	0.886232	0.861521	0.554225	0.81331	0.988074	0.858425	0.883168	0.936333	0.834728	1.01329	0.912083	0.845881	0.887417	1.31119	0.862422	0.92445	1.09664	1.32698	0.781025	0.88627	0.916852	1.12377	1.00957	0.788141	1.02029	0.652557	1.0336	1.15062	0.948906	0.642653	0.580221	0.584268	0.973097	-0.370484	0.636735	0.758661	0.959066
ACOX1	-0.441891	-0.552544	-0.398999	-0.569795	-0.506238	-0.408968	-0.452745	-0.417259	-0.454801	-0.445349	-0.431469	-0.436376	-0.503457	-0.380676	-0.623794	-0.468394	-0.474578	-0.490598	-0.28219	-0.510838	-0.432614	-0.44885	-0.347174	-0.494591	-0.464356	-0.359723	-0.603672	-0.636638	-0.619238	-0.641256	-0.425259	-0.513169	-0.622604	-0.508967	-0.588615	-0.304534	-0.66895	-0.484855	-0.392014	-0.548183	-0.42788	-0.392248	-0.412394	-0.424483	-0.406089	-0.270982	-0.483256	-0.744896	-0.415565
ACOX2	0.402769	-0.36749	0.412042	0.40238	0.0858684	0.509108	0.554912	0.0284956	0.123421	0.604897	-0.629382	0.26377	-0.475211	-0.0158889	-0.794064	0.191038	-0.0505205	0.320485	0.202714	0.0513722	0.869806	0.274442	-0.683646	0.170314	0.338083	-0.117117	-0.0469357	-0.277548	0.872958	0.0717737	0.709576	0.0502616	0.011729	0.375917	-0.885212	-0.205788	0.179715	-0.2488	-0.0983226	0.372424	0.529039	-0.254361	-0.741081	-1.14002	-0.883937	-1.10765	-0.504239	-0.817379	-0.424718
ACOX3	-0.271366	-0.305218	-0.743198	-0.660739	-0.414011	-0.494336	-0.1099	-0.38545	-0.331207	-0.244423	-0.202353	-0.428577	-0.374827	-0.273612	-0.332205	-0.266078	-0.326385	-0.511131	-0.166507	-0.359204	-0.195343	-0.352778	-0.475107	-0.37773	-0.329087	-0.414133	-0.190536	-0.292094	-0.529276	-0.394577	-0.528314	-0.281386	-0.373017	-0.239725	-0.48115	-0.540018	-0.393156	-0.657989	-0.49305	-0.661604	-0.522838	-0.0880414	-0.0543559	-0.563598	-0.215864	-0.17636	-0.272641	-0.548916	-0.229508
ACOXL	-1.36203	-1.43518	-1.4281	-1.4473	-1.45565	-1.48914	-1.35253	-1.30822	-1.45727	-1.29162	-1.44985	-1.45941	-1.41083	-1.39994	-1.48372	-1.3917	-1.44537	-1.349	-1.3667	-1.42004	-1.42577	-1.43713	-1.41324	-1.41114	-1.43833	-1.33122	-1.41365	-1.40152	-1.33801	-1.31072	-1.37227	-1.37238	-1.40061	-1.37403	-1.19686	-1.3061	-1.40238	-1.41752	-1.44058	-1.44898	-1.39832	-1.39111	-1.30265	-1.35489	-1.36946	-1.29688	-1.45448	-1.35478	-1.35997
ACP1	1.12299	1.07249	1.22865	0.995559	1.11377	1.20262	1.15445	1.3319	1.19642	1.1965	1.19568	1.1179	1.12138	0.911042	0.75095	1.14179	1.30791	1.2753	1.3794	1.15809	1.21086	1.38006	1.38875	1.20878	1.426	1.24936	1.02721	0.939714	1.14975	1.28343	1.33957	1.23401	1.29923	1.49864	1.18463	1.41041	1.20821	1.12865	1.17378	1.36764	1.27713	0.792484	1.33107	1.24515	1.26865	0.953646	1.36686	1.21242	1.36262
ACP2	0.48512	0.510346	0.685017	0.853462	0.848454	0.595702	0.616156	0.470499	0.724593	0.558649	0.620889	0.804907	0.774119	0.52755	0.766406	0.720912	0.695673	0.854453	0.722022	0.856039	0.786967	0.901957	0.56778	0.503444	0.895701	1.07746	0.683311	1.27445	0.536682	0.754426	0.694757	0.887358	0.694709	0.827671	0.844124	0.814399	0.568356	0.701394	0.623204	0.403699	0.519351	0.414276	0.473614	0.456385	0.254385	-0.083603	0.729525	0.235303	-0.0228955
ACP5	-0.675953	-0.990892	-0.657103	0.948933	-0.0404193	-0.365437	-0.654294	-0.785842	-0.0634634	-0.687007	-0.840817	-0.757311	-0.797847	-0.820909	-0.449841	-0.696623	-0.226569	0.311692	-0.85878	-0.608531	-0.969921	0.203299	-0.999428	-0.262845	-0.712482	1.19588	-0.763297	0.707105	0.0479056	1.36567	-0.649439	-0.67875	-0.332852	-0.0848422	-0.830741	-0.842435	-1.13487	-0.86999	-0.934656	-0.653649	-0.151056	-0.987008	-0.947938	-0.965427	-0.949138	-0.852935	-0.432914	-0.815849	-0.992632
ACP6	1.11054	0.739148	-0.133303	0.483693	-0.0122242	1.02198	0.540835	1.01855	1.16665	0.702076	1.00238	0.631079	0.041364	0.873659	0.122494	0.511303	0.436267	0.198959	1.02437	0.414492	0.540693	0.519616	1.56946	0.517284	0.430524	0.57035	-0.436603	0.936538	0.473073	0.698806	1.47186	0.484518	1.20083	0.677259	0.397359	0.634389	0.276007	0.728495	1.37994	0.766947	0.59291	0.363261	0.013389	0.032417	0.271081	-0.681025	0.441462	0.433897	0.239689
ACR	-0.926168	-0.942625	-0.880838	-1.086	-1.07887	-0.981676	-0.691831	-0.711646	-0.990985	-0.843583	-0.738105	-0.920684	-0.81934	-1.0044	-0.921792	-0.873817	-0.754234	-0.88399	-0.892468	-0.940635	-0.857873	-0.930731	-0.833149	-0.887604	-1.0656	-0.914193	-0.942879	-1.00697	-1.02578	-0.99029	-1.06827	-1.07153	-1.07693	-1.09917	-1.0504	-0.842285	-0.901829	-0.856331	-0.991288	-0.960488	-1.00306	-0.999291	-0.900154	-1.00068	-0.896449	-0.686677	-0.976764	-0.822558	-0.860974
ACSBG1	-0.00664399	-0.316312	-0.469244	-0.509441	-0.29862	-0.122813	-0.0531564	-0.491077	-0.487621	0.169276	0.446597	-0.021207	0.141093	-0.620135	-0.364184	0.271674	-0.612046	0.205247	-0.595171	0.0448762	0.573867	-0.20634	0.197351	-0.520585	-0.454452	-0.967378	-0.211313	-0.759554	-0.920368	-0.259811	-0.512983	-0.74935	-0.110533	-0.582468	-0.280922	-0.602322	-0.374368	-0.355477	-0.856416	-0.668282	-0.0379314	-0.256758	-0.61873	-0.362257	-0.344614	-0.462579	-0.245696	-0.532686	-0.436987
ACSBG2	-1.16475	-1.08875	-1.10885	-1.11893	-0.986967	-0.979531	-1.04695	-0.949339	-1.05219	-1.00237	-1.04683	-1.07331	-1.05426	-1.01644	-1.21643	-1.08356	-0.987875	-1.11426	-0.96113	-1.18593	-0.981542	-0.972205	-1.0362	-0.997303	-1.04773	-0.930348	-1.11603	-1.30833	-0.982047	-1.06455	-1.00929	-1.12381	-1.16086	-1.13846	-1.04384	-1.1383	-0.957343	-1.0042	-1.11508	-1.06244	-1.25557	-1.0279	-1.03057	-1.04876	-0.996524	-1.09402	-1.11212	-1.03517	-1.06575
ACSF2	0.399039	-0.179328	0.0604324	0.214856	0.0700497	-0.157998	0.133773	0.251959	0.0633891	-0.070808	0.576648	-0.0394991	0.0470469	0.0169046	0.127638	0.262215	-0.0211205	0.333155	0.144025	0.187617	0.444039	-0.141343	-0.0407105	0.288091	0.211814	0.323863	-0.024306	0.317089	-0.0138543	0.113604	-0.0422741	-0.0986251	-0.036593	-0.274263	-0.138921	0.197714	0.161844	0.064696	0.097017	-0.0944747	0.0586204	-0.0135156	-0.0651789	-0.390637	0.280941	-0.356762	-0.0900295	-0.302489	0.0741569
ACSL1	0.960959	1.32104	0.91147	1.5588	1.48063	1.06087	0.783516	1.12313	0.974693	0.627907	1.03603	0.946267	1.10519	0.901294	0.783219	0.54052	0.159176	0.704055	1.08717	1.14257	0.983303	0.8269	0.511228	1.46545	0.99698	1.85491	1.04867	1.44341	1.03299	1.54616	1.1499	1.70316	1.10948	0.694963	1.38333	0.90724	1.19445	1.07058	1.38839	1.24833	0.716112	-0.0585796	0.652902	0.775046	0.281923	0.546344	1.12239	0.856656	0.400026
ACSL3	1.67226	1.44445	1.16185	1.57119	1.22975	1.564	1.53346	1.30114	0.983718	1.62345	1.71626	1.51688	1.43144	1.51216	0.984551	1.41582	1.28558	1.47215	1.45419	1.06612	1.35726	1.42212	1.37543	1.45975	1.22297	1.22605	1.23909	0.915565	1.38872	1.0419	1.82033	1.00115	1.15567	1.58692	1.34422	1.68354	1.1401	1.56704	1.47821	1.1726	1.74911	1.24618	1.10999	0.948868	0.915347	0.981338	1.2469	0.934527	1.17322
ACSL4	0.161432	-0.0131057	-0.29356	-0.0836275	-0.269304	-0.32115	-0.25373	0.324871	-0.0553915	-0.523129	-0.115164	-0.334116	-0.351866	-0.253621	-0.295643	-0.193669	-0.436373	-0.495649	-0.326759	-0.205437	-0.269104	-0.403206	-0.46491	-0.329662	-0.369524	0.353032	-0.382652	-0.286693	-0.103295	0.197068	-0.328081	-0.136339	-0.477471	-0.246965	-0.292186	-0.427318	-0.277219	-0.342965	-0.144049	-0.0404274	-0.358966	-0.405902	-0.381342	-0.217128	-0.289275	-0.517426	-0.160001	-0.31336	-0.388005
ACSL5	-0.472393	-0.438249	0.0399745	-0.15415	-0.337003	-0.456616	-0.384779	-0.212399	-0.235347	-0.432977	-0.173427	-0.34378	-0.330045	-0.509372	-0.0664317	-0.0661037	0.0273041	-0.209097	-0.117446	-0.0569729	-0.0964705	-0.0790324	-0.582493	-0.360053	-0.278337	0.12776	-0.35525	0.224843	-0.373618	0.0289025	-0.278772	-0.00510285	-0.403593	-0.308787	-0.221548	-0.640077	-0.124377	-0.241687	-0.171883	-0.0313107	-0.282092	-0.341265	-0.55049	-0.473153	-0.239377	-0.665573	-0.180061	-0.503189	-0.564192
ACSL6	-0.832946	-1.21919	-0.869968	-0.900512	-1.20383	-1.11975	-1.05925	-1.14811	-1.01349	-0.980512	-1.02601	-1.05491	-1.10441	-1.12509	-1.18933	-0.692353	-1.05409	-0.984182	-1.05413	-0.663164	-0.718277	-1.14842	-1.00091	-1.02931	-1.01729	-1.15073	-1.06997	-1.25641	-1.27597	-1.09718	-1.27999	-0.790631	-0.968659	-1.23551	-1.03902	-0.974713	-0.996749	-0.89456	-1.22485	-1.26158	-0.606205	-0.628801	-0.931325	-0.856304	-0.894241	-1.1344	-0.904807	-1.07068	-1.05502
ACSM1	-1.18697	-1.23152	-1.26784	-1.26471	-1.35232	-1.30196	-1.13669	-1.27859	-1.12756	-0.995786	-1.01729	-1.13265	-1.27016	-1.2204	-1.29104	-1.21456	-1.2875	-1.21593	-1.20267	-1.27479	-1.24673	-1.24315	-1.23	-1.26113	-1.2989	-1.20691	-1.28615	-1.16927	-1.26064	-1.22646	-1.22303	-1.20807	-1.19655	-1.2991	-1.20634	-1.21577	-1.23302	-1.10203	-1.14224	-1.1769	-1.13336	-1.17405	-1.05923	-1.28718	-1.24294	-1.19471	-1.34398	-1.23121	-1.18921
ACSM5	-0.632944	-0.722881	-0.858442	-0.379572	-0.831367	-0.467198	-0.901703	-0.78386	-0.820341	-0.898835	-0.22368	-0.59233	-0.664024	-0.73708	-0.176938	-0.72147	-0.97508	-0.564728	-0.79578	-0.171584	-0.813552	-0.427286	-0.714734	-0.618934	-0.816993	0.0899515	-0.572069	-0.547328	-0.88735	-0.619982	-0.488221	-0.198619	-0.481822	-0.798942	-0.392466	-0.497246	-0.362415	-0.614679	-0.64034	-0.488949	-0.614876	-0.383338	-0.59804	-0.387351	-0.0245237	-0.83791	-0.56931	-0.653107	-0.719626
ACSS3	0.773401	0.727539	0.39242	0.250559	0.900032	0.569254	0.621432	0.263694	0.115798	0.540287	0.434736	0.278223	0.412001	0.909782	-0.632715	0.899626	0.0189478	0.50549	0.549756	0.810021	1.08696	0.362833	0.813921	0.26194	0.505405	0.120253	0.00588512	-0.142432	0.681754	0.0919979	0.992843	0.772532	0.297208	0.541239	0.316562	0.752139	1.06605	1.08508	-0.079509	0.735252	0.167945	-0.582303	-1.03154	-1.18515	-0.955798	-1.09422	-0.531408	-0.82974	-0.885446
ACTA1	-1.15422	-1.18892	-1.20422	-1.16782	-1.26681	-1.33699	-1.12523	-1.25255	-1.20656	-1.03028	-1.15702	-1.06372	-1.32305	-1.31174	-1.38886	-1.21259	-1.21007	-1.25341	-1.18904	-1.24114	-1.15972	-1.26726	-1.14997	-1.20806	-1.26733	-1.27766	-1.3518	-1.30297	-1.30486	-1.17365	-1.11191	-1.17545	-0.890931	-1.16701	-1.226	-1.02706	-0.879631	-1.09203	-1.26203	-1.04133	-1.24157	-1.02782	-1.25269	-1.13704	-1.14245	-1.11119	-1.35146	-1.07821	-1.24503
ACTA2	0.40844	0.0542465	0.675244	0.546117	0.364432	0.566205	0.59241	0.330356	0.826987	0.517888	0.284558	0.266203	0.614572	0.597369	0.648496	0.159991	0.329733	0.82563	0.282693	0.232214	0.11761	0.707762	0.551226	0.450971	0.649682	0.43818	0.2163	0.675848	0.3126	0.521095	0.268577	0.417239	0.724132	0.256238	0.570511	0.392977	0.644486	0.480891	0.169395	0.43831	0.393173	0.255794	0.423895	-0.449158	0.255902	0.144835	0.233517	0.279346	0.234437
ACTB	3.28581	3.47107	3.36873	3.39097	3.48333	3.22378	3.26038	3.23036	3.13513	3.24958	3.27458	3.31204	3.4464	3.40287	3.24425	3.29745	3.17739	3.32823	3.31972	3.2849	3.37747	3.2873	3.3355	3.2931	3.2357	3.11192	3.28811	3.26187	3.18798	3.1758	3.30124	3.3592	3.50726	3.31211	3.34061	3.48739	3.46656	3.39047	3.42777	3.24458	3.39246	3.21774	3.14994	3.20261	3.22323	3.18558	3.28591	3.26197	2.88391
ACTC1	-0.782786	-0.793233	-0.00903125	-0.502509	-0.948489	-0.517289	-0.341514	-0.419848	-0.63149	-0.473733	-0.82795	-0.515753	-0.536447	-0.708942	0.506263	-0.705395	-0.780246	-0.494853	-0.668878	-0.628292	-0.886344	-0.675764	-0.681405	-0.614813	-0.415591	-0.324995	-0.776085	-0.532823	-0.683069	-0.141082	-0.759043	-0.489187	0.0527987	-0.657789	-0.535191	-0.611789	-0.477863	-0.761405	-0.904019	-0.782877	-0.313124	-0.875302	-0.115412	-0.965542	-0.832039	-0.875163	-0.227581	-0.121087	-0.340118
ACTG1	3.10572	3.28579	3.28914	3.27691	3.34722	3.30368	3.38666	3.21524	3.25658	3.37163	3.13779	3.33783	3.36809	3.42148	3.25211	3.17447	3.21324	3.28282	3.2653	3.14032	3.21129	3.20132	3.29012	3.20403	3.2871	3.15597	3.37085	3.19063	3.17677	3.08255	3.28705	3.27093	3.39826	3.10966	3.28788	3.41692	3.14395	3.28927	3.29143	3.06204	3.46545	3.23645	3.21201	3.19031	3.13318	3.21097	3.14996	3.20619	3.13817
ACTG2	-0.928828	-1.01279	0.387627	0.207363	-0.694731	0.452688	0.0570992	-0.499476	0.694317	-0.386527	-0.963886	-0.528374	0.0852595	0.198491	0.508931	-0.854987	-0.0274636	0.931294	-0.330477	-0.948887	-1.15104	-0.0739549	-0.291618	-0.225727	0.17809	-0.295033	-0.791923	0.415934	-0.453332	0.975443	-0.37358	-0.218605	0.475532	-0.464261	0.397403	-0.67583	-0.762353	-0.513786	-0.821646	-0.370752	0.0166893	-0.79397	0.0152749	-1.25503	-0.727146	-0.513008	-0.310322	-0.578036	-0.366985
ACTL6A	1.14455	0.828289	0.980977	0.729402	0.618061	1.05689	1.10738	1.16308	1.10449	1.10165	1.14097	0.998408	0.672816	0.79281	0.916947	0.773365	1.17959	0.736138	0.726903	0.419144	0.7152	0.754368	0.772771	0.484798	0.595253	0.742797	0.489634	0.661702	0.887125	1.0609	0.828021	0.640338	0.47618	1.5334	0.699545	0.468205	0.853581	0.672711	0.932142	1.12279	0.430272	0.797499	1.26516	0.904849	1.02145	1.12739	0.903741	1.21196	1.36415
ACTL7B	-1.27536	-1.31175	-1.33345	-1.33475	-1.35802	-1.37168	-1.38454	-1.22226	-1.3341	-1.26271	-1.2349	-1.30191	-1.28288	-1.32029	-1.42435	-1.34123	-1.30836	-1.2957	-1.29364	-1.35863	-1.29327	-1.35028	-1.29749	-1.37124	-1.38612	-1.34734	-1.31365	-1.43477	-1.34241	-1.33035	-1.34348	-1.26718	-1.2165	-1.29969	-1.32788	-1.16795	-1.29889	-1.26199	-1.41441	-1.23519	-1.31284	-1.25424	-1.20897	-1.31792	-1.25301	-1.18595	-1.39396	-1.43509	-1.28177
ACTN1	1.23962	1.93094	1.70772	1.71624	2.33438	1.74731	1.96125	2.02217	1.65468	1.7691	1.72704	1.49184	2.12354	1.8785	2.08834	1.76659	1.54028	1.96201	1.30509	2.09306	1.78518	1.68384	1.91869	1.85162	1.73931	1.52011	1.65798	1.74065	1.66901	1.84389	1.82392	1.90475	2.52243	1.44244	1.94263	1.8985	1.30216	2.18789	1.87821	1.91351	2.09633	0.469481	0.704388	0.588437	0.980977	0.999817	1.27883	1.47776	0.896308
ACTN2	-0.674365	-0.926621	-0.962195	-0.699768	-0.403788	-0.666572	-0.331812	-0.833781	-0.882198	-0.575669	-0.737454	-0.287898	-0.13144	-0.405333	-0.866191	-0.220195	-0.90847	-0.794708	-0.847638	-0.899203	-0.920718	-0.88687	-0.514913	-0.626434	-0.945049	-0.686616	-0.439857	-0.876887	-0.947297	-0.942311	-0.771468	-0.680251	-0.37717	-0.991081	-0.503987	-0.720533	-0.726485	-0.610575	-0.817993	-0.95493	-0.441721	-0.139019	-0.93763	-0.582926	-0.535317	-0.75555	-0.751458	-0.663988	-0.730173
ACTN4	0.980072	1.33193	0.8405	0.826666	1.45935	1.33765	1.19984	0.851371	1.08581	1.05811	1.19614	1.03904	1.3963	1.17517	1.30846	0.947178	1.34594	1.39901	0.95071	0.968986	1.1362	1.12646	1.1186	1.06328	1.21624	0.822915	1.16539	1.21473	1.52094	0.874854	1.32027	0.848883	1.32348	1.17309	1.09771	1.11572	0.852948	1.23715	0.921734	1.02812	1.40762	1.16517	0.917311	0.84166	0.704797	0.917005	0.883339	1.05722	0.78564
ACTR10	1.96574	2.07826	1.86459	1.82322	1.98792	2.15073	2.22624	2.16815	2.25638	2.35977	2.20946	2.21022	1.98556	2.00735	1.74788	1.96425	2.0788	2.11345	1.81019	2.09173	1.99952	2.05346	2.06718	1.94418	1.71047	2.21728	1.70797	1.77102	2.12798	2.22522	1.87345	1.6754	2.06442	1.66164	2.07169	1.79464	1.95344	2.0073	2.08232	2.26576	1.73851	2.17444	1.80352	1.94302	2.06628	2.3192	1.70948	2.20545	1.92916
ACTR1A	0.547691	0.287068	0.515646	0.548688	0.560293	0.228057	0.449279	0.529659	0.455049	0.273842	0.565262	0.201905	0.170279	0.214594	0.657623	0.320645	0.493796	0.69884	0.525972	0.533746	0.456706	0.571709	0.477337	0.494235	0.332706	0.415853	0.264836	0.599912	0.69154	0.723146	0.304636	0.417446	0.443445	0.439026	0.846779	0.49347	0.751139	0.314418	0.520967	0.54569	0.469332	0.735693	0.732762	0.601184	0.808632	1.55831	0.618371	0.661258	0.860812
ACTR1B	0.84696	0.432408	0.584751	0.630965	0.393049	0.480171	0.666246	0.661054	0.706042	0.596935	0.847424	0.682821	0.584989	0.622188	0.698242	0.412481	0.690731	0.61006	0.739961	0.453747	0.617024	0.759981	0.59979	0.446791	0.64676	0.607132	0.553363	0.598435	0.889068	0.598511	0.831484	0.689409	0.747808	0.830194	0.49452	0.79027	0.97601	0.56442	0.588266	0.628076	0.685921	0.70955	0.678125	0.487474	0.609631	0.482633	0.702643	0.623202	0.77298
ACTR3B	-0.297192	-0.174855	0.429702	-0.587703	-0.0114671	-0.176659	-0.409052	-0.689861	-0.364182	-0.369637	0.022351	0.191489	-0.612573	-0.172445	-0.824871	0.152292	-0.5284	-0.783141	-0.453473	-0.121848	-0.48676	-0.44899	-0.148157	-0.340581	-0.633894	-1.07166	-0.411261	-0.786089	-0.319152	-0.695798	-0.721666	-0.49358	-0.653296	-0.214896	-0.427967	-0.743269	-0.510495	-0.145455	-0.464922	-0.719385	-0.405876	0.105924	0.116265	-0.590344	-0.524569	-0.49053	-0.274722	-0.199916	-0.54743
ACTR5	-0.431364	-0.505007	-0.492365	-0.686412	-0.632004	-0.553723	-0.466285	-0.458564	-0.353225	-0.448875	-0.462812	-0.561744	-0.417093	-0.615605	-0.719112	-0.694241	-0.336121	-0.587791	-0.820827	-0.684755	-0.614588	-0.598475	-0.229492	-0.61822	-0.60353	-0.535207	-0.714238	-0.532541	-0.689299	-0.515845	-0.627384	-0.549339	-0.346276	-0.656444	-0.439513	-0.767796	-0.526166	-0.523798	-0.610973	-0.537153	-0.603201	-0.462088	-0.276272	-0.545009	-0.30458	-0.17052	-0.672576	-0.301554	-0.348836
ACTR6	0.59902	0.405084	0.618173	0.661616	0.61799	0.60567	0.906636	0.631397	0.579505	0.950476	0.4919	0.995107	0.81879	0.695426	0.489419	0.814727	0.508377	0.646421	0.476185	0.605776	0.407313	0.620335	0.688018	0.509524	0.583971	0.854882	0.634932	0.466338	0.350699	0.617346	0.462656	0.667446	0.305026	0.446063	0.577765	0.96273	0.413733	0.59614	0.558626	0.607749	0.605526	0.959692	0.8502	0.653977	0.976621	1.06803	0.694248	0.947942	0.683037
ACTR8	-0.566316	-0.55251	-0.349523	-0.483664	-0.514843	-0.437231	-0.572219	-0.652006	-0.477035	-0.560131	-0.462806	-0.417758	-0.566125	-0.453152	-0.60161	-0.456893	-0.681417	-0.749541	-0.412376	-0.476868	-0.349804	-0.447571	-0.50017	-0.775184	-0.559451	-0.595333	-0.472313	-0.637957	-0.692352	-0.693253	-0.304004	-0.349373	-0.442624	-0.583144	-0.463245	-0.564402	-0.69342	-0.60499	-0.633695	-0.642142	-0.625401	-0.231126	-0.193295	-0.0389295	-0.372303	-0.779454	-0.230401	-0.49824	-0.309172
ACVR1	0.589096	0.612117	1.05289	1.09132	0.829239	0.955028	0.684592	0.859876	0.778499	0.554073	0.930257	0.853977	0.810404	0.52142	0.482861	0.503111	0.836506	0.6598	0.719041	1.1033	0.625509	0.932255	0.485249	0.683056	1.02668	0.915821	0.600476	0.837673	1.04134	1.36137	0.631479	0.758859	0.581078	1.3023	0.704462	0.592471	0.465093	0.700749	0.730436	1.09643	1.05014	0.628221	0.757891	0.579301	1.0806	0.707469	0.602937	0.487978	0.426953
ACVR1B	-0.851624	-0.795237	-0.781005	-0.82844	-0.827814	-0.763676	-0.807981	-0.804521	-0.911214	-0.770692	-0.949976	-0.722953	-0.782458	-0.688459	-0.862089	-0.744967	-0.871158	-0.683547	-0.681987	-0.783379	-0.796984	-0.751136	-0.881675	-0.639906	-0.688484	-0.719622	-0.678946	-0.848478	-0.63126	-0.924675	-0.73349	-0.695295	-0.669816	-0.889674	-0.752614	-0.659763	-0.665817	-0.66834	-0.764379	-0.820728	-0.788662	-0.71483	-0.723307	-0.799435	-0.702776	-0.626063	-0.759729	-0.72671	-0.818203
ACVR2A	-0.0374402	0.0760109	0.551845	-0.0224778	0.0121405	0.0833464	0.0318513	0.128271	0.0506297	-0.142062	0.0808759	0.144262	0.0502967	0.10078	-0.203094	-0.141416	0.331075	-0.212139	0.0991816	-0.0762684	-0.144589	-0.169068	0.124981	-0.240454	0.266938	0.268357	0.0288899	0.16112	0.0136935	0.804774	0.105916	0.148615	-0.222186	0.0154854	0.0120583	-0.338355	-0.174945	-0.096126	0.0642464	0.261718	0.0410614	-0.1288	0.393874	0.132503	0.391859	0.632799	-0.0582154	0.244718	0.18176
ACVR2B	-1.01883	-0.97531	-1.02675	-0.8983	-0.87161	-0.88643	-0.781093	-0.836966	-0.831422	-0.830274	-1.0215	-0.931918	-0.683611	-0.908378	-0.531444	-1.05339	-0.965198	-0.633726	-0.813491	-0.891552	-0.590235	-0.921023	-0.779659	-1.16996	-0.838857	-0.893489	-0.803953	-0.887543	-0.652522	-0.98527	-0.47733	-0.819067	-0.741976	-0.937739	-0.828631	-0.779339	-1.15834	-0.997032	-0.808548	-0.865239	-0.947829	0.10591	-0.688971	-0.227926	-0.769437	-0.648185	-0.716566	-0.445192	-0.581127
ACVRL1	-0.983878	-1.09659	-1.0909	-0.85519	-0.983017	-1.04001	-0.999077	-0.998566	-0.979771	-1.07751	-0.884996	-1.27726	-1.03197	-1.06696	-0.77514	-0.926151	-0.974224	-0.870561	-0.99619	-0.883121	-1.0605	-0.760108	-1.21612	-0.980888	-1.16213	-0.776458	-1.10774	-0.960881	-1.0427	-0.698912	-1.09819	-1.12338	-0.970162	-1.14399	-0.844171	-1.11439	-0.833416	-1.02852	-1.08603	-0.993007	-1.17743	-0.83221	-0.9839	-1.05033	-1.00727	-1.06303	-1.02207	-0.994341	-1.03703
ACYP1	0.055498	0.284212	-0.190868	-0.377723	-0.16528	-0.0102345	0.470914	0.347013	0.310176	0.795815	0.327941	0.44987	0.280557	0.205691	0.232406	-0.124153	0.730748	0.00169536	-0.364667	-0.100173	0.0651974	-0.294042	0.226366	-0.183556	0.195753	0.061014	0.15521	-0.187348	-0.018964	0.129936	-0.263092	-0.187257	0.247433	0.352092	0.195611	-0.163771	0.178667	0.0615077	0.660831	0.577172	0.136772	0.263803	0.328345	0.773787	0.393606	0.643934	0.238953	0.59168	0.726928
ACYP2	1.37482	0.712817	1.60927	1.40476	1.2531	1.18793	1.30305	1.52063	1.44849	1.55449	1.58798	1.37448	1.18973	1.15029	1.06956	1.31678	0.97608	1.45678	1.34	1.27662	1.63602	1.2103	1.21297	1.24132	0.77862	1.43531	1.06061	0.950724	0.732163	0.727467	1.17524	1.35044	1.14776	1.17843	1.35119	1.2689	1.62732	1.3048	1.31089	1.04411	0.951145	1.2284	1.76759	1.41601	2.10003	1.30995	1.23863	1.14665	1.75417
ADA	0.00143514	-0.570253	-0.1635	-0.0123191	0.125343	-0.201823	0.153031	-0.260335	0.0243995	0.190779	0.164147	-0.326977	-0.547892	-0.471439	-0.269123	-0.229526	0.215446	-0.203645	-0.103615	-0.289152	-0.0785557	0.0332379	0.0560727	-0.153397	-0.283166	0.647955	-0.293521	0.058702	-0.411503	0.851941	-0.354934	-0.491886	-0.500895	0.400863	-0.249458	-0.363157	0.168503	-0.524261	-0.722793	-0.170862	-0.279773	-0.260339	-0.443595	-0.400704	-0.672085	-0.44954	-0.245953	-0.471161	-0.211261
ADAM10	0.420439	0.99947	0.581044	0.465597	0.738935	0.442651	0.422701	0.456078	0.569281	0.366332	0.410617	0.368566	0.553602	0.234844	0.18959	0.305129	0.445921	0.160356	0.464338	0.43817	0.401783	0.658742	0.606348	0.264542	0.290659	0.452626	0.243199	0.370872	0.693468	0.188949	0.365721	0.427261	-0.0262302	0.81749	0.402808	0.585753	0.510496	0.392963	-0.0885614	0.415726	0.0596363	0.115438	0.123301	0.344511	0.254302	0.446032	0.2773	0.167252	-0.0358485
ADAM11	-1.06497	-1.09163	-1.14776	-1.12534	-1.13286	-1.13429	-1.06228	-0.889914	-0.984261	-0.988846	-0.972302	-0.956709	-1.09461	-1.18584	-1.05278	-1.06097	-0.804483	-0.96573	-0.887856	-1.10777	-0.980105	-0.930308	-1.04372	-0.895795	-0.988674	-0.96787	-0.99485	-1.01826	-1.04456	-0.942056	-1.02484	-1.07254	-1.16095	-1.21583	-0.932411	-0.849654	-0.93988	-0.907538	-0.921829	-0.905726	-0.994086	-0.885895	-1.02987	-1.08685	-1.01471	-0.97486	-1.08519	-0.980962	-0.862497
ADAM15	-1.03921	-1.10206	-1.08182	-1.06836	-1.04558	-1.28148	-1.13249	-1.16048	-1.03967	-1.20656	-1.17385	-1.13094	-1.15176	-1.18574	-1.01853	-0.941121	-1.05169	-0.96156	-0.982695	-1.20369	-1.00856	-1.03472	-1.12417	-1.08586	-0.856983	-1.09221	-1.11696	-1.12565	-1.10571	-1.16953	-1.06658	-1.0599	-0.829298	-1.0288	-1.12096	-0.975441	-0.998752	-1.24719	-0.979425	-1.27336	-1.01352	-1.00082	-1.1028	-1.22737	-1.05274	-1.02436	-0.966293	-1.24697	-1.10779
ADAM17	0.261306	0.296415	0.326913	0.312777	0.305592	0.383929	0.361348	0.455129	0.370339	0.393426	0.230399	0.629982	0.61868	0.361105	0.36766	0.573771	0.325105	0.345846	0.413424	0.318604	0.336687	0.295386	0.346681	0.395245	0.368729	0.540396	0.464104	0.319468	0.345198	0.38584	0.587561	0.365107	0.383739	0.347324	0.282082	0.35186	0.251745	0.292661	0.296858	0.330643	0.297114	0.163659	0.290784	0.609495	0.445153	0.701741	0.251574	0.152192	0.298507
ADAM18	-1.2821	-1.30022	-1.33163	-1.39332	-1.21574	-1.23935	-1.22519	-1.15838	-1.09593	-1.18086	-1.18472	-1.01206	-1.40818	-1.30025	-1.24326	-1.30238	-1.33246	-1.25153	-1.2371	-1.21368	-1.29474	-1.28295	-1.17976	-1.20789	-1.31046	-1.08803	-1.35053	-1.35407	-1.29417	-1.29026	-1.15392	-1.35659	-1.21705	-1.24563	-1.29644	-1.23579	-1.13046	-1.08506	-1.14239	-1.16876	-1.28733	-1.26134	-1.02994	-1.35751	-1.25909	-1.0831	-1.38337	-1.28878	-1.23684
ADAM19	-1.04784	-0.683684	-1.07166	-0.818586	-0.630907	-0.786105	-0.514002	-0.808478	-0.646389	-0.523044	-1.00756	-0.777165	-0.71956	-0.656118	-0.729501	-0.744337	-0.653688	-0.755407	-0.741675	-0.868668	-0.847405	-0.569041	-0.857498	-0.628221	-0.836253	-0.910706	-0.578286	-0.435011	-0.0702419	-0.490192	-0.846153	-0.895479	-0.904427	-0.334073	-0.819005	-0.797002	-0.822295	-0.954965	-0.883304	-0.615563	-0.82967	-0.905443	-0.847522	-1.02197	-0.950663	-0.819352	-0.95663	-0.811186	-0.715429
ADAM22	-1.13932	-0.775004	-0.648183	-0.768729	-0.922891	-0.884944	-0.917105	-0.953668	-0.696563	-0.824547	-0.606976	-0.930808	-0.851935	-0.912529	-0.823019	-0.653157	-0.705748	-0.99357	-0.937332	-0.600936	-0.785846	-1.01484	-0.773695	-0.679572	-0.938656	-1.00275	-0.685492	-0.893262	-1.01374	-1.13659	-0.872718	-0.678464	-0.94429	-1.13463	-0.878965	-0.821017	-0.980655	-0.910042	-0.885261	-1.04139	-0.830937	-0.314695	-0.733057	-0.448266	-0.638023	-0.0388851	-0.822077	-0.762807	-0.860342
ADAM23	-0.0910991	-0.468519	-0.189369	-0.18774	0.482009	-0.166636	0.289543	-0.448808	-0.345554	0.323556	-0.698098	-0.275187	0.281286	0.116229	0.188421	0.180198	-0.75505	-0.240693	0.0484464	0.766931	0.285099	-0.615863	0.00377727	0.103099	0.169901	-0.222939	0.70759	-0.301055	-0.212788	-0.348591	0.0325274	-0.020456	-0.254922	-0.271371	0.654893	-0.289303	-0.105853	0.310404	-0.257798	-0.578341	-0.258973	0.122773	0.0351024	0.0865812	0.531653	0.19223	0.653415	0.112498	-0.0106657
ADAM28	-0.319632	-0.0849008	-0.58232	-0.224278	-0.355324	-0.16719	-0.504129	-0.187606	-0.575635	-0.69238	-0.101363	-0.14637	-0.206974	-0.192328	-0.425675	-0.400855	-0.753346	-0.207382	-0.153829	0.0585197	-0.41752	-0.335922	-0.306496	-0.102911	-0.240974	0.333797	-0.082456	-0.0255123	-0.239604	-0.554846	-0.137751	0.020497	-0.334891	-0.676221	-0.133461	-0.0255719	-0.127797	-0.367188	-0.483211	-0.363995	-0.657975	-0.730784	-0.681423	-0.108232	-0.207724	-0.835881	-0.477162	-0.445948	-0.720953
ADAM8	-1.05579	-0.923968	-1.14761	-0.989124	-0.947141	-1.06027	-0.715068	-1.00313	-1.09076	-0.920812	-1.19616	-1.07878	-0.675603	-1.11905	-1.27191	-0.89489	-0.908333	-0.511204	-1.01804	-1.28504	-0.821276	-1.29118	-1.10065	-0.850593	-1.08645	-0.909566	-0.914102	-0.967922	-1.03333	-0.975087	-0.908022	-0.807135	-0.857626	-1.01292	-1.09389	-1.1365	-1.16304	-0.977656	-1.04167	-0.853929	-0.773372	-1.06233	-1.06819	-1.2764	-1.25635	-1.08053	-1.2403	-1.20093	-1.20921
ADAM9	1.63324	2.24945	1.68025	1.45094	1.79874	2.0796	2.03522	2.20244	1.99459	2.05464	1.97024	2.28152	2.11173	2.31983	1.51048	1.76107	1.4741	1.5994	1.69129	1.58881	1.87662	1.66884	1.88857	1.61595	1.86214	1.96494	1.64011	1.59462	1.66562	1.55575	2.16728	1.89017	1.78432	1.9839	1.87936	2.19044	1.85987	1.73192	1.79004	1.97135	1.60883	1.17318	1.35764	1.4664	1.50143	1.52805	1.56409	1.4009	1.34253
ADAMDEC1	-1.06316	-0.684921	-0.426096	0.591012	-0.50171	0.427572	-0.673668	0.309307	0.201755	-0.518681	-0.190186	-0.59224	-0.0448527	-0.394852	-0.889448	-0.754154	-0.932684	0.266704	-0.312817	1.18154	-0.718851	0.457843	0.121198	-0.630206	-0.942809	0.987226	0.989202	1.12439	0.504747	1.20203	-0.313084	-0.721079	-0.412775	0.256001	0.295768	-1.01458	-0.562582	-0.661777	-0.813774	0.0940675	0.270327	-0.906741	-0.553375	1.22391	-1.10162	-0.424813	0.967908	0.632174	-0.113989
ADAMTS12	-1.20136	-1.26158	-1.27994	-1.39704	-1.17421	-1.19397	-1.24295	-1.08188	-1.30997	-1.18296	-1.06084	-1.29559	-1.2875	-1.17482	-1.31662	-1.28239	-0.997066	-1.20446	-1.28303	-1.24493	-1.20294	-1.1427	-1.22849	-1.08734	-1.26238	-1.08943	-1.01372	-1.24687	-1.08796	-1.27072	-1.15925	-1.34597	-1.25648	-1.33367	-1.31205	-1.1935	-1.2322	-1.31219	-1.26719	-1.19059	-1.14616	-1.31652	-1.13699	-1.23285	-1.18093	-1.2226	-1.24169	-1.2823	-1.19044
ADAMTS13	-0.969441	-0.979676	-0.97988	-1.07569	-0.983486	-1.04243	-0.885009	-1.05738	-1.07579	-0.994042	-0.770748	-1.03237	-1.07125	-1.10256	-1.09887	-0.908888	-0.948072	-0.976362	-0.810004	-1.04025	-0.709889	-0.970659	-0.898173	-0.915974	-1.00859	-0.885898	-0.841384	-0.96566	-0.995881	-1.03207	-0.91765	-0.956244	-0.678952	-0.827314	-1.01086	-0.837159	-0.84319	-0.59656	-1.05553	-0.872859	-1.00422	-0.733581	-0.949156	-1.08018	-0.979636	-1.03984	-1.154	-1.07188	-0.959258
ADAMTS3	-1.08725	-0.766189	0.68724	-1.13265	-0.376517	-0.418522	-0.828189	-1.00368	-0.398106	-0.750284	-1.46856	1.00687	-0.513998	-0.19039	-1.06848	0.328506	-0.0703939	-1.25601	-1.12135	-1.15867	-1.27084	-0.543493	-1.24069	-0.324611	-1.04333	-1.08045	-1.42474	-0.841763	-1.04111	-0.396289	-0.721393	-1.23827	-1.16948	-0.0919571	-0.479467	-1.30314	-1.35333	-0.872201	-1.2452	-0.749218	-0.898332	-1.40862	-1.16075	-1.40345	-1.1427	-1.20683	-1.38914	-1.43424	0.0486692
ADAMTS5	-0.837598	-0.760063	-0.62516	-0.408971	0.421938	-0.196875	-0.371516	-0.763516	0.567622	-0.720603	0.079785	-0.278092	-0.22656	0.0483848	-0.442343	0.509103	-0.77425	-0.393409	-0.263685	-0.489727	0.4067	0.733038	0.0687488	0.238921	-0.821182	0.322488	0.130332	-0.147004	-0.773207	-0.118857	-0.590955	0.219269	-0.652591	-0.494972	-0.27405	-0.728268	-0.791655	-0.268758	-0.585904	-0.606739	-0.959549	0.0418777	0.329701	-0.156895	-0.144107	-0.553831	-0.416471	-0.304383	-0.651354
ADAMTS6	-1.23085	-1.19521	-1.32964	-1.28517	-1.2025	-1.19268	-1.22962	-1.19709	-1.24491	-1.07198	-1.14254	-1.07338	-1.25526	-1.20963	-1.28993	-1.30644	-1.30073	-1.12358	-1.27601	-1.34279	-1.23341	-1.33658	-1.35146	-1.21069	-1.29476	-1.14573	-1.26615	-1.37054	-1.27025	-1.29631	-1.11361	-1.1855	-0.929875	-1.23069	-1.30673	-1.18675	-1.18577	-1.28599	-1.18013	-1.20485	-1.12373	-1.0122	-1.22797	-0.789246	-1.02795	-0.956435	-1.22902	-1.17767	-1.20222
ADAMTS7	-1.14721	-1.24375	-1.15927	-1.15759	-1.16622	-1.22993	-1.22404	-1.14924	-1.24367	-1.17556	-1.10196	-1.24786	-1.13201	-1.23248	-1.23402	-1.19642	-1.14219	-1.10951	-1.10952	-1.16055	-1.17114	-1.31334	-1.20986	-1.15167	-1.25525	-1.16464	-1.29205	-1.27642	-1.26901	-1.16923	-1.15482	-1.12514	-0.795908	-1.19204	-1.05688	-0.894268	-1.05974	-1.06924	-1.05787	-0.994293	-1.0221	-1.03794	-1.17181	-1.20587	-1.13912	-1.06355	-1.18503	-1.22622	-1.25246
ADAMTS8	-1.18741	-1.28363	-1.03139	-1.14157	-1.22481	-1.1379	-1.13655	-1.17435	-1.18414	-1.20113	-0.966491	-1.16764	-1.17338	-1.3007	-1.00467	-1.31113	-1.30389	-1.20759	-1.17673	-0.837378	-1.16393	-1.12406	-1.05921	-1.13363	-1.29685	-1.18283	-1.20025	-1.30284	-1.25302	-1.24222	-0.915966	-1.2919	-0.867802	-1.20947	-1.19877	-1.06058	-1.16495	-1.12855	-1.19944	-1.05918	-1.0574	-1.07448	-1.03378	-1.26572	-1.13239	-1.17389	-1.17882	-1.01267	-1.17607
ADAMTS9	-0.438516	-0.554901	-1.10701	-1.11615	-1.00395	-0.790122	-0.103432	-1.00388	-0.817203	-0.225451	-0.290425	-1.16621	-0.690326	-0.717979	-1.36677	-1.12351	-0.777849	-0.810843	-0.972528	-0.981812	-0.83854	-0.747296	-0.982833	-0.673817	-1.19222	-1.07173	-0.266965	-0.746822	-1.05517	-1.37493	-1.03633	-0.698038	-1.06948	-1.17047	-0.917514	-0.724625	-1.05636	-0.110245	-0.343593	-0.838017	-0.505619	-1.1621	-1.13634	-1.16561	-1.24788	-1.15234	-1.13779	-1.08936	-0.904036
ADAMTSL2	-1.1628	-1.38037	-1.23892	-1.20144	-1.18616	-1.26853	-0.966351	-1.29671	-1.26426	-1.25524	-1.21262	-1.30067	-1.21866	-1.24412	-0.978014	-1.10786	-1.17683	-1.21418	-1.19236	-1.18101	-1.25815	-1.12109	-1.1154	-1.22998	-1.22833	-1.23757	-1.22631	-0.999907	-1.30244	-0.980028	-1.21599	-1.21247	-1.09322	-1.2084	-1.12854	-1.20901	-1.00973	-1.08962	-1.32768	-1.12854	-1.26196	-0.974137	-1.20116	-1.27995	-1.25613	-1.18939	-1.26427	-1.32314	-1.27145
ADAMTSL3	-1.23933	-1.29839	-0.966276	-1.23085	-1.15564	-1.37039	-1.19139	-1.25557	-1.04295	-1.24792	-1.36889	-1.14091	-1.22566	-1.29564	-1.20755	-1.25331	-1.3768	-1.27621	-1.31937	-1.19185	-1.26795	-1.14627	-1.3386	-1.32202	-1.36564	-1.2193	-1.31015	-1.39942	-1.19117	-1.2031	-1.45254	-1.28226	-1.23193	-1.36813	-1.19593	-1.41432	-1.18448	-1.41508	-1.33926	-1.20348	-1.25706	-1.12684	-1.22555	-1.24386	-1.27602	-1.28961	-1.29669	-1.32938	-1.32194
ADAMTSL4	-1.10899	-1.23568	-1.14905	-1.22739	-0.952111	-1.14796	-1.14284	-1.28053	-1.31186	-1.22703	-1.25352	-1.2716	-1.06627	-1.22667	-1.43227	-1.19799	-1.29055	-1.18567	-1.1784	-1.14276	-1.16418	-1.26353	-1.29763	-1.10793	-1.29767	-1.12436	-1.11059	-1.20839	-1.26399	-1.20616	-1.31954	-1.06688	-1.02954	-1.34046	-1.34628	-1.26371	-1.20818	-1.21449	-1.19733	-1.1778	-1.15969	-1.11178	-1.24943	-1.19033	-1.25477	-1.1141	-1.3165	-1.01942	-1.24803
ADAP1	-0.490928	-0.432645	-0.33455	-0.000433399	-0.443207	-0.349211	-0.515941	-0.346209	-0.543282	-0.500287	-0.000696895	-0.369221	-0.35611	-0.41994	0.348871	-0.448706	-0.480918	0.129133	-0.387498	-0.268417	-0.414594	-0.219047	-0.255736	-0.206718	-0.531211	-0.131389	-0.273335	0.119335	-0.457873	-0.547241	-0.320469	-0.248531	0.297487	-0.387608	-0.190832	-0.364326	-0.0713771	-0.438775	-0.575288	-0.422769	-0.165837	-0.234735	-0.00258063	-0.422675	-0.399757	-0.112204	-0.0217592	0.0222537	-0.174357
ADAP2	0.956177	0.789342	0.538778	1.15466	1.12	0.984352	0.97131	1.16177	1.11961	0.77639	1.09589	0.843194	1.03487	1.08102	1.30349	0.889078	0.777889	1.39592	1.11839	1.40655	0.949661	1.29711	0.925541	1.09528	0.87306	1.91325	1.168	1.67822	0.993145	0.837098	1.04823	1.15738	1.15527	0.86695	1.35897	1.25667	0.909841	0.686817	0.744583	0.996977	0.829664	0.457903	0.596932	0.914363	0.865564	0.136241	0.965908	0.55243	0.457005
ADAR	2.09924	2.34606	2.56994	2.17596	2.44828	2.28944	2.27051	2.16529	2.14363	2.18377	2.28919	2.19444	2.59834	2.22698	2.40582	2.2578	2.2176	2.18983	2.23705	2.49265	2.22397	2.21018	2.30942	2.31734	2.37517	2.15714	2.47755	2.5306	2.31405	2.42394	2.26571	2.28701	2.89678	2.01404	2.28184	2.22941	2.16138	2.39365	2.65799	2.16391	2.63422	2.37145	2.11183	2.91175	2.24032	2.15435	2.39497	2.45197	2.14637
ADARB1	-1.07618	-0.793325	-0.875468	-0.864253	-0.865762	-0.799264	-0.917112	-0.803282	-0.71268	-0.915653	-0.919321	-0.984624	-0.5969	-0.772002	-0.76333	-0.878192	-1.15626	-0.791423	-0.777048	-0.838194	-0.766232	-0.782055	-0.866294	-0.962867	-0.840652	-0.711357	-0.759949	-0.715849	-0.803654	-0.759691	-0.900148	-0.750125	-0.561987	-0.956521	-0.806559	-0.844115	-0.723522	-0.757664	-0.849994	-0.845455	-0.774599	-0.845662	-0.869497	-0.904212	-0.932986	-0.947983	-0.748574	-0.82279	-0.87063
ADARB2	-1.3036	-1.26796	-1.29121	-1.24768	-1.19862	-1.2349	-1.24319	-1.2306	-1.27483	-1.20354	-0.890264	-1.15743	-1.1837	-1.16815	-1.01127	-1.32369	-1.30313	-1.07591	-1.23502	-1.27577	-1.12475	-1.21514	-1.13728	-1.14384	-1.34361	-1.24405	-1.33977	-1.19067	-1.26316	-1.2743	-1.25495	-1.22036	-0.799071	-1.10024	-1.18509	-1.01202	-1.01967	-1.1259	-1.26272	-1.19578	-1.18605	-1.17858	-1.20752	-1.23095	-1.17244	-1.21323	-1.17638	-1.25206	-1.19823
ADAT1	0.328926	0.319732	0.607636	0.273052	0.0444114	-0.0793971	0.194183	0.330502	0.415586	0.236304	0.453633	0.0604361	0.0952076	0.208455	0.0483731	-0.107256	0.470252	-0.348932	0.176977	0.206829	0.343817	0.0787886	0.302559	0.166276	0.00199442	0.208413	0.191849	0.264587	0.393141	0.279982	0.208008	0.00662541	0.374254	0.372073	-0.291067	-0.175178	0.144674	0.0489212	0.120639	0.319044	0.483077	0.298088	0.311741	0.568644	0.350843	-0.0612405	0.337311	-0.0371207	0.524861
ADCK3	0.74306	0.822583	0.357045	0.751706	0.921869	0.642704	0.872874	1.37045	1.04038	0.698233	1.20801	0.682204	1.13268	0.852957	0.922609	0.786567	0.646271	0.937195	0.855468	0.957295	0.968018	0.440931	0.640663	0.546958	1.08066	0.964967	1.01985	1.04503	0.229659	0.59699	1.08208	1.55708	1.50237	0.405923	0.762277	0.833155	0.518286	0.769887	1.3959	0.823384	0.871166	1.1331	0.582116	0.943942	1.0427	0.880235	0.625407	0.919653	0.73489
ADCK4	-1.22285	-1.20889	-1.29504	-1.27481	-1.22063	-1.2092	-1.24957	-1.15783	-0.972932	-1.20501	-1.13511	-1.18948	-0.955817	-1.06552	-1.30702	-1.02398	-1.21461	-1.18451	-1.07364	-1.21687	-1.21948	-1.26731	-1.1072	-1.12085	-1.33749	-1.1447	-0.841767	-1.22332	-1.1515	-1.34481	-1.25838	-1.27623	-0.994999	-1.31697	-1.25338	-1.15233	-1.30424	-1.19626	-1.21857	-1.16157	-1.25356	-1.03972	-0.928373	-1.08541	-0.874988	-1.10869	-1.3023	-0.927008	-1.06213
ADCY10	-1.31472	-1.33672	-1.29086	-1.30381	-1.29333	-1.27206	-1.16697	-1.14444	-1.19175	-1.1108	-1.24847	-1.15242	-1.2275	-1.20611	-1.2921	-1.22393	-1.26749	-1.31387	-1.27581	-1.28502	-1.208	-1.31373	-1.32602	-1.23585	-1.26666	-1.22109	-1.23521	-1.30633	-1.27096	-1.27357	-1.30987	-1.2868	-1.06479	-1.27302	-1.22367	-1.24162	-1.15815	-1.35924	-1.28632	-1.20013	-1.36272	-1.18979	-1.21026	-1.26491	-1.18357	-1.14562	-1.35523	-1.33355	-1.17874
ADCY2	-0.393633	-0.533361	-0.251399	-0.32265	-0.718746	-0.446918	-0.427931	-0.412906	-0.420034	-0.273041	-0.355453	-0.210553	-0.388689	-0.526651	-0.407242	-0.368334	-0.873019	-0.0888288	-0.379231	-0.586765	-0.218557	-0.51457	-0.45826	-0.178233	-0.233814	-0.523655	-0.306836	-0.505592	-0.600768	-0.412105	-0.332046	0.0309899	-0.0259537	-0.525989	-0.326458	-0.493664	-0.226243	-0.289515	-0.554326	-0.477696	-0.0288402	0.279137	-0.409469	-0.0530017	-0.000405233	-0.296991	-0.32144	-0.3196	-0.324247
ADCY3	-0.423631	-0.522036	-0.294844	-0.14383	-0.131555	-0.293222	-0.227211	-0.440848	-0.323871	-0.502295	-0.220512	-0.330646	-0.343114	-0.354435	-0.218777	-0.465483	-0.538254	-0.298618	-0.459089	-0.417263	-0.457121	-0.237973	-0.283648	-0.450033	-0.0177213	-0.408511	-0.327211	-0.26017	-0.285609	-0.404352	-0.39671	-0.468859	-0.500969	-0.321181	-0.375101	-0.63318	-0.452636	-0.467587	-0.540096	-0.491446	-0.509115	-0.275866	-0.325554	-0.463128	-0.591659	-0.35443	-0.211469	-0.580126	-0.433577
ADCY6	-0.351881	-0.451272	-0.442407	-0.448907	-0.184822	-0.641606	-0.658299	-0.687885	-0.640063	-0.73514	-0.799454	-0.40655	-0.311753	-0.246508	-0.455746	-0.299909	-0.702982	-0.575068	-0.568838	-0.451475	-0.574347	-0.519931	-0.641133	-0.287424	-0.0656622	-0.504589	-0.153642	-0.666013	-0.473562	-0.389037	-0.464557	-0.376545	-0.332852	-0.463496	-0.540799	-0.398775	-0.436202	-0.451668	-0.620452	-0.73923	-0.467956	-0.0486534	-0.680207	-0.304898	-0.54709	-0.387161	-0.432546	-0.378649	-0.405313
ADCY7	0.181967	0.416903	0.236531	0.506402	0.249084	0.225135	-0.0657868	0.360579	0.102045	0.0485676	0.318698	0.234206	0.296637	0.0754587	0.392644	0.400203	0.126929	0.233951	0.216789	0.650174	0.229527	0.00274374	0.124817	0.349809	0.422919	0.874537	0.741091	0.917473	0.154058	0.410015	0.587258	0.505835	0.951067	0.288697	0.519091	0.269111	0.337847	0.21336	0.465244	0.298093	0.280705	0.107324	0.0650329	0.610155	0.325702	-0.103311	0.339472	-0.04543	-0.330695
ADCY8	-0.760463	-0.553797	-0.765588	-0.975912	-1.13606	-1.05377	-0.879199	-0.8757	-0.953339	-0.99584	-0.558081	0.20647	-0.605857	-1.23143	-1.10987	-0.529281	-0.424773	-0.810391	-1.02089	-0.88223	-0.810507	-0.894577	-0.833908	-1.28679	-1.11181	-1.24166	-1.02225	-1.21258	-1.23892	-0.822039	-0.38336	-0.988818	-0.0715739	-1.17647	-0.880561	0.28641	-1.22462	-1.059	-0.762014	-0.923241	-0.470946	0.463533	-1.18956	-0.963822	-1.05161	-0.916626	-1.02403	-1.01256	-0.97903
ADCY9	-0.726737	-0.538528	-0.696083	-0.727517	-0.464258	-0.660425	-0.452488	-0.609614	-0.58475	-0.501874	-0.577399	-0.65471	-0.45799	-0.464714	-0.440343	-0.533457	-0.502605	-0.581351	-0.626654	-0.71075	-0.464374	-0.611867	-0.517814	-0.627005	-0.420804	-0.639217	-0.419061	-0.39743	-0.511085	-0.704161	-0.548947	-0.352011	-0.44246	-0.553582	-0.46236	-0.385495	-0.530223	-0.39743	-0.567354	-0.575728	-0.420802	-0.476401	-0.492367	-0.589013	-0.518274	-0.588568	-0.543946	-0.639884	-0.609868
ADCYAP1	-1.12484	-1.26987	-1.33745	-1.25784	-1.13667	-1.126	-1.15382	-1.14227	-1.2278	-1.03003	-1.10862	-1.13124	-1.15845	-1.1188	-1.30249	-1.16284	-1.13665	-0.995789	-1.18602	-1.18076	-1.01755	-1.06562	-1.12921	-1.27236	-1.28941	-1.00485	-1.14761	-1.22378	-1.01229	-1.14582	-1.12211	-1.21296	-0.890931	-1.18879	-1.19158	-1.20698	-1.17087	-1.2907	-0.976918	-1.2285	-1.1071	-1.25987	-1.22447	-1.17257	-1.14625	-1.00057	-1.14684	-0.708098	-1.19538
ADCYAP1R1	-1.31448	-1.19642	-1.15458	-1.14101	-1.2882	-1.39346	-1.10596	-1.29124	-1.4027	-1.19849	-0.961331	-1.22494	-1.03672	-1.29626	-1.40386	-1.18468	-1.15392	-1.0122	-1.23102	-1.21641	-1.13708	-1.3418	-1.21389	-1.20742	-1.41732	-1.31864	-1.27412	-1.31615	-1.31041	-1.28417	-1.02808	-1.03009	-0.968379	-1.01101	-1.32382	-1.237	-1.23567	-0.986534	-1.17415	-1.3285	-1.03577	-0.852897	-1.24996	-1.16397	-1.01401	-1.1851	-1.27322	-1.4017	-1.26749
ADD1	0.969403	0.914992	0.994653	0.896966	0.894695	0.865863	1.00035	0.812962	0.819104	0.919048	0.948872	0.966436	1.01287	0.921166	1.20639	1.03468	0.83789	1.00023	0.995304	0.928068	1.06607	0.936296	0.90281	0.987399	0.927741	0.600014	1.04719	0.915539	0.901699	0.532067	1.04879	0.917958	0.734559	0.807796	0.897335	0.742712	0.909683	0.921274	0.768054	0.82439	1.01766	1.17848	1.09407	1.00043	1.10384	1.23549	1.00534	0.884374	1.04009
ADD2	-0.984563	-0.858758	-0.548248	-0.868789	-0.534367	-0.781212	-0.750368	-0.952719	-0.747554	-0.820898	-0.84062	-0.485313	-0.802705	-0.795942	-1.00864	-0.358004	-0.912277	-0.65816	-0.580135	-0.664176	-0.723674	-0.956475	-0.73836	-0.651615	-0.985296	-0.926443	-0.357424	-0.999244	-0.695297	-0.809234	-0.665887	-0.697331	-0.0864307	-0.787425	-0.721726	-0.573292	-0.970116	-0.781948	-0.273278	-0.682344	-0.719188	-0.317587	-0.459703	-0.588578	-0.606084	-0.210614	-0.546775	-0.357129	-0.668983
ADD3	1.47143	1.19592	1.91626	2.11772	1.4117	1.58805	1.17113	1.3681	1.7603	1.18696	1.87148	1.51368	1.47786	1.47297	1.9053	1.76255	0.99304	1.96685	1.76361	1.45303	1.22502	1.47537	1.76178	1.83253	1.92756	1.78496	1.63656	1.57747	1.52363	1.62814	1.69157	1.66735	2.17768	1.31674	1.65651	1.66845	1.44313	1.6069	-0.107223	1.52299	1.93049	2.55702	1.59373	2.01514	2.12124	1.81197	1.76463	1.73678	1.46571
ADH5	1.58046	1.568	1.7727	1.73356	1.55078	1.58883	1.683	1.80239	1.63976	1.76619	1.65218	1.70133	1.68931	1.58025	1.31189	1.80872	1.5143	1.57754	1.87945	1.58212	1.61552	1.54189	1.61841	1.46275	1.64006	1.60585	1.28585	1.28421	1.32654	1.75119	1.65028	1.80584	1.33397	1.61902	1.63152	1.63142	1.68052	1.57086	1.44543	1.66856	1.55156	1.5934	1.77779	1.74152	1.92767	1.94419	1.4608	1.31263	1.77211
ADH7	-1.15288	-1.26464	-1.23928	-1.23091	-1.22586	-1.11877	-1.04333	-1.08695	-1.08047	-1.06975	-1.1521	-1.20263	-1.15514	-1.15562	-1.16423	-1.20522	-1.1701	-1.15781	-1.17336	-1.15214	-1.08301	-1.15855	-1.10503	-1.26402	-1.16833	-0.994163	-1.14819	-1.27293	-1.14393	-1.31852	-1.2041	-1.3361	-1.21285	-1.25471	-1.18699	-1.16627	-1.31397	-1.24575	-1.22367	-0.958115	-1.33192	-1.09784	-1.09123	-1.08986	-1.06183	-1.0275	-1.1613	-1.2946	-1.06731
ADIPOR1	1.24499	1.22532	1.0016	1.38199	1.13119	1.02707	1.04321	1.17286	1.10526	1.14151	1.25283	1.33167	0.874283	1.00519	0.969277	1.07028	1.15935	1.07318	1.11167	1.07029	0.913324	1.12527	1.01277	1.17216	1.21128	1.18301	1.01346	1.03723	1.23549	1.21198	1.07564	1.17097	1.13811	1.1247	1.06925	1.31676	1.39431	1.01101	1.3674	1.08604	1.19613	1.01362	1.00696	0.738267	0.864975	0.916411	1.0572	0.79209	1.00333
ADIPOR2	1.27497	1.0901	1.27319	1.21618	1.08572	1.12808	1.14514	0.928357	1.00655	1.20213	1.57788	1.17343	0.848411	0.930028	1.57332	0.949545	1.05183	1.14304	1.15002	1.21136	1.54655	1.18297	1.09979	1.22741	1.19491	1.04553	0.917066	1.15216	0.916118	1.06752	1.3285	1.24845	1.49949	1.00606	0.973339	1.17051	1.23633	1.14522	1.06169	1.1507	1.37207	1.52939	1.10346	0.805317	0.897774	1.00542	1.15762	1.29039	0.808134
ADNP2	0.58942	0.626478	0.797977	0.62383	0.712826	0.751167	0.677032	0.599583	0.750922	0.74442	0.533413	0.738409	0.835036	0.742202	0.542655	0.422762	0.502477	0.384103	0.415023	0.419378	0.556524	0.405003	0.682313	0.615958	0.484009	0.467655	0.486899	0.541812	0.407347	0.141752	0.497935	0.240509	0.612313	0.406103	0.503836	0.437393	0.607337	0.780697	0.669489	0.79277	0.237937	1.06639	0.766858	0.869247	0.657346	1.01869	0.444681	0.509458	0.683043
ADO	0.568418	0.571759	0.265753	0.484067	0.343224	0.56277	0.444731	0.67593	0.391192	0.516399	0.464769	0.645858	0.453918	0.551599	0.632753	0.541046	0.574842	0.700774	0.245301	0.336142	0.588664	0.585481	0.429169	0.399933	0.314217	0.379767	0.371484	0.513103	0.721116	0.425274	0.525559	0.203182	0.386294	0.590238	0.327325	0.249261	0.545276	0.507632	0.275248	0.653977	0.355077	0.824239	0.726988	0.718403	0.797143	0.809646	0.521557	0.570798	0.736418
ADORA1	-0.190466	-0.386545	-0.646077	-0.251749	-0.391698	-0.739946	-0.681891	-0.664198	-0.740427	-0.556806	-0.0407816	-0.48575	-0.54212	-0.420552	-0.517666	-0.41944	-0.564404	-0.277343	-0.424665	-0.648781	-0.30533	-0.464577	-0.264374	-0.367376	-0.189459	-0.870063	-0.385187	-0.574857	-0.632389	-0.805328	-0.201015	-0.426812	-0.510319	-0.690974	-0.696099	0.0626774	-0.357986	-0.357097	-0.728611	-0.367728	0.104536	-0.660991	-0.848841	-0.913211	-0.678296	-0.76155	-0.847607	-1.03775	-0.979086
ADORA2A	-0.951917	-1.16542	-1.14658	-1.11052	-1.15206	-1.04901	-1.016	-0.992646	-1.13035	-1.07362	-1.00567	-1.10364	-1.12788	-1.07382	-0.956166	-0.768502	-0.949158	-0.95088	-0.807729	-0.882571	-1.01413	-0.910085	-1.12571	-0.923653	-0.987088	-0.728956	-0.736456	-0.761671	-1.13135	-1.14416	-1.05507	-1.04375	-1.10474	-1.08748	-0.91451	-0.8983	-1.09569	-1.08486	-1.17744	-0.975858	-1.03608	-0.916684	-0.825125	-1.05879	-0.945775	-0.978408	-1.0104	-0.938305	-0.88448
ADORA2B	-0.308741	0.497269	0.0782104	-0.0428869	0.529076	0.467354	0.395276	0.61523	0.579545	0.222297	-0.412841	0.325773	0.0549434	0.452241	0.277685	1.00782	0.803478	0.103763	0.138789	-0.326421	-0.949764	0.322123	1.06537	0.0605193	1.51161	0.165577	0.129502	0.164579	-0.260239	0.754937	-0.410333	-0.280478	0.0475517	0.227135	0.502393	0.319531	-0.0806131	-0.0871178	-0.29883	0.863083	0.262358	-0.987025	-0.123072	-0.5687	0.000986775	0.604916	0.299449	-0.197947	0.336134
ADORA3	0.786849	0.85507	0.340559	0.777207	1.05199	0.714265	0.123151	1.00987	0.79132	0.270932	1.36589	0.858955	0.539037	0.685053	0.892864	0.428326	0.25549	0.603098	1.19638	1.13352	1.12515	1.00389	0.453381	1.2075	0.919238	1.61737	0.740686	1.10608	0.758767	0.350179	1.12041	1.04689	0.865262	0.568919	1.26055	0.896131	1.42937	0.587486	0.895527	0.960739	0.869739	0.1913	-0.00450221	1.04121	0.684822	-0.00419049	0.907578	0.465539	0.362271
ADPGK	1.1674	1.11317	1.06079	1.26581	1.32913	0.751227	0.940351	1.13241	0.986017	0.910607	1.07546	0.761062	0.816239	0.685622	0.976203	1.00906	1.1259	0.882405	1.05046	1.0424	0.85423	0.929583	0.945202	1.08972	1.318	1.40573	1.13957	1.31791	1.168	0.911818	0.352469	1.0728	0.972148	1.11004	0.942704	0.815026	1.00123	0.915239	0.711977	1.14012	0.971495	0.601738	0.89999	0.79106	0.775782	0.701241	0.924061	1.09399	0.958658
ADPRH	-1.2122	-1.18192	-1.08396	-1.02491	-0.951237	-1.35093	-1.1151	-1.16257	-1.26353	-1.10367	-1.09291	-1.18475	-1.14213	-1.16566	-1.37037	-1.10429	-1.13391	-1.09187	-1.1208	-1.03218	-0.990526	-1.12468	-1.20808	-1.17434	-1.16059	-1.10534	-1.15471	-1.28558	-1.21305	-1.2169	-1.03031	-1.04676	-1.09728	-1.26225	-1.13501	-1.27679	-1.14598	-1.16153	-1.15611	-1.33019	-1.25875	-1.11825	-1.17807	-1.07503	-1.10204	-1.15475	-1.20442	-1.16496	-1.15697
ADRA1A	-1.29237	-1.15735	-1.27008	-1.20938	-1.28619	-1.31262	-1.22005	-1.20626	-1.28696	-1.24739	-1.17792	-1.3089	-1.25546	-1.28312	-1.30709	-1.19549	-1.29721	-1.17463	-1.22194	-1.24993	-1.21029	-1.25203	-1.23478	-1.24714	-1.23684	-1.27255	-1.31032	-1.30469	-1.28111	-1.34076	-1.28048	-1.27517	-1.16087	-1.24104	-1.25418	-1.20137	-1.20287	-1.19572	-1.21554	-1.2253	-1.3115	-1.17411	-1.14629	-1.25247	-1.16423	-1.15751	-1.27945	-1.23493	-1.27359
ADRA1B	-1.19276	-1.26285	-1.23917	-1.19855	-1.08887	-1.19747	-1.03081	-1.24725	-1.11976	-0.906786	-0.997377	-1.08656	-1.10162	-1.09743	-1.15093	-1.16983	-1.14641	-0.959195	-1.04763	-1.18404	-1.00187	-1.10734	-1.0845	-1.1063	-1.20011	-0.978164	-1.24267	-1.25342	-1.20422	-1.27368	-1.15441	-1.26501	-0.713488	-1.18394	-1.05732	-1.1809	-1.12097	-1.08784	-1.17786	-1.05474	-1.06304	-1.06078	-1.03712	-1.26446	-1.10977	-1.17458	-1.06541	-1.10228	-1.09805
ADRA1D	-1.27865	-1.13972	-1.2605	-1.31603	-1.26077	-1.22231	-1.12237	-0.96614	-1.14178	-1.01152	-1.09619	-1.20842	-1.19708	-1.19484	-1.21653	-1.1774	-1.23333	-1.16451	-1.11897	-1.26091	-1.00867	-1.09793	-1.09333	-1.13799	-1.31196	-1.19656	-1.27244	-1.18678	-1.21487	-1.25907	-1.28879	-1.32571	-1.26482	-1.20221	-1.21008	-1.26781	-1.21221	-1.30805	-1.23996	-1.2356	-1.24331	-1.1667	-1.18026	-1.28153	-1.1523	-0.981233	-1.22342	-1.28404	-1.15505
ADRA2B	-0.915828	-1.10886	-1.10582	-0.910426	-0.975082	-1.15322	-0.900953	-1.14778	-1.15911	-1.06064	-1.06587	-1.14531	-1.05381	-1.09455	-1.15185	-0.997207	-1.01504	-1.05856	-1.09073	-1.03148	-1.14037	-0.920156	-1.19178	-1.07147	-1.19936	-0.873479	-1.05119	-1.30103	-0.960761	-1.2628	-1.11288	-1.1495	-1.21467	-1.21092	-1.18262	-1.19979	-0.99471	-1.03712	-1.14366	-0.938734	-0.922378	-0.798406	-1.08818	-1.02092	-0.78896	-0.949442	-1.11296	-1.12762	-1.12343
ADRB1	-1.40858	-1.36323	-1.41958	-1.38461	-1.41894	-1.36641	-1.30982	-1.308	-1.40018	-1.22749	-1.07253	-1.2484	-1.40727	-1.39282	-1.41747	-1.33956	-1.32861	-1.25337	-1.30088	-1.38194	-1.34815	-1.32912	-1.36388	-1.28984	-1.4471	-1.37414	-1.34582	-1.32656	-1.41631	-1.42263	-1.28855	-1.51093	-1.04479	-1.3474	-1.38592	-1.10584	-1.269	-1.35285	-1.34444	-1.32471	-1.31943	-1.29116	-1.24186	-1.37874	-1.41325	-1.21013	-1.40949	-1.3637	-1.36439
ADRB2	-0.208057	-0.466997	-0.408613	-0.0596372	-0.550001	-0.387667	-0.359094	0.187598	-0.099765	-0.445725	-0.106999	-0.231941	-0.555357	-0.451762	-0.360788	-0.3495	-0.605358	-0.328811	0.199692	0.293301	-0.119815	-0.289872	0.0399139	0.377585	-0.440489	0.869264	-0.586309	0.472185	-0.541022	-0.446401	0.0487964	-0.0864184	-0.503194	-0.585116	-0.080939	0.117855	0.559072	-0.554594	-0.522524	-0.211084	0.0724243	-0.695581	-0.568412	0.189485	0.191042	-0.458663	-0.00994423	-0.715313	-0.639541
ADRBK1	-0.729604	-0.665282	-0.720826	-0.611612	-0.554313	-0.717825	-0.740942	-0.599885	-0.699108	-0.658757	-0.595371	-0.654326	-0.666161	-0.697693	-0.648611	-0.597606	-0.693357	-0.586776	-0.625673	-0.655309	-0.602596	-0.703287	-0.74629	-0.54253	-0.715945	-0.564767	-0.665385	-0.748606	-0.552272	-0.735851	-0.696724	-0.641051	-0.41225	-0.666111	-0.693324	-0.488625	-0.54296	-0.682884	-0.657327	-0.512525	-0.579198	-0.609235	-0.70435	-0.621844	-0.579293	-0.647913	-0.786335	-0.753592	-0.68887
ADRBK2	-0.692685	-0.566209	-0.642012	-0.370101	-0.552548	-0.562496	-0.422311	-0.442917	-0.526313	-0.677508	-0.54718	-0.576271	-0.597489	-0.604003	-0.498859	-0.739159	-0.648158	-0.580872	-0.671913	-0.398121	-0.706598	-0.669332	-0.710157	-0.466128	-0.561719	-0.289695	-0.612917	-0.124751	-0.493567	-0.787921	-0.669159	-0.619396	-0.859005	-0.809034	-0.674601	-0.728269	-0.731284	-0.832052	-0.723404	-0.580343	-0.793554	-0.27358	-0.639046	-0.292391	-0.619177	-0.547019	-0.578101	-0.493354	-0.646261
ADRM1	0.990674	0.51695	0.731235	0.600318	0.715099	0.698676	1.00873	0.871155	0.747986	1.00195	0.636177	0.677485	0.752827	0.791341	1.01043	0.870435	1.14245	1.00174	0.981515	0.792793	0.834544	1.12609	1.04539	0.94016	0.78261	0.745331	0.829231	0.987489	1.079	0.879467	0.811792	0.811392	1.11598	1.13657	0.962396	0.841124	1.14635	0.780626	0.920092	1.00399	0.870118	0.555772	0.994133	0.488671	0.57225	0.851048	0.934186	0.899208	1.14995
ADSL	1.24883	1.09245	0.978754	1.1567	1.23597	1.35952	1.49895	1.20789	1.2732	1.59416	1.37973	1.44257	1.147	1.09239	1.25394	1.45849	1.7607	1.40951	1.27787	1.29591	1.26343	1.34359	1.11615	1.30755	0.905973	1.6513	1.25569	1.2342	1.20183	1.68633	1.26495	0.910758	1.41407	1.57232	1.38849	1.09265	1.70803	1.15882	1.21303	1.28981	0.899483	1.21611	1.29845	1.10366	1.5237	1.81218	1.41971	1.69344	1.53316
ADSS	0.655269	0.736954	0.887508	0.850983	0.702063	0.776311	0.622129	0.836612	0.919772	0.63889	0.521414	0.855793	0.55879	0.842118	0.571239	0.353044	0.651797	0.490575	0.577503	0.475523	0.340724	0.623544	0.486945	0.379868	0.760042	0.723613	0.367167	0.576693	0.762058	0.632673	0.798021	0.587251	0.396572	0.748384	0.324999	0.201575	0.810385	0.642904	0.647918	0.791642	0.865963	0.453857	0.418108	0.680738	0.775291	0.635671	0.456113	0.578463	0.395547
AEBP1	0.541457	0.949055	1.69508	2.15345	2.02829	1.11598	1.52442	1.14574	1.21016	1.26316	0.970911	1.79767	2.19433	1.64662	2.06171	2.63804	1.66887	1.53987	1.36352	1.09256	0.698349	1.29498	0.643537	1.94159	1.26524	1.16037	2.24618	1.52692	1.2179	2.76592	1.60365	2.75054	2.07469	1.95019	1.83695	1.51659	1.18632	1.8401	1.60066	1.5344	1.7695	0.386769	1.25872	-0.639259	-0.338901	0.0730625	1.30091	1.77786	0.420844
AEN	0.310984	0.018754	-0.12743	-0.0115098	-0.0887773	0.0134286	0.160876	-0.0473243	-0.0644269	0.142669	0.304353	0.232297	-0.14143	-0.182564	-0.0887679	-0.0641761	-0.102214	0.106142	0.136959	-0.0163112	-0.0199199	0.146602	0.149358	0.213996	-0.141047	-0.0209382	0.123989	-0.136482	-0.060701	0.0415262	-0.0580296	-0.306567	0.0896885	0.104146	0.0820249	0.0792624	0.694838	0.21602	-0.248092	0.226121	0.128534	-0.18338	-0.0358732	-0.388854	-0.278872	-0.0337926	-0.0306852	0.121358	-0.0465763
AES	0.872703	0.150161	0.592235	0.429264	0.464665	0.69028	0.618678	0.347873	0.266921	0.858819	0.679915	0.365164	0.88131	0.616107	0.522044	0.54049	0.801213	0.769636	0.514791	0.633012	0.75989	0.891522	0.635585	0.731222	0.438969	0.169529	0.54786	0.222674	0.589568	0.271713	0.627449	0.31016	-0.280377	0.477946	0.635489	0.985373	1.14651	0.695164	0.474281	0.880198	0.513792	0.544874	1.00286	0.535797	0.535814	1.14841	0.558487	0.717695	0.856308
AFAP1	-0.873364	-0.480265	-0.97077	-1.0808	-1.04032	-0.781669	-0.79931	-0.901655	-0.872535	-0.930038	-0.974129	-0.561261	-0.836816	-0.793011	-0.923836	-0.8443	-1.03793	-1.03309	-1.07133	-1.13285	-0.969686	-0.894277	-1.06139	-0.90522	-1.1014	-1.32131	-0.724388	-1.02913	-0.624836	-0.693333	-0.48132	-1.0687	-1.11288	-0.954482	-1.14192	-0.875485	-0.94965	-0.96037	-0.956541	-1.24275	-1.02505	-0.992108	-0.734989	-0.925645	-1.00556	-0.829952	-0.953225	-0.969868	-1.21716
AFF1	-0.314789	-0.185088	-0.265213	-0.17603	-0.202735	-0.360334	-0.350524	-0.23643	-0.322943	-0.408539	-0.308858	-0.292985	-0.0985132	-0.148265	-0.256598	-0.328746	-0.414646	-0.275061	-0.219777	-0.225987	-0.125338	-0.393804	-0.315564	-0.156221	-0.177677	-0.291183	-0.22236	-0.276884	-0.236654	-0.375876	-0.326015	-0.102517	-0.25723	-0.414021	-0.253718	-0.292531	-0.453117	-0.269784	-0.413653	-0.315586	-0.204512	-0.363399	-0.465686	-0.242957	-0.375265	-0.447033	-0.351242	-0.444865	-0.460782
AFF2	-1.18985	-1.25392	-1.28395	-1.21905	-1.16036	-1.25631	-1.12135	-1.14521	-1.15311	-1.06477	-1.07012	-0.884887	-1.20437	-1.25454	-1.26675	-1.2464	-1.12014	-1.19425	-1.13717	-1.23697	-1.17466	-1.20168	-1.22509	-1.17478	-1.15443	-1.19648	-1.15619	-1.24109	-1.21242	-1.19095	-1.21448	-1.17574	-1.14986	-1.20246	-1.22412	-1.16453	-1.14083	-1.2354	-1.1963	-1.14636	-1.15758	-1.10115	-1.18146	-1.0538	-1.02262	-1.11314	-1.20063	-1.24545	-1.21661
AFF3	-1.29543	-1.34961	-1.15703	-1.33106	-1.42171	-1.33625	-1.29003	-1.31989	-1.3414	-1.29079	-1.27854	-1.25661	-1.30503	-1.3842	-1.34972	-1.16727	-1.29554	-1.33067	-1.33728	-1.39927	-1.34643	-1.36698	-1.30208	-1.25044	-1.32883	-1.26878	-1.26315	-1.34836	-1.27374	-1.37755	-1.28266	-1.22288	-1.15318	-1.31158	-1.315	-1.27494	-1.21903	-1.34294	-1.36199	-1.18859	-1.3176	-1.17121	-1.23663	-1.15462	-1.19655	-1.13922	-1.32724	-1.24758	-1.30629
AFF4	-0.841096	-0.32703	-0.918376	-1.04179	-0.922577	-0.946472	-0.938443	-0.599006	-0.87371	-0.896924	-0.976324	-0.592225	-0.995747	-0.89952	-1.12347	-0.803411	-1.04344	-0.80408	-0.937179	-0.915537	-0.747755	-0.873301	-0.926484	-0.874909	-0.987913	-0.860568	-1.05982	-0.989422	-0.926572	-1.08669	-0.963849	-1.0131	-0.785595	-0.7068	-1.12459	-1.08091	-0.911366	-1.05997	-0.866275	-1.0119	-0.987778	-1.21905	-0.979222	-0.904946	-0.741294	-0.732413	-1.16152	-1.15949	-0.829694
AFG3L2	-0.061693	0.103457	0.214675	0.0295245	0.158102	-0.105916	0.0458118	-0.0436456	-0.0668829	-0.0177979	0.203369	-0.0704297	0.034617	0.0625181	-0.0759434	0.101506	-0.284945	-0.0701094	-0.200935	0.00307373	-0.00328504	-0.139593	-0.0303585	0.0120432	0.122495	-0.217181	-0.0958676	0.000541685	-0.0463179	-0.106674	-0.269041	-0.411799	-0.144783	-0.136776	-0.154701	-0.0618765	-0.165149	-0.0862518	-0.119599	-0.0173748	0.232552	-0.0805992	-0.0204071	-0.0774495	-0.20642	0.0460722	-0.00856721	-0.0945318	-0.181015
AFTPH	1.18253	0.9894	1.13212	1.1902	1.0878	1.20594	1.12731	1.18214	0.967792	1.05658	1.16585	1.2796	1.1987	1.18733	0.967262	1.0823	1.25514	1.22667	1.32643	1.2223	1.3377	1.05146	1.15843	1.35454	1.3247	1.17842	1.14087	1.2212	1.23028	1.02516	1.30043	1.0401	1.58444	1.06199	1.10244	1.08639	1.40785	1.33202	1.12348	1.14137	1.46994	1.11287	1.03939	1.01532	1.06478	1.13181	1.13658	1.14822	0.890768
AGAP2	-1.15092	-1.22526	-1.0794	-1.13079	-1.11289	-1.16672	-1.10473	-1.23975	-1.16351	-1.09688	-1.11528	-1.09406	-1.10187	-1.14156	-1.311	-1.0041	-1.16606	-1.0891	-1.15538	-1.10924	-1.09567	-1.1892	-1.04258	-1.20723	-1.12802	-1.20247	-1.0853	-1.12129	-1.17949	-1.02177	-1.03519	-1.13741	-1.23468	-1.15736	-1.24041	-1.04372	-1.00866	-1.1328	-1.077	-0.990977	-1.02117	-0.974388	-1.0396	-0.458093	-0.853768	-0.928325	-1.07705	-1.11259	-1.0957
AGBL2	-1.27332	-1.14811	-0.877492	-1.14424	-1.0955	-1.2374	-1.33564	-1.21475	-1.25602	-1.18561	-1.28358	-1.28565	-1.15515	-1.19662	-1.26518	-1.39076	-1.15109	-1.19212	-1.17989	-1.35012	-1.21017	-1.25225	-1.14782	-1.17892	-1.11809	-1.09824	-1.18383	-1.28023	-1.31681	-1.23664	-1.32247	-0.95231	-0.727278	-1.27937	-1.34434	-1.29668	-1.13108	-1.31403	-1.26418	-1.05361	-1.0587	-1.13386	-1.14626	-1.20421	-1.0756	-1.1602	-1.33352	-1.19131	-1.14875
AGBL3	-1.33481	-1.2539	-1.28611	-1.3535	-1.23463	-1.27654	-1.29702	-1.23553	-1.25665	-1.26075	-1.02443	-1.23088	-1.24405	-1.19793	-1.35914	-1.26	-1.30354	-1.32088	-1.35683	-1.39954	-1.25701	-1.30221	-1.26055	-1.13421	-1.37548	-1.23852	-1.284	-1.30538	-1.38916	-1.27374	-1.37981	-1.24177	-1.33936	-1.33581	-1.29583	-1.25525	-1.31487	-1.3358	-1.25491	-1.22562	-1.35024	-1.18398	-1.21109	-1.23725	-1.21463	-1.19223	-1.32623	-1.29282	-1.26375
AGER	-1.24227	-1.25829	-1.30425	-1.21376	-1.18537	-1.28208	-1.30883	-1.22621	-1.34954	-1.19211	-1.263	-1.39041	-1.26617	-1.22463	-1.31359	-1.24888	-1.29252	-1.27876	-1.31403	-1.35435	-1.29015	-1.34821	-1.2875	-1.25665	-1.30152	-1.13822	-1.30952	-1.37975	-1.34571	-1.29665	-1.32095	-1.26222	-1.11618	-1.22515	-1.23754	-1.29457	-1.19558	-1.34073	-1.33115	-1.20775	-1.19804	-1.0793	-1.32546	-1.20928	-1.15029	-1.0974	-1.39934	-1.28995	-1.19759
AGFG1	0.533769	0.471549	0.482833	0.35006	0.377032	0.507977	0.617218	0.455165	0.371662	0.417986	0.337154	0.443514	0.432022	0.435973	0.322172	0.310678	0.374318	0.368301	0.364687	0.184872	0.42896	0.135005	0.314358	0.427304	0.320405	0.5447	0.383084	0.268391	0.395719	0.117653	0.464441	0.611812	0.516856	0.294357	0.412619	0.53565	0.351047	0.454202	0.478833	0.453932	0.550426	0.503934	0.356066	0.397069	0.528514	0.374688	0.342506	0.183402	0.237954
AGFG2	-0.702108	-0.748177	-0.82787	-0.755865	-0.88896	-0.90253	-0.875016	-0.691943	-0.915311	-0.921315	-0.768031	-1.00896	-0.979989	-0.874504	-0.892052	-0.881004	-0.820106	-0.869795	-0.791974	-0.969062	-0.75436	-0.981812	-0.905309	-0.753351	-0.870808	-0.919842	-0.812763	-0.985995	-0.975407	-0.898875	-0.812049	-0.822042	-0.74078	-0.84852	-0.919534	-0.65712	-0.735628	-0.694167	-0.86884	-0.704145	-0.704276	-0.575437	-0.91367	-1.03052	-0.882358	-0.934106	-0.92072	-0.94803	-0.874784
AGGF1	0.164765	0.311958	0.257881	0.130657	0.0188789	0.157395	0.184145	0.28554	0.259961	0.147112	0.213179	0.174419	0.100082	0.0903837	-0.0401311	0.182005	0.0416341	0.137934	0.140844	0.0908993	0.181392	0.0351761	0.299743	0.226914	0.248239	0.0249923	0.123712	-0.0108842	-0.0149231	-0.0167554	0.0607898	0.190623	-0.183849	0.00789266	0.183891	0.168984	0.0578205	0.196332	0.232975	0.165217	0.183925	0.0452286	0.191813	0.102688	0.0530267	0.317844	0.0446162	-0.102554	0.0878844
AGK	0.907888	0.889025	0.610561	0.495422	0.553529	0.762236	0.575761	0.56282	0.468133	0.610625	0.416139	0.704549	0.231274	0.588964	0.499201	0.578641	0.837536	0.344628	0.571237	0.406281	0.519978	0.559898	0.377541	0.592936	0.311338	-0.0539947	0.443231	0.179588	0.809002	0.508175	0.528423	0.453865	0.237963	0.844767	0.297687	0.560994	0.994875	0.746259	0.526265	0.384963	0.451944	0.946904	0.618231	0.376211	0.256132	0.194117	0.52213	0.652909	0.119427
AGL	0.627957	0.550779	0.831681	0.866702	0.407329	0.705415	0.34831	0.441139	0.752556	0.308374	0.894545	0.548298	0.480342	0.675242	0.504819	0.749953	0.069684	0.509809	0.590578	0.86697	0.508342	0.334108	0.309629	0.524762	0.500413	0.797901	0.77679	0.291428	-0.253606	0.748472	0.694696	0.649236	0.414866	0.172372	0.404032	0.558752	0.00793278	0.495412	0.629468	0.167252	0.719278	0.808007	0.896103	0.788342	0.938775	0.656758	0.474963	0.546182	0.672729
AGMAT	-1.17668	-1.31111	-1.34391	-1.30295	-1.2479	-1.30251	-1.00425	-1.23001	-1.26817	-1.20341	-1.00904	-1.0888	-1.19584	-1.23276	-1.19267	-1.22514	-1.17322	-1.19555	-1.21323	-1.19801	-1.19351	-1.22752	-1.29837	-1.20179	-1.18975	-1.15556	-1.08933	-1.31433	-1.1915	-1.1729	-1.12549	-1.17233	-1.00125	-1.00161	-1.22371	-0.980886	-1.12433	-1.2627	-1.25322	-1.07769	-1.08343	-1.13269	-1.15682	-1.18086	-1.1225	-0.92719	-1.32835	-1.2609	-1.12016
AGPAT1	0.571741	0.602928	0.655049	0.568451	0.737376	0.682227	0.622962	0.752409	0.701748	0.839531	0.763433	0.877479	0.669186	0.700147	1.08351	0.58808	0.693939	0.777932	0.623843	0.45576	0.679308	1.02918	0.616023	0.617898	0.351893	0.550449	0.85658	0.781012	0.696083	0.548671	0.804373	0.567879	0.874189	0.552938	0.577116	0.91391	0.878487	0.714004	0.858556	0.881816	0.654396	0.973421	0.893414	0.463188	0.698831	0.861622	0.729114	0.810184	0.83921
AGPAT2	-0.900323	-0.903613	-1.0629	-0.826721	-0.691519	-0.902258	-0.683664	-0.797911	-0.807187	-0.831404	-0.923066	-0.975734	-0.734603	-0.774528	-0.697986	-0.955985	-0.652616	-0.801394	-0.841931	-0.760804	-0.814004	-0.681545	-0.766994	-0.895097	-0.695454	-0.6442	-1.00702	-0.938633	-0.588469	-0.615369	-0.676741	-0.736588	-0.764155	-0.51255	-0.72929	-0.529929	-0.636992	-0.733233	-0.661343	-0.735021	-0.728861	-0.898739	-1.07721	-1.00154	-0.917445	-0.885438	-1.03313	-0.980971	-0.9703
AGPAT3	-0.578571	-0.444562	-0.470825	-0.335856	-0.486413	-0.570152	-0.526572	-0.624562	-0.647473	-0.797778	-0.778839	-0.565987	-0.271484	-0.584681	-0.603662	-0.571536	-0.917005	-0.559267	-0.550784	-0.723967	-0.515618	-0.481095	-0.660551	-0.859472	-0.591168	-0.642768	-0.733337	-0.710464	-0.793386	-0.741061	-0.358308	-0.281453	-0.524147	-0.575391	-0.781871	-0.343993	-0.619972	-0.491126	-0.689261	-0.691866	-0.38814	-0.329997	-0.814106	-0.819363	-0.551417	-0.776281	-0.776006	-0.937536	-0.674846
AGPAT4	-0.692233	-0.248449	-0.278226	-0.263717	-0.247427	-0.352484	-0.478145	-0.49037	-0.453608	-0.624182	-0.522112	-0.592908	-0.349112	-0.336723	-0.203911	-0.793197	-0.380624	-0.424208	-0.704847	-0.65305	-0.482365	-0.430388	-0.34206	-0.381558	-1.04001	-0.310302	-0.194899	-0.497111	-0.647585	-0.249165	-0.737434	-0.270915	-0.373681	-0.429093	-0.356993	-0.491814	-0.377497	-0.490644	-0.612636	-0.374702	-0.692974	-0.164786	-0.316067	-0.0472756	-0.472229	-0.111566	-0.223235	-0.34948	-0.120172
AGPAT5	1.73799	2.2189	1.82123	1.63304	1.91155	2.26372	2.19787	2.30026	2.05109	2.16154	2.16822	2.15528	2.57147	2.38464	1.84838	1.91507	1.72561	1.75933	2.05437	1.75214	2.1837	2.04867	2.00288	1.90071	1.72246	1.71603	2.07834	1.77666	1.5776	1.34737	2.26808	1.89804	1.80472	1.88594	1.78061	2.09227	2.12851	2.07419	1.74645	2.08817	1.87637	2.08113	2.04227	2.0155	2.02365	1.97282	1.86772	1.77498	1.58408
AGPS	-0.351536	0.249819	0.109464	-0.183506	-0.0812317	-0.241068	-0.38651	-0.341751	-0.268377	-0.415513	-0.426769	-0.54961	-0.0834609	-0.315821	-0.604422	-0.231446	-0.146079	-0.340314	-0.162435	-0.112412	-0.277573	-0.159223	-0.167505	-0.527887	-0.092381	-0.13714	-0.576026	-0.540491	0.126427	-0.0809369	-0.0245131	-0.145616	-0.390659	0.211782	-0.279964	-0.159844	-0.248531	-0.209271	-0.230954	-0.0534397	-0.533427	-0.33771	-0.56085	0.0175846	-0.194465	0.163036	-0.263333	-0.473641	-0.782353
AGRN	-0.572226	-0.558545	-0.609132	-0.54835	-0.237059	-0.692231	-0.51409	-0.836385	-0.638089	-0.381803	-0.465951	-0.532752	-0.420426	-0.553631	-0.437184	-0.579106	-0.705769	-0.737211	-0.554878	-0.644255	-0.752481	-0.595768	-0.883868	-0.707203	-0.669749	-0.707723	-0.4375	-0.573263	-0.812153	-0.610416	-0.555154	-0.694492	-0.361746	-0.651285	-0.536934	-0.410872	-0.686426	-0.561577	-0.597109	-0.841169	-0.501222	-0.323874	-0.408669	-0.420397	-0.57377	-0.646835	-0.606505	-0.636307	-0.572052
AGT	1.85246	1.30702	1.77977	2.03183	1.70027	2.62575	2.5829	1.38744	1.66287	2.61865	2.90153	1.40623	2.06491	2.50571	1.82065	2.26162	2.81029	2.13963	2.54165	2.28128	2.26252	1.20824	1.68467	2.59371	1.25366	1.02267	2.31508	1.8671	0.17309	1.59231	1.31311	2.3908	2.53934	2.19394	2.32328	1.90091	1.95186	2.33314	1.98938	1.80942	2.15101	2.44493	1.96074	1.69716	2.29129	2.06004	2.15089	1.42836	1.79883
AGTR1	-1.2706	-1.34812	-1.2465	-1.13716	-1.26228	-1.31745	-1.28415	-1.23667	-1.0515	-1.26051	-1.25285	-0.799992	-1.29027	-1.0828	-1.35165	-0.405747	-0.887732	-1.20551	-1.26113	-1.30092	-1.25435	-1.1003	-1.26872	-1.35168	-1.01152	-1.31913	-1.24634	-1.34811	-1.2861	-0.267731	-1.32613	-0.824767	-1.04372	-1.12134	-1.2841	-1.31724	-1.25762	-1.2408	-1.33228	-1.24559	-1.34599	-1.30032	-1.18696	-1.16113	-1.20926	-0.404119	-1.31423	-1.11451	-1.2205
AGTR2	-1.36158	-1.38024	-1.37536	-1.35239	-1.36624	-1.3585	-1.34032	-1.30591	-1.36265	-1.24329	-1.27685	-1.32723	-1.34297	-1.36718	-1.45798	-1.3446	-1.34159	-1.26227	-1.32393	-1.37739	-1.3115	-1.34687	-1.3704	-1.32394	-1.37763	-1.28489	-1.31174	-1.38204	-1.37771	-1.33352	-1.23354	-1.35803	-0.978212	-1.28699	-1.29247	-1.26465	-1.22613	-1.36518	-1.33796	-1.2911	-1.29361	-1.25522	-1.23564	-1.31018	-1.30444	-1.21392	-1.36519	-1.35042	-1.35304
AHCTF1	0.376045	0.946207	0.204442	0.437908	0.50971	0.43731	0.38966	0.605438	0.472751	0.332248	0.522545	0.325325	0.222507	0.493917	0.548631	0.199798	0.558488	0.179341	0.189938	0.333541	0.484607	0.259758	0.412977	0.48297	0.579908	0.304736	0.236959	0.170442	0.28814	0.498229	0.489517	0.329106	0.436431	0.386538	0.0672809	0.242268	0.4161	0.503069	0.963569	0.679654	0.400335	0.714689	0.189528	0.485551	0.214895	0.297291	0.265658	0.608522	0.283243
AHCY	1.8892	1.43913	1.48985	1.43691	1.46648	1.68138	1.82341	1.81121	1.69736	1.98255	1.78437	1.39298	1.58771	1.45145	1.53536	1.51328	1.62628	1.74185	1.64303	1.27724	1.5959	2.19523	1.99689	1.4528	1.65909	1.67825	1.37053	1.49776	1.46131	1.72446	1.46249	1.42666	1.69403	1.89208	1.8247	1.74633	2.00797	1.77812	1.68805	1.63593	1.56931	1.62198	1.85512	1.22715	1.60311	1.77101	1.57955	1.77621	1.9829
AHCYL1	1.0241	0.876855	0.936873	1.10775	1.1958	0.733973	0.807849	0.867719	0.951473	0.865393	1.50629	1.02092	1.48686	1.02521	1.09895	1.18063	0.924007	1.13589	1.00494	1.01302	1.12341	0.853701	1.26809	1.11302	1.27215	0.913918	1.11823	0.794769	0.752873	0.838946	1.59704	1.40647	1.48094	0.480047	1.09215	1.22728	1.00775	0.945072	1.39102	0.79629	1.09075	1.78052	0.88781	1.67218	1.41941	0.748133	0.951762	1.00145	0.907057
AHCYL2	-0.0511024	0.270525	0.411907	0.396731	0.0693307	0.387085	0.0823713	0.226817	0.270298	0.139297	0.9892	0.0338034	0.119981	0.433063	-0.126483	0.23491	-0.0351188	0.0295529	0.545097	0.887102	0.219942	-0.0750785	-0.0116991	0.481416	0.385834	-0.180394	0.109147	-0.212392	-0.0872714	-0.0372466	0.241628	0.182285	0.196895	-0.0327481	0.168373	0.244876	0.270508	0.466986	0.108366	-0.0292597	0.0645865	0.64076	-0.0360371	-0.0586894	0.195462	-0.165066	0.211988	0.21834	-0.257125
AHDC1	0.319986	0.00144651	0.0366157	0.228378	0.115932	0.092233	0.277316	0.157204	0.432017	0.297548	0.603003	0.0950158	0.172433	0.0496648	0.616754	0.115315	0.26813	0.346191	0.035804	0.0767929	0.190824	-0.404102	-0.493544	0.101768	0.174773	-0.458325	0.326653	0.258525	-0.466192	-0.0431385	0.39949	0.320901	0.850188	-0.126806	0.1937	0.427367	-0.149367	0.456961	0.861251	-0.0493282	0.435025	0.796303	0.178947	0.13249	0.380722	-0.178308	-0.530205	0.37551	-0.158756
AHI1	-0.459933	-0.249532	-0.547294	-0.351668	-0.294463	-0.332809	-0.586425	-0.532913	-0.520643	-0.662047	-0.611075	-0.449072	-0.558587	-0.363684	-0.625497	-0.557711	-0.503731	-0.51312	-0.552784	-0.491611	-0.394314	-0.289521	-0.845272	-0.368847	-0.627211	-0.291426	-0.26535	-0.585356	-0.413492	-0.47883	-0.661934	-0.359553	-0.486536	-0.310602	-0.474639	-0.599389	-0.425024	-0.412664	-0.203541	-0.245684	-0.648221	-0.131054	-0.574603	-0.12113	-0.169527	-0.340869	-0.547131	-0.186978	-0.278585
AHNAK2	-0.747671	0.117654	0.369129	0.304366	0.964308	0.574036	0.107657	0.422135	0.0224453	-0.0370895	-0.646484	0.916152	0.281262	0.930506	0.653466	-0.0256236	1.14067	0.65225	0.584073	0.420848	-0.534542	0.455759	0.436408	0.0694206	0.75025	-0.259976	0.516195	0.107623	1.76606	1.33186	1.22352	-0.163109	2.03075	0.694192	-0.354034	0.57327	0.340584	0.159975	0.16264	1.12966	1.07183	-1.03717	-0.942104	-1.16323	-0.821314	-0.910736	-0.0226183	-0.505492	-0.597226
AHR	0.540619	0.835439	1.17517	1.21182	1.32851	0.898961	1.03424	1.52009	1.43465	0.723534	1.2831	0.906757	1.11772	1.56324	1.86176	1.27924	1.00451	1.35841	1.40179	0.829514	1.30659	1.01483	0.117886	0.574311	0.915188	1.7063	1.33313	1.07911	1.3251	1.05292	1.44045	1.70471	1.23481	1.67241	0.939453	0.413775	0.716205	1.37498	0.801255	1.48258	0.136661	-0.0505202	1.46168	0.53137	1.47967	0.89984	1.4244	1.3965	-0.0179613
AHSA1	1.19531	1.3427	1.12336	1.07345	1.23796	1.39614	1.04937	1.44959	1.15152	1.01323	1.34635	1.14964	1.29041	1.32397	1.21796	0.993697	1.4742	1.38601	1.16191	1.43582	1.4694	1.56839	1.35763	1.36682	0.94127	1.15456	0.738952	1.35661	1.66477	1.30331	1.25941	0.918137	1.09706	1.22373	1.22536	1.21111	1.39451	1.24329	1.31328	1.66705	1.07208	1.43884	0.944868	1.14218	1.08112	1.58226	1.21468	1.62022	1.22339
AHSG	-1.23947	-1.35103	-1.27148	-1.21444	-1.22376	-1.34396	-1.21769	-1.18881	-1.22005	-1.12868	-1.2659	-1.17932	-1.23206	-1.27708	-1.30603	-1.25949	-1.21122	-1.25661	-1.16236	-1.11399	-1.25412	-1.19974	-1.32605	-1.31488	-1.3328	-1.19777	-1.29957	-1.36509	-1.2795	-1.18192	-1.18878	-1.22392	-1.17423	-1.23481	-1.24356	-1.12978	-0.99673	-1.31207	-1.2143	-1.2122	-1.27134	-1.21391	-1.13221	-1.24602	-1.09084	-1.13336	-1.34947	-1.16345	-1.27653
AHSP	-1.0211	-0.970713	-1.00314	-0.918632	-0.943125	-0.896126	-0.665698	-0.931525	-0.668804	-0.44416	-0.691261	-0.719688	-1.09848	-1.03808	-0.917304	-0.890698	-0.929321	-0.900527	-0.759786	-0.9998	-0.940165	-0.692451	-0.844761	-0.21405	-1.09612	-0.849829	-0.98403	-0.941369	-0.944204	-0.995987	-0.968949	-1.12337	-0.74566	-1.08143	-1.05356	-0.997936	-0.903103	-0.967697	-0.993252	-0.850832	-0.914454	-0.771451	-0.909421	-0.935322	-0.806021	-0.956517	-1.03561	-1.02012	-0.81513
AIDA	0.744968	0.965589	0.583066	0.89208	0.896824	0.37628	0.496692	0.719293	0.341814	0.430777	0.761861	0.622657	0.914469	0.774036	0.358403	0.863159	0.0386229	0.863921	0.939663	0.969467	0.896246	0.978993	0.888533	0.904502	0.778349	0.769087	0.766564	0.435682	1.02945	0.633916	0.787167	0.88323	0.715427	0.962717	0.990745	0.779154	0.88954	0.85239	0.979428	0.913342	0.869644	0.562453	0.40714	0.768628	0.875569	0.869669	0.448333	0.592149	0.551582
AIF1	1.18482	0.895901	0.841823	1.20093	1.25425	0.968376	1.00994	1.23516	0.945837	0.930107	1.14474	1.02547	0.819944	1.09316	1.13818	1.10172	0.901054	1.33662	1.28084	1.41874	1.1656	1.11669	1.06096	1.43858	1.14717	1.73501	0.946671	1.51027	0.976867	0.717655	1.11245	1.19267	1.05586	0.968742	1.44855	1.20996	1.33505	0.877855	1.00617	1.16892	0.901984	0.681059	0.600826	0.994553	1.20663	0.371328	1.0965	0.792195	0.601036
AIFM1	0.639619	0.722183	0.61425	0.375289	0.342056	0.0652081	0.0542813	0.194959	0.174917	0.18274	0.471092	-0.200375	0.19352	0.2073	0.219711	0.261319	0.290357	0.0399131	0.566671	0.635554	0.443293	0.388502	0.373681	0.504914	0.215809	0.134004	0.0753815	0.37696	0.259343	0.59569	0.0666707	0.471635	-0.0493659	0.551995	0.429236	0.184545	0.47221	0.322735	0.4665	0.417455	0.284809	-0.095678	0.0692408	0.322465	0.0802525	0.607755	0.323604	0.334211	0.238358
AIM1	-0.471395	0.805431	0.510958	0.965382	1.24643	0.838304	0.140726	0.48963	0.67124	0.102147	0.235297	0.877859	0.925685	0.641503	0.552749	0.0118144	0.986324	0.35416	0.430864	0.798652	0.527893	-0.0189982	-0.229175	0.501961	0.908483	1.2223	0.585289	0.956247	0.504274	0.65991	0.816238	0.707748	1.19027	0.943267	0.0896761	-0.660433	0.590526	0.671856	0.688568	1.10352	-0.0371698	-1.37286	-0.524202	-0.893371	-0.465299	-1.00673	0.234261	-0.356405	-0.336664
AIM2	-1.0555	-0.0837625	-0.770837	-0.614476	-0.754703	-0.222455	-0.692636	0.34274	-0.635891	-0.593689	-0.772875	-0.64293	-0.504369	-1.05732	-0.709615	-0.617351	0.880612	-0.633444	-0.465494	-0.456163	-0.889723	-0.89756	-0.922841	-0.147764	-0.304122	-0.126716	-0.595605	0.0987348	-0.424495	0.877537	-0.781832	-0.922915	-0.355283	1.38608	-0.853148	-0.76409	-0.858628	-0.51279	-0.582651	0.593047	-0.105915	-0.497028	-0.619026	0.246345	0.0329275	-0.420838	-0.0781641	0.00217604	-0.500099
AIMP1	1.01146	1.07695	0.934906	0.911451	0.920445	0.856847	0.988951	0.950007	1.09094	1.12348	0.890539	0.977224	1.00139	0.862765	0.550577	0.814714	1.09298	0.838298	0.893861	0.834037	0.848513	0.92888	0.96868	0.997223	0.823131	0.93541	0.841849	0.623838	0.753529	1.21322	0.793613	0.901284	0.521773	1.06483	0.903545	0.992687	1.01799	0.865888	0.844454	0.953448	0.875889	0.948431	0.847732	0.959313	0.979413	1.06763	0.801264	0.610388	0.860236
AIMP2	0.902813	0.748206	0.82966	0.704338	0.704714	0.919162	0.900897	0.982202	1.07662	0.943012	0.843978	1.03254	0.792563	0.764004	0.672831	1.06732	1.20055	0.850196	0.97334	0.92015	0.955581	0.903157	0.999258	0.823944	0.73211	0.765893	0.830572	0.803205	0.798391	0.950281	0.716537	0.835581	0.841074	1.14754	0.713863	0.812809	1.01654	0.865948	0.834145	0.776423	0.86217	0.864008	1.25687	0.716817	0.906072	1.098	0.920165	0.925319	0.776499
AIP	0.142777	0.00663562	0.0684006	0.237594	-0.111864	-0.157944	0.0124066	0.0941824	-0.115809	-0.0191359	0.00347157	-0.0825348	-0.0334476	-0.150323	0.163057	0.0929585	0.302994	0.236998	0.171946	-0.0114321	0.0675722	0.156346	0.238952	-0.121192	0.0348936	0.106215	-0.212819	0.0659319	0.190354	0.109282	-0.0150642	-0.152029	0.0275653	0.12467	0.225387	0.251586	0.175748	-0.213508	-0.158959	0.173465	0.148186	0.392333	0.235523	-0.0629658	0.321194	0.661922	0.0376501	0.192017	0.244363
AJAP1	-1.22622	-1.28267	-1.30021	-1.32854	-1.24684	-1.25914	-1.18945	-1.16929	-1.26067	-1.0897	-1.15656	-1.12593	-1.26388	-1.24138	-1.08329	-1.20044	-1.2052	-1.10254	-1.24301	-1.26069	-1.20977	-1.17251	-1.16596	-1.27778	-1.20758	-1.06655	-1.20744	-1.26282	-1.24474	-1.18748	-1.17562	-1.19359	-0.997832	-1.2213	-1.13595	-1.10905	-1.08635	-1.09801	-1.18871	-1.08782	-1.24682	-1.09211	-1.14721	-1.16465	-0.79139	-1.09548	-1.04843	-0.875584	-1.14108
AK1	0.565644	-0.0720034	0.980141	0.579028	0.137995	0.0399508	0.216398	0.10465	0.389409	0.334518	0.289021	-0.210702	0.174876	0.166171	0.822415	-0.138891	0.519406	0.609109	0.595313	0.0430644	0.0514114	0.278609	0.164922	0.593417	0.657234	0.167126	0.508417	0.130034	0.468954	0.928942	0.277766	0.699802	0.906364	0.394276	0.277806	0.280491	0.403178	0.0445204	0.31026	0.317665	0.70271	0.785944	0.575221	0.522111	0.345943	0.716041	0.472772	0.312523	0.597493
AK2	0.474057	0.555451	0.330772	0.35966	0.337872	0.215386	0.380625	0.718221	0.323108	0.248831	0.445838	0.324646	0.429393	0.368101	0.0895875	0.406425	0.483035	0.280414	0.434083	0.36254	0.363559	0.270265	0.578171	0.213148	0.255858	0.396807	0.341836	0.288692	0.264104	0.243537	0.298736	0.431901	0.387638	0.420735	0.376268	0.455097	0.265897	0.124476	0.644573	0.663301	0.172566	0.208305	0.223573	0.370219	0.422801	0.341939	0.176969	0.304272	0.735555
AK4	1.15069	1.36108	0.419989	0.836162	0.666359	0.961912	1.36191	1.16416	0.731593	1.18636	0.93228	1.04587	1.08805	1.19092	0.340855	1.01143	0.945445	1.09663	0.796497	0.997128	1.38002	0.751112	0.893778	0.688366	0.760885	0.354368	0.683097	0.435355	0.547932	0.131511	0.864837	0.837066	1.37163	0.2041	0.482565	1.28505	0.0115145	1.2033	1.15612	0.704028	1.06878	0.00122557	0.0913932	-0.366686	-0.241466	0.367111	0.170737	0.396836	0.377726
AK5	-0.90871	-0.889758	-0.61279	-0.335823	-0.924997	-1.02663	-0.914721	-1.04414	-1.06485	-0.932119	-0.493749	-0.793905	-0.627842	-0.898971	-0.72939	-1.21045	-1.01106	-0.730688	-1.01474	-0.314992	-1.03877	-0.806837	-0.324404	-1.03587	-1.07158	-0.733079	-1.1403	-0.783965	-1.07945	-0.901829	-1.01542	-0.983425	-0.473888	-0.439246	-0.275631	-0.937034	0.217145	0.136333	-1.02291	-1.03264	-0.373247	-0.685582	-0.715829	-0.842971	-0.868871	-0.709972	0.0556858	-0.330924	-0.397546
AKAP10	-0.437452	-0.106676	-0.253727	-0.269497	-0.1772	-0.494797	-0.322883	-0.359658	-0.214215	-0.347681	-0.510924	-0.208897	-0.274906	-0.171795	-0.332406	-0.310104	-0.353063	-0.338124	-0.163355	-0.222431	-0.167616	-0.382227	-0.284904	-0.196511	-0.200688	-0.187385	-0.285203	-0.584514	0.0996074	-0.414257	-0.153679	-0.342109	-0.240836	-0.534397	-0.21441	-0.484623	-0.303433	-0.292471	-0.386667	-0.529036	-0.289206	-0.121105	-0.146276	-0.031853	-0.164824	-0.00414558	-0.18062	-0.288848	-0.344984
AKAP11	0.103836	0.129035	0.160713	0.26423	0.0671606	-0.0728019	0.0281201	-0.109443	0.181244	0.16997	-0.0245211	0.252496	0.24298	0.445975	0.177772	0.275325	-0.189736	0.133129	0.0750484	0.0794184	0.0863163	-0.140244	0.14925	0.0683608	0.0625449	0.197633	0.415824	0.0432484	0.417063	-0.0638594	0.115668	0.136789	-0.0263247	-0.0921925	0.0713198	-0.0618483	0.0604957	0.290632	0.125275	-0.090265	-0.00366484	0.432691	0.223698	0.700221	0.245299	-0.0186491	0.0365505	0.184766	0.0990577
AKAP12	1.35406	2.43376	1.08068	1.38176	1.50265	2.11623	1.90972	2.0641	1.72127	1.43773	1.0645	2.18853	1.60985	2.31923	1.20364	1.71556	1.38106	2.19866	2.08572	1.09289	1.62362	2.43375	2.18731	1.42403	1.90196	1.17091	2.16259	1.45015	2.47501	1.19455	1.29597	1.48955	2.20864	2.05493	1.8305	2.3892	1.69122	2.32442	1.71647	2.07199	2.49184	0.431527	1.18635	1.0223	1.23361	1.03018	1.5578	0.762178	1.61324
AKAP13	-0.266351	0.262726	-0.0289448	0.0902679	0.190511	-0.00814691	0.029698	-0.0409414	-0.0625619	-0.0948086	-0.110759	-0.20784	0.141914	-0.102777	0.0862641	-0.130603	-0.065481	0.137558	-0.0487648	0.298606	0.264054	-0.019986	-0.216183	0.140625	0.242319	-0.00567293	0.0821458	0.117812	0.314289	-0.296325	0.321548	-0.0350124	0.206356	-0.131595	-0.0473109	0.0218484	-0.0231132	0.108694	0.0399485	0.176314	0.130681	0.1406	-0.332666	-0.0288942	-0.250944	-0.290254	-0.167441	-0.23896	-0.401182
AKAP2	0.902123	1.01413	1.1502	0.637593	2.04322	0.719996	1.54729	0.46719	0.81122	1.45166	0.109102	0.0729668	1.42272	1.0731	0.776842	0.853704	1.27405	0.917681	0.661915	1.53145	1.07361	1.03737	0.23369	1.32363	0.55299	0.635665	1.52029	1.08998	1.77204	0.524566	0.765401	1.15187	0.77359	1.09945	1.29068	-0.240218	0.308473	0.960968	1.00286	0.829029	1.22847	0.204947	0.348837	-0.111245	0.0572831	-0.24405	0.809683	0.569729	0.331707
AKAP5	-1.37536	-1.30355	-1.36577	-1.31651	-1.2609	-1.1894	-1.23054	-1.27005	-1.22136	-1.23361	-1.23733	-1.23965	-1.22697	-1.24274	-1.0848	-1.26448	-1.28082	-1.24129	-1.35277	-1.32543	-1.21516	-1.18939	-1.11116	-1.36561	-1.35183	-1.27678	-1.18325	-1.32902	-1.30996	-1.2779	-1.22881	-1.38135	-1.02804	-1.3314	-1.23354	-1.18432	-1.22896	-1.27436	-1.21238	-1.21453	-1.391	-1.13039	-1.18397	-1.00654	-0.978825	-0.930562	-1.25589	-1.1711	-1.23642
AKAP6	-1.03659	-1.06985	-1.14344	-1.11998	-1.14203	-1.07399	-0.995657	-1.07236	-1.15468	-1.04699	-1.12005	-1.03013	-1.0502	-0.989141	-1.05782	-1.15499	-1.019	-0.755596	-1.18154	-1.05842	-1.10359	-1.05573	-1.00569	-1.12381	-1.17093	-1.15659	-1.11386	-1.16129	-1.11208	-1.15259	-0.867513	-1.03755	-0.767948	-1.11459	-1.08057	-1.05782	-1.08295	-0.980559	-1.10383	-0.942727	-0.889428	-0.272893	-0.939474	-0.635495	-0.747121	-0.77081	-1.07837	-0.895018	-1.02124
AKAP7	0.0878016	-0.256153	-0.431588	-0.201101	-0.329082	-0.342138	-0.37129	-0.217265	-0.226798	-0.125804	0.087541	-0.0773361	-0.505534	-0.229811	-0.521536	-0.100781	-0.379122	-0.219602	-0.232188	-0.320434	-0.103933	-0.340127	-0.361137	-0.455418	-0.654482	-0.239956	-0.268631	-0.522763	-0.553404	-0.316579	-0.158755	-0.319096	-0.424322	-0.262062	-0.159677	-0.344505	-0.270772	-0.631141	-0.330183	-0.444766	-0.547499	0.213521	0.0315443	0.0079107	0.133636	-0.0228431	-0.119385	-0.44907	-0.0112113
AKAP8	0.261691	0.374893	0.0718756	0.141645	0.323039	0.292519	0.543863	0.129273	0.231119	0.458024	0.159719	0.369642	0.256329	0.37873	0.083891	0.176518	0.420425	0.0567576	0.144994	0.207866	0.301299	0.24232	0.303634	0.357859	0.149244	0.184018	0.218693	0.235087	0.259692	0.131641	0.187756	0.250492	0.317625	-0.005053	0.221255	-0.000766151	0.177217	0.127191	0.179128	0.214557	0.105841	0.27287	0.305266	0.085128	0.21165	0.459934	0.147916	0.366367	0.175074
AKAP8L	-0.552458	-0.415919	-0.560974	-0.740839	-0.495252	-0.611572	-0.577743	-0.657013	-0.721	-0.70025	-0.57866	-0.652093	-0.47263	-0.356203	-0.45805	-0.537703	-0.623275	-0.458504	-0.596382	-0.538354	-0.527431	-0.600228	-0.546171	-0.529565	-0.596175	-0.842267	-0.546791	-0.555819	-0.495931	-0.660591	-0.626705	-0.544326	-0.458507	-0.645437	-0.634728	-0.513074	-0.400059	-0.334564	-0.527303	-0.536493	-0.587496	-0.208561	-0.643276	-0.425111	-0.48833	-0.36529	-0.647375	-0.210846	-0.475096
AKAP9	-0.665326	-0.348913	-0.363252	-0.587767	-0.524453	-0.312959	-0.570443	-0.393048	-0.525053	-0.607207	-0.498181	-0.531533	-0.369585	-0.436585	-0.60746	-0.475114	-0.445934	-0.634599	-0.642589	-0.489219	-0.565041	-0.724253	-0.650955	-0.499328	-0.565667	-0.493095	-0.482676	-0.525415	-0.321524	-0.445267	-0.63084	-0.432664	-0.593538	-0.546681	-0.557286	-0.703536	-0.593242	-0.441131	-0.321563	-0.589842	-0.626764	0.0585111	-0.460131	-0.255261	-0.403829	-0.639919	-0.615104	-0.259011	-0.629924
AKIRIN1	1.27685	0.980402	1.2796	1.18857	0.939897	1.07258	1.33728	1.30012	1.36392	1.28158	1.19847	1.38684	1.1941	1.46541	1.48939	1.18295	1.12253	1.06823	1.15696	0.995805	1.19672	1.2144	1.12448	1.13077	1.26673	1.06819	1.18125	1.12531	1.21088	0.679172	1.29639	1.30142	1.67069	1.05465	1.15091	1.31868	1.55184	1.31003	1.34214	1.30869	1.22346	1.11012	1.25879	1.22201	1.33927	1.06911	1.24107	1.37591	1.33764
AKR1A1	1.70656	1.67698	1.40788	1.66713	1.72926	1.77997	1.75003	1.88794	1.81041	1.71996	2.02224	1.58775	1.43018	1.49291	1.8606	1.75545	1.85325	1.84	1.83381	1.91201	1.53592	1.77839	1.72019	1.78262	1.61639	2.31311	1.49155	2.06828	1.65932	1.95321	1.63347	1.60803	1.94068	1.83566	1.96883	1.63176	1.92059	1.45908	1.73401	1.86052	1.67014	1.56272	1.55735	1.72446	1.76382	1.387	1.81183	1.84628	1.77723
AKR1B10	-0.928236	-1.30829	-1.23101	-0.596875	-1.43202	-1.18158	-1.25608	-0.986236	-1.09594	-1.26542	-1.20622	-1.08781	-1.3045	-1.23256	-1.24567	-1.17052	-1.03714	-1.07944	-1.08865	2.01521	-1.28668	-0.998783	-1.18457	-1.21111	-1.05153	-1.15048	-1.14487	-1.35104	-1.20523	-1.02052	-1.36485	0.964779	-0.0131985	-0.621982	-1.24506	-1.22481	-0.767643	-1.20684	-0.177496	-0.916599	-0.669999	-1.16444	-1.21063	-1.2904	-0.833594	-1.09323	-1.33948	-1.29324	-1.00212
AKR7A2	1.41525	0.979637	1.05166	1.13575	0.87508	0.742385	1.30003	1.14332	1.31219	1.41131	1.36776	1.09022	0.680704	0.811191	0.836603	1.24014	1.2336	1.38308	1.28879	0.932095	1.22027	0.901763	1.31602	0.964662	1.21946	0.969324	0.853884	0.883744	1.16375	1.2992	1.11194	0.960081	1.08879	1.41397	1.02231	1.15661	0.971555	0.92428	1.33147	1.11151	1.24337	0.949935	1.17211	0.813625	0.861382	0.919924	0.792776	1.02036	1.28113
AKT1	0.555269	0.700158	0.289626	0.267423	0.72737	0.483068	0.607075	0.175126	0.20356	0.688053	0.750136	0.612028	0.648839	0.664673	0.813235	0.283869	0.458176	0.558903	0.219923	0.54932	0.826473	0.794229	0.581515	0.185235	0.338886	0.194365	0.573794	0.724947	0.816411	0.5411	0.791299	0.0544339	0.493782	0.52492	0.466016	0.880021	0.523452	0.646112	0.86221	0.479223	0.167029	0.689178	0.121252	0.355955	0.160447	0.523516	0.427994	0.523481	0.185085
AKT2	-1.13914	-1.08563	-1.19263	-1.18087	-1.13564	-1.13407	-1.14862	-1.10046	-1.20492	-1.1278	-1.17422	-1.07241	-1.05814	-1.18497	-1.28938	-1.08408	-1.162	-1.07098	-1.06478	-1.10066	-1.03765	-1.11911	-1.21289	-1.09878	-1.15166	-1.10786	-1.21998	-1.13999	-1.01011	-1.13519	-1.10159	-1.18482	-1.05737	-1.08069	-1.09285	-1.13608	-1.03833	-1.09651	-1.17666	-1.01452	-1.13072	-1.10795	-1.08899	-1.13894	-1.07458	-0.975457	-1.21862	-1.18272	-1.10857
AKT3	0.00240496	0.0590999	0.211733	0.0161508	0.265853	0.223278	0.154963	0.188132	0.211439	0.0813065	-0.0864816	0.174111	0.382175	0.155271	0.308656	-0.019027	0.156948	0.136741	0.0357428	0.0610795	0.0830932	0.165656	-0.042843	0.075817	0.297899	-0.0826411	0.0689519	-0.111567	0.239643	0.0864076	0.265007	0.00889669	-0.0758534	0.0949441	0.0398725	0.0486999	-0.106129	0.0519674	0.389615	-0.13952	0.347569	0.479857	0.302447	0.806549	0.623178	0.500021	0.24117	0.724908	0.169215
AKTIP	0.953442	0.97383	0.996225	1.2676	1.00678	0.774605	0.891511	0.997909	1.01761	0.92699	0.83683	1.03255	1.08133	0.898531	0.628099	1.05014	0.784669	1.00244	0.939472	0.841461	1.04601	0.874223	0.710813	1.04168	0.517745	0.581902	0.957677	0.604982	0.57345	0.998051	0.925772	0.650247	1.21857	0.845061	0.995748	0.594323	1.07543	1.05644	0.741283	0.946523	0.920081	1.28737	1.01305	0.946455	1.27431	1.12908	0.976441	0.887886	1.03204
ALAD	-0.47177	-0.35807	-0.383413	-0.325486	-0.253965	-0.502246	-0.427377	-0.172254	-0.663548	-0.561436	-0.360073	-0.670539	-0.175004	-0.524887	-0.185869	-0.60088	-0.494823	-0.263259	-0.392701	-0.340967	-0.424816	-0.226612	-0.325447	-0.391007	-0.372863	-0.390887	-0.436085	-0.324716	-0.115958	-0.118344	-0.113575	-0.253089	0.00253763	-0.344526	-0.305086	-0.355318	-0.00421204	-0.36656	-0.426143	-0.344912	-0.299244	-0.323731	-0.710171	-0.388615	-0.3706	-0.205597	-0.226572	-0.430171	-0.471071
ALAS1	0.823763	0.52723	0.922197	0.406697	0.118281	0.513302	0.533251	0.62335	0.601398	0.627233	0.800254	0.690227	0.308425	0.582194	0.541965	1.01524	0.476341	0.659371	0.903605	0.890726	0.895683	0.643736	0.946378	0.527319	0.74651	0.428195	0.586873	0.988295	0.680987	0.873305	0.872476	0.762287	0.723872	0.857669	0.748613	0.918464	0.900846	0.669925	0.727097	0.683726	0.955073	0.361805	0.772012	0.65811	0.435123	0.596661	0.522403	0.597783	0.88074
ALCAM	1.15674	0.414704	1.09861	1.1816	1.07172	0.971111	0.742928	0.629995	0.762486	0.53951	1.34699	1.12872	1.34553	0.674251	1.8289	0.91056	1.44129	1.20647	0.997804	1.09941	0.447805	1.0926	0.971596	1.14187	1.10855	1.43839	1.58816	1.35335	1.61308	0.816793	1.03257	1.44703	1.09933	0.894343	1.15911	1.28824	0.851849	0.684641	0.929029	0.984681	1.09397	2.03937	1.67464	2.21203	1.94415	1.80676	1.76067	1.64194	1.70082
ALDH18A1	0.531089	0.401629	0.610211	0.442426	0.414691	0.184495	0.222671	0.171285	0.108769	0.150171	0.211102	0.0881161	0.257548	0.265695	-0.0356925	0.302617	0.435453	0.530154	0.420621	0.462944	0.341684	0.3705	0.264649	0.243524	0.264677	0.345886	0.236514	0.316533	0.644008	0.635566	0.0304522	0.151882	0.139481	0.761613	0.357989	0.345553	0.316443	0.515312	0.449683	0.458217	0.407578	0.533625	0.342235	0.537318	0.52431	1.23038	0.570345	0.344153	0.424279
ALDH1A1	-0.464774	0.074204	0.712008	1.29365	0.0690526	1.13269	-1.09339	0.123039	0.0526064	-0.831938	0.534923	-0.530512	-0.154543	0.603713	-0.157784	-0.557441	-0.308561	0.864012	1.19181	1.08885	-0.420701	1.0159	0.347743	1.33797	1.42021	0.692778	-0.111127	0.812522	0.101009	-0.362684	-0.702246	0.131572	-0.151444	1.46858	0.205614	-0.376486	2.25293	0.46998	-0.554716	0.453805	0.47894	-0.00180567	-0.814884	-0.744814	-0.871181	-0.543571	1.0011	-0.163881	-0.241538
ALDH1A2	-1.09443	-0.857792	-1.08468	-0.8381	-1.04066	-1.21486	-0.671092	-1.02357	-0.804119	-0.98941	-1.12176	-1.10703	-1.08739	-1.18845	-1.14245	-1.03124	-1.1296	-1.1212	-0.93884	-1.10508	-1.00539	-0.899954	-1.1234	-0.763414	-1.13343	-0.871414	-1.11539	-1.09541	-1.13023	-1.11249	-1.10984	-1.20713	-0.870133	-1.12335	-0.941765	-1.0068	-0.980123	-0.969407	-0.733251	-0.656875	-1.04575	-1.01755	-1.13077	-1.07473	-1.00265	-0.995779	-1.16291	-1.02705	-1.14462
ALDH1A3	-0.920462	0.0380248	2.27249	0.259085	0.284653	0.187606	0.123675	-0.947062	-0.106161	-0.734975	-0.798292	-0.889935	-0.913264	-1.04219	-0.364596	-0.65053	-0.4816	-0.808974	0.0169438	-0.971615	-0.78455	0.0777195	-0.556255	-0.488413	0.634716	0.806374	-0.265569	0.726532	1.66896	-0.26252	-0.83913	-1.00096	-1.04766	0.380381	-0.808007	-0.977518	0.934587	-0.897301	-1.07647	-0.112004	-0.931241	-0.853343	-0.510428	-1.02924	-1.02772	-1.00085	-0.741059	-0.501063	-0.544261
ALDH1B1	-1.15644	-1.08595	-1.20071	-1.16695	-1.13979	-1.16416	-1.20476	-0.930113	-1.10744	-1.24639	-1.06693	-1.22113	-1.22326	-1.09846	-1.28906	-1.24023	-1.10444	-1.24166	-1.04305	-1.07974	-0.971508	-1.07915	-1.23848	-1.26677	-1.12818	-1.09895	-1.1697	-1.04524	-0.98272	-0.636826	-1.11929	-1.12482	-1.09013	-0.889442	-0.993876	-1.00752	-1.08402	-1.0795	-1.10357	-0.944848	-0.949375	-1.14939	-1.01896	-1.16483	-1.04274	-1.05337	-1.1669	-1.18568	-0.953905
ALDH1L1	-0.326325	-0.865214	-0.404762	-0.176039	-0.714022	-0.192077	-0.755996	-0.428904	-0.265542	-0.639497	-0.012986	-0.561705	-0.291701	-0.300172	-0.62574	0.0216934	-0.834784	-0.65594	0.15212	-0.176938	-0.202579	-0.637899	-0.132096	-0.727413	-0.0602586	-0.861574	-0.793272	-0.999826	-0.888466	-0.456133	0.160154	-0.443141	-0.217749	-0.648916	-0.361622	0.42825	-0.338168	-0.201673	-0.369455	-0.722192	-0.143959	-0.626894	-0.724255	-0.677659	-0.398632	-0.749391	-0.524568	-0.842912	-0.434282
ALDH2	1.46863	1.25925	1.98635	2.10351	1.29892	1.55151	1.22993	1.21697	1.28234	1.24739	1.62977	1.35526	1.35369	0.986715	1.58571	1.59189	0.741898	1.83542	1.81022	1.87042	1.52225	1.58163	1.37866	1.51828	1.54543	1.77841	1.76788	1.74418	1.12903	1.58763	1.65635	1.97329	1.81467	1.18481	1.58548	1.7089	1.72918	1.48456	1.47731	1.31571	1.94941	2.14441	1.59235	1.51143	1.80243	1.57935	1.79534	1.49788	1.02018
ALDH3A1	-1.39084	-1.51188	-1.37708	-1.16672	-1.28058	-1.29875	-1.17182	-1.19676	-1.44204	-1.26359	-1.16312	-1.15682	-1.37609	-1.25058	-1.20344	-1.27086	-1.38211	-1.36643	-1.31866	-1.30516	-1.32295	-1.3483	-1.35226	-1.36223	-0.890507	-1.21365	-1.45353	-1.49082	-1.3256	-1.25444	-1.19777	-1.08789	-0.656329	-1.14886	-1.40145	-1.09287	-1.16835	-1.35961	-0.777419	-1.12191	-0.760139	-1.08702	-1.31123	-1.36649	-1.22013	-1.19951	-1.43757	-1.29734	-1.27797
ALDH3A2	1.01379	1.05996	1.09695	1.05674	1.0077	0.932909	0.812316	0.909543	1.02398	0.776901	0.950173	0.814317	1.22201	0.875387	1.17188	1.00071	1.08852	1.2446	1.11381	1.23594	1.19699	0.913098	0.865191	1.05943	1.35919	0.772602	0.892316	0.688498	1.07966	0.879835	1.09791	1.39278	0.993232	0.797171	1.20981	1.09696	0.840687	1.21861	1.18514	0.861132	1.57125	1.44859	1.07696	1.21368	1.15985	1.38098	0.957424	1.00352	1.07499
ALDH3B1	-0.448257	-0.510454	-0.744379	-0.307775	-0.525849	-0.448378	-0.487443	-0.129998	-0.626311	-0.733797	-0.29264	-0.423096	-0.533067	-0.11878	-0.260234	-0.681302	-0.263155	-0.12756	-0.138799	-0.371461	-0.0189013	-0.351842	-0.291752	-0.488445	-0.23764	-0.0532371	-0.468613	-0.319864	0.198723	-0.45001	0.0777819	-0.0884348	-0.523196	-0.0441339	-0.493701	-0.296001	-0.0604775	-0.459667	-0.42216	-0.281937	0.0292642	-0.626541	-0.802293	-0.710899	-0.772453	-0.725386	-0.492188	-0.810338	-0.893276
ALDH4A1	-0.556143	-0.473191	-0.162718	0.21983	-0.0892718	-0.401535	-0.119498	-0.292104	-0.237575	0.0037667	-0.00181908	-0.480985	0.00610722	-0.589018	-0.0193347	-0.0745583	-0.515357	0.0526753	-0.0976819	-0.167997	-0.448448	-0.510246	-0.107119	-0.239685	-0.560084	-0.507473	0.13353	-0.287551	-0.738032	-0.147123	-0.469866	0.2451	-0.135195	-0.48191	0.205365	-0.0707355	-0.165458	0.200772	-0.0641253	-0.621707	0.123619	0.318613	-0.0870568	-0.205427	-0.301637	-0.264324	-0.15071	-0.159045	-0.242647
ALDH5A1	0.0074513	-0.377124	0.222388	0.0852629	-0.294714	-0.0920154	-0.0709224	-0.125252	-0.423093	0.0583281	-0.202284	0.270545	0.32642	-0.108715	-0.208928	0.131676	-1.0848	-0.0816998	0.131726	-0.0608708	-0.16602	-0.246202	0.209898	-0.176878	-0.216159	-0.434572	0.115576	-0.496617	-0.595141	-0.229748	0.289944	0.14801	-0.266673	-0.199999	0.04459	0.423358	-0.222644	0.331763	-0.120997	-0.513703	0.269595	0.878525	0.479763	0.131532	0.178899	-0.115665	0.176516	-0.282289	0.124522
ALDH6A1	0.572186	0.978691	0.287679	0.578261	0.523483	0.823278	0.592112	0.813222	0.744678	0.626543	1.14464	1.12737	0.675977	0.917967	0.572702	0.623266	0.444426	0.754203	0.626921	0.662884	1.40112	0.625262	1.11004	0.478027	0.351957	0.48917	0.335297	0.265746	0.557842	0.245855	0.853946	0.462464	0.928368	0.288952	0.608103	1.25007	0.468897	0.871349	0.80865	0.457334	0.528344	1.43591	0.450704	0.894576	0.759916	0.893315	0.57797	0.509631	0.35817
ALDH7A1	0.768431	0.783268	0.886396	0.451761	0.636324	0.436894	0.562314	0.269512	0.546313	0.73236	0.76517	0.537958	0.705874	0.623221	0.403338	0.607785	0.207813	0.440714	0.409117	0.506503	0.917793	0.548257	0.544943	0.653742	0.454725	0.120797	0.5351	0.20399	0.421661	0.459881	0.541323	0.322666	0.364417	0.416743	0.583934	0.718679	0.567425	0.442463	0.716628	0.307974	0.484433	0.0602653	0.450149	-0.122835	-0.474418	0.478078	0.412774	0.570508	0.336762
ALDH8A1	-1.16674	-0.32726	-1.20351	-1.26245	-0.853625	-1.15423	-1.14196	-0.992082	-1.13139	-1.30066	-1.09849	-1.06157	-1.00471	-0.885841	-1.23824	-1.08872	-1.10668	-1.14115	-1.16317	-0.985995	-1.08271	-1.22985	-0.942922	-1.30607	-1.06499	-0.956504	-0.886476	-1.23685	-1.22556	-0.953861	-1.16694	-0.876224	-1.0981	-1.21354	-1.08446	-1.18794	-1.11376	-1.025	-0.857599	-1.14962	-0.976974	-1.17983	-1.02294	-0.810793	-0.871908	-0.686602	-1.22598	-0.604364	-0.842097
ALDH9A1	2.3162	2.0266	2.76617	2.54429	2.16204	2.28513	2.32007	2.21334	2.52203	2.2718	2.45358	2.19386	2.24846	2.34838	2.3853	2.23862	2.10739	2.32841	2.48236	2.44576	2.24675	2.13348	2.10821	2.27977	2.20139	2.37978	2.3653	2.21667	2.06597	2.19958	2.21045	2.28004	2.58414	2.11398	2.14791	2.32796	2.20636	2.16556	2.2646	2.12834	2.31683	2.43187	2.26207	2.08149	2.27649	2.20426	2.22626	2.05821	2.18209
ALDOA	2.95174	2.95401	2.66167	2.86873	2.76238	2.83786	3.06261	2.77146	2.76152	2.95796	2.94658	2.99902	2.96397	2.91804	2.72124	2.67428	2.99074	2.97346	2.94033	2.53585	2.80635	2.86035	2.9466	2.99391	2.84024	2.6262	2.8455	2.76685	2.94837	2.70378	2.99194	2.98161	3.45806	2.97886	2.83885	3.2422	2.97618	3.05231	2.98226	2.95035	3.33532	2.70785	2.76672	2.34556	2.53042	2.66165	2.78152	2.61513	2.89107
ALDOB	-1.25077	-1.31051	-1.28827	-1.25327	-1.28909	-1.27658	-1.2092	-1.17818	-1.2432	-1.18195	-1.18273	-1.21332	-1.23574	-1.24259	-1.2645	-1.27056	-1.22417	-1.18237	-1.21713	-1.27961	-1.20718	-1.23416	-1.29998	-1.19829	-1.27515	-1.19667	-1.25591	-1.26555	-1.24024	-1.22869	-1.26626	-1.27131	-1.0872	-1.2187	-1.29729	-1.19117	-1.19901	-1.27318	-1.22391	-1.22528	-1.23138	-1.17927	-1.15222	-1.28242	-1.17614	-1.16473	-1.32671	-1.29423	-1.22488
ALDOC	1.08012	1.20236	0.499398	1.26414	0.037681	0.857965	1.37184	0.846982	1.49178	1.54283	1.65007	1.44233	1.27891	1.56254	1.03978	1.16868	1.23328	1.34957	1.65486	1.39363	1.75509	0.34105	1.55713	0.750881	0.75368	0.541158	1.48465	0.582306	0.384064	0.570458	1.64452	1.16489	1.44052	0.792129	1.36276	2.27758	1.49708	1.46351	1.09817	1.15486	1.52061	2.36134	1.68525	1.53989	2.15841	1.88695	1.77887	1.4342	1.40331
ALG13	0.525094	0.708155	0.343282	0.382537	0.406951	0.397161	0.306291	0.469443	0.345097	0.396298	0.527502	0.453145	0.336053	0.311477	0.159488	0.30578	0.357311	0.0973435	0.101072	0.203751	0.263846	0.108555	0.261251	0.400599	0.117267	0.721483	0.378287	0.150291	0.396244	0.417296	0.0497363	0.324448	0.103241	0.141112	0.18053	-0.137955	0.19786	0.04668	0.37594	0.258018	-0.17004	0.26171	0.451801	0.604969	0.722297	0.451218	0.192473	0.487045	0.656243
ALG3	0.14186	0.00328008	0.179109	-0.00702497	0.202234	-0.0345881	0.132974	0.422082	0.0604764	-0.0616166	0.226824	0.0600605	-0.0529576	-0.143658	0.0419469	0.190277	0.369907	0.0678846	0.284326	0.128842	0.215482	0.411457	-0.235181	0.0120432	0.29596	0.0964938	-0.0196151	0.264451	0.391688	0.197434	0.35513	0.0904049	-0.061908	0.936012	-0.0772882	0.00838393	0.328667	-0.00670981	0.269984	0.404598	0.253862	-0.231014	0.294902	-0.2495	-0.0920996	0.290598	0.39937	0.0344369	0.366028
ALG5	1.56691	1.32649	1.19537	1.66337	1.1958	1.80715	1.79847	1.68832	1.83104	1.95291	1.62095	1.81965	1.37619	1.58786	1.30636	1.58256	1.31733	1.76514	1.6979	1.38906	1.58951	1.5508	1.61483	1.5683	1.33312	1.80904	1.50639	1.40484	1.53463	1.64056	1.32155	1.04222	1.06695	1.76795	1.57615	1.11214	1.59759	1.59132	1.58808	1.69673	1.17172	1.19592	2.04582	1.68222	1.67354	1.43998	1.46534	1.38265	1.89346
ALG6	0.651845	0.527133	0.646239	0.0618712	0.438128	0.393493	0.549979	0.305011	0.828906	0.76892	0.990333	0.696532	0.485932	0.577215	0.826932	0.42092	0.616668	0.469471	0.407335	0.491665	0.461512	0.642988	1.04162	0.561879	0.724767	0.576914	0.295353	0.280105	0.25466	0.613563	0.348908	0.528342	0.0363265	0.609023	0.408436	0.478954	0.433149	0.612834	0.910718	0.279206	0.288781	0.323804	1.27143	0.483213	1.07211	0.852876	1.03765	1.11919	1.02843
ALG8	1.13337	0.960177	1.12298	1.11527	1.01743	1.01557	1.07781	1.33887	1.05618	1.1887	1.057	1.14865	1.07195	1.09845	1.16218	1.22029	1.28531	0.963164	1.31261	1.23229	1.13691	1.2322	1.42324	1.1136	1.27386	1.21886	1.04557	1.00865	0.99453	1.16782	1.01598	1.12265	1.16186	1.38477	1.00693	0.903454	1.18656	1.06842	0.932055	0.970465	1.21349	0.669783	1.31572	0.952228	1.12767	1.59821	1.34219	0.94413	1.02738
ALK	-0.818852	-0.683236	-0.965294	-0.288964	-0.727401	-0.362558	-0.566736	-0.725773	-0.756369	-0.699168	-0.649077	-0.841868	-0.320467	-0.344266	-0.196071	-0.787875	-0.867025	-0.516808	-0.627977	-0.663053	-0.132471	-0.252593	-0.669827	-0.458971	-0.252902	-0.709568	-0.891727	-0.755136	-0.481939	-0.873915	-0.549453	-0.974497	-0.434722	-0.524514	-1.00563	-0.950187	-0.698995	-0.227091	-1.02718	-0.837031	0.496012	-0.889586	-0.811641	-0.940219	-0.604077	-0.799636	-0.802431	-0.683245	-0.811209
ALKBH1	0.646622	0.867732	0.445652	0.641543	0.683103	0.788872	0.6109	0.972502	0.671299	0.664393	0.911345	0.764017	0.565215	0.598841	0.607362	0.403116	0.791192	0.846746	0.605725	0.691544	0.786217	0.62112	0.758169	0.64303	0.478687	0.91072	0.372156	0.468086	0.664844	0.73678	0.623018	0.56163	0.719993	0.404095	0.594893	0.721111	0.946598	0.830847	0.780736	0.89067	0.568465	0.950531	0.60951	0.478635	0.599594	1.04527	0.280202	0.681874	0.677034
ALKBH4	-0.669843	-0.90187	-0.899894	-0.811227	-0.921581	-1.15423	-1.06386	-0.878795	-0.964025	-1.02901	-1.04271	-1.00261	-1.01984	-0.919262	-0.815006	-0.646892	-0.801403	-1.06097	-1.00606	-0.884072	-0.722076	-0.880191	-1.01033	-1.00661	-1.14079	-1.0607	-0.943042	-1.30399	-1.0984	-0.996499	-0.900524	-0.975501	-1.11891	-0.721246	-0.869938	-0.925339	-0.75098	-0.672023	-0.837177	-0.787989	-1.04156	-0.548094	-0.660746	-1.02139	-0.960723	-0.851967	-0.846449	-0.856342	-1.04244
ALMS1	-0.672616	-0.524294	-0.296992	-0.653378	-0.588268	-0.623597	-0.326008	-0.615896	-0.533076	-0.321533	-0.635598	-0.431159	-0.313329	-0.312298	-0.383539	-0.351862	-0.505141	-0.553927	-0.734145	-0.483069	-0.557801	-0.768097	-0.494155	-0.574114	-0.27227	-0.573462	-0.173543	-0.542461	-0.351847	-0.596013	-0.577546	-0.415591	-0.540834	-0.676174	-0.613099	-0.60396	-0.693694	-0.557118	-0.325794	-0.789658	-0.448386	-0.278971	-0.464345	0.0328261	-0.333043	-0.263001	-0.453249	-0.208737	-0.391901
ALOX12B	-1.22337	-1.26131	-1.26503	-1.22125	-1.30458	-1.24533	-1.22935	-1.15758	-1.23954	-1.21049	-1.17296	-1.27357	-1.1877	-1.20661	-1.3216	-1.22025	-1.30868	-1.23154	-1.15811	-1.23676	-1.21062	-1.31554	-1.32918	-1.33494	-1.19411	-1.25845	-1.22487	-1.36041	-1.29777	-1.16304	-1.22555	-1.24081	-1.00189	-1.22171	-1.26129	-1.04287	-1.19691	-1.25815	-1.36987	-0.974687	-1.10787	-1.13854	-1.28324	-1.21292	-1.18688	-1.11767	-1.2599	-1.32926	-1.25462
ALOX5	-0.41407	-0.510295	-0.601359	-0.322518	-0.157692	-0.527729	-0.581747	-0.353683	-0.389265	-0.64182	-0.467428	-0.506616	-0.452792	-0.530187	-0.572392	-0.401781	-0.68255	-0.440189	-0.464829	-0.266868	-0.455564	-0.527847	-0.498881	-0.325982	-0.601048	0.0113004	-0.542054	-0.063378	-0.377025	-0.606818	-0.445664	-0.211759	-0.638292	-0.521498	-0.0836407	-0.440147	-0.132982	-0.629537	-0.378846	-0.270026	-0.57056	-0.923546	-0.814059	-0.656051	-0.595215	-0.934578	-0.596415	-0.730549	-0.808124
ALOX5AP	2.25212	2.14306	1.55393	2.4737	2.85546	2.38088	2.40302	2.37694	2.22585	2.20187	2.30748	2.33431	2.57758	1.90028	1.20053	2.4711	1.94596	2.4688	2.61777	2.37982	2.76701	2.38581	2.32877	2.86611	2.16477	2.91802	2.38166	2.36085	2.27968	1.64664	2.24912	2.64744	1.7469	2.23355	2.68196	2.73301	2.72605	2.17533	2.26843	2.42025	2.21648	0.681842	1.79171	1.93833	2.11891	0.784699	2.11533	1.69626	1.84408
ALOXE3	-1.23959	-1.30033	-1.36996	-1.18154	-1.2236	-1.25096	-1.13623	-1.10932	-1.10948	-1.08105	-1.09179	-1.15803	-1.11676	-1.22172	-1.25749	-1.24527	-1.23876	-1.0265	-1.12538	-1.21068	-1.20203	-1.21196	-1.25562	-1.1157	-1.21924	-1.06643	-1.16789	-1.28209	-1.27138	-1.25447	-1.24031	-1.19903	-1.06912	-1.22325	-1.17555	-1.09953	-1.09193	-1.19126	-1.20429	-1.2015	-1.19809	-1.13409	-1.12988	-1.15042	-1.10205	-1.07097	-1.33991	-1.18426	-1.03953
ALPK1	-0.962479	-0.907164	-0.809356	-0.853964	-0.740928	-0.784959	-0.801282	-0.885469	-0.77646	-0.803963	-0.93098	-0.84333	-0.599661	-0.664486	-0.581012	-0.729493	-0.807084	-0.747995	-0.89407	-0.722192	-0.854859	-1.02993	-0.877966	-0.772859	-0.789961	-0.76967	-0.451199	-0.821716	-0.799062	-0.925939	-0.991616	-0.780294	-0.404071	-1.0382	-0.754882	-0.808004	-0.978165	-0.843243	-0.801514	-0.824269	-0.804972	-0.550977	-0.824977	-0.652841	-0.560728	-0.833942	-0.896433	-0.614794	-0.794089
ALPK3	-0.803249	-0.420211	-0.568658	-0.00582082	-0.128913	-0.309217	-0.781051	-0.38072	-0.740433	-0.698045	-0.613184	-0.780419	-0.982092	-0.745056	-0.620679	-0.298774	-0.574702	-0.745946	-0.540278	-0.496762	-0.740677	-0.769188	-0.599589	-0.240791	0.1178	-0.446713	-0.59587	-0.485119	-0.928055	-0.880082	-0.666439	0.0954495	-0.0493659	-0.932215	-0.820345	-0.455949	-0.811311	-0.481566	-0.579656	-0.232042	0.0991932	-0.650112	-0.86274	-0.983613	-1.03917	-0.961736	-0.789782	-0.880048	-0.91323
ALPL	-1.29605	-1.2007	-1.01121	-1.34285	-0.964823	-1.19014	-1.26283	-1.23496	-1.27679	-1.21515	-1.02278	-1.16307	-0.839524	-1.34483	-0.932551	-1.25015	-1.29639	-1.09518	-1.27572	-0.776178	-1.15386	-1.0909	-1.27262	-1.18728	-1.4181	-1.22241	-1.277	-1.03787	-1.36538	-0.0293375	-1.31063	-0.937205	-1.42013	-1.22864	-0.805109	-1.1973	-0.894033	-1.03313	-1.15819	-1.1725	-1.12348	-1.0518	-1.1083	-1.31729	-1.14686	-0.90875	-1.30977	-1.08599	-1.23633
ALS2CL	-0.575892	-0.614998	-0.564645	-0.614807	-0.600056	-0.515875	-0.357465	-0.692079	-0.579906	-0.38771	-0.66314	-0.744204	-0.370441	-0.506512	-0.572355	-0.534305	-0.752104	-0.468379	-0.399854	-0.591727	-0.587195	-0.524306	-0.642641	-0.542814	-0.520037	-0.539592	-0.494414	-0.774124	-0.566922	-0.410239	-0.698901	-0.362431	-0.175385	-0.622006	-0.565899	-0.45374	-0.476645	-0.518498	-0.603615	-0.536448	-0.630641	-0.43604	-0.692324	-0.488107	-0.535853	-0.505669	-0.554167	-0.655302	-0.545881
ALX1	-1.15461	-1.25342	-1.14511	-1.10019	-1.16694	-1.018	-0.95133	-0.972245	-1.06541	-1.02659	-0.990578	-0.961826	-1.12819	-1.23218	-1.17107	-1.13765	-1.10152	-1.1292	-1.1168	-1.14385	-1.04869	-1.10077	-1.19732	-0.87493	-1.15223	-0.94088	-1.12389	-1.17179	-1.12865	-1.28173	-1.29108	-1.28352	-1.13449	-1.2107	-1.19541	-1.03561	-0.935441	-1.28363	-1.29418	-1.18351	-1.16086	-0.899249	-1.10719	-1.21631	-1.11521	-0.984303	-1.11809	-0.739504	-1.01973
ALX3	-1.30365	-1.24785	-1.26681	-1.27397	-1.19197	-1.07669	-1.08549	-1.1427	-1.09533	-1.16991	-1.22008	-0.859258	-1.14892	-1.21399	-1.33537	-0.926219	-1.17212	-1.09435	-1.28095	-1.21464	-1.28551	-1.00944	-1.35621	-1.22766	-1.27417	-1.09682	-1.2171	-1.16591	-1.24989	-1.18847	-1.13369	-1.16959	-1.32785	-1.13689	-1.01405	-0.957518	-1.0662	-1.31158	-1.24871	-1.17597	-1.17581	-1.12885	-0.970489	-1.16895	-1.04376	-1.06534	-1.2828	-1.09457	-1.16309
AMACR	-0.432749	-0.901079	-0.845841	-0.798803	-0.74612	-0.835436	-0.997705	-0.752413	-0.674185	-0.91927	-0.826243	-0.68459	-0.713031	-0.632238	-0.751407	-0.680622	-0.703269	-0.861637	-0.742868	-0.493901	-0.664197	-0.648682	-0.646875	-0.859617	-0.831171	-0.464822	-0.918251	-0.35835	-0.859794	-0.646356	-0.708752	-0.655498	-0.858187	-0.675345	-0.631087	-0.688197	-0.735543	-0.700752	-0.811554	-0.834052	-0.617636	-0.804706	-0.789701	-0.8517	-0.881185	-0.813961	-0.788995	-0.960812	-0.73505
AMBRA1	-0.458883	-0.303259	-0.203441	-0.324785	-0.23746	-0.343038	-0.248656	-0.269845	-0.335147	-0.157703	-0.320188	-0.256837	-0.0654653	-0.227865	-0.28006	-0.338028	-0.367419	-0.294185	-0.255716	-0.270533	-0.278375	-0.409219	-0.405583	-0.445061	-0.305694	-0.336859	-0.286289	-0.271739	-0.305814	-0.219703	-0.23425	-0.273614	0.182322	-0.416713	-0.299282	-0.217549	-0.142592	-0.18771	-0.287702	-0.303279	0.00561397	0.044809	-0.171484	-0.0942591	-0.181347	-0.436746	-0.420469	-0.369728	-0.547415
AMD1	1.25373	1.39868	1.03398	1.19529	1.22981	1.22377	1.3563	1.81049	1.1976	1.38506	1.24296	1.33383	1.34045	1.80591	0.924739	0.994642	0.988727	1.39825	1.00371	0.903404	1.56235	1.39204	1.38777	0.756511	0.829698	1.36302	0.899654	1.1159	1.04326	0.874954	1.17774	0.982761	1.17381	1.09912	1.23908	1.23262	1.87585	1.52952	1.10394	1.77923	1.25899	0.900373	1.14807	0.846244	1.10182	1.20986	1.01135	0.87209	1.30058
AMDHD2	-0.454214	-0.918131	-0.951319	-0.373981	-0.538503	-0.601839	-0.427994	-0.610345	-0.86722	-0.713987	-0.616748	-0.838847	-0.739411	-0.75677	-0.754682	-0.425612	-0.672119	-0.389554	-0.756915	-0.856523	-0.756787	-0.52574	-0.746159	-0.938472	-0.74306	-0.292105	-0.73016	-0.491106	-0.757194	-0.406483	-0.359798	-0.582855	-0.541699	-0.49628	-0.582079	-0.814154	-0.760525	-0.9921	-0.78713	-0.571344	-0.652744	-0.897837	-0.670992	-0.774458	-0.694443	-0.427573	-0.835791	-0.858589	-0.768691
AMFR	1.00344	0.503696	0.497698	1.13062	0.652433	0.346603	0.547698	0.505652	0.214045	0.572078	0.328945	0.559495	0.420762	0.573241	0.349165	0.0513372	0.154587	0.773533	0.673889	0.272801	0.809555	0.304446	-0.00679352	0.623492	0.223548	0.258291	0.126506	0.183705	0.414731	0.414696	0.580048	-0.0813463	0.799981	0.500556	0.282335	0.0525776	0.568783	0.161885	0.450873	0.198395	0.97227	0.530523	0.476684	0.305864	0.502485	0.50564	0.362833	-0.0386779	0.223847
AMH	-1.12144	-1.10381	-0.891795	-1.10421	-1.2145	-1.19088	-1.03359	-1.14313	-1.18369	-1.17096	-1.05788	-1.2005	-1.13488	-0.937803	-1.05531	-0.960875	-1.16997	-1.16398	-1.10906	-1.13933	-1.18099	-1.11514	-1.0824	-0.86971	-1.01873	-1.05122	-0.467325	-1.02777	-0.872815	-1.21634	-1.17513	-1.18945	-1.02059	-1.03715	-1.15439	-1.1167	-1.17413	-1.30243	-0.976699	-1.11065	-1.11413	-0.698918	-0.580347	-0.704379	-0.966589	-1.07305	-1.03598	-0.956016	-0.478381
AMIGO2	0.0628783	0.0429482	1.19347	0.672124	-0.20557	0.737669	-0.510169	0.728707	0.496102	-0.675032	0.666229	-0.0420277	-0.0331278	0.477363	0.667456	-0.793408	-0.733	0.560012	0.512997	0.512468	-0.195657	0.391879	-0.626547	1.35397	1.32094	0.383954	-0.354134	0.40742	1.01071	0.856151	0.625817	0.300889	1.11577	0.0605661	-0.272478	-0.480615	0.97451	0.571118	0.403619	1.26384	1.4949	-1.12767	-0.995869	-1.01791	0.442111	-0.777795	-0.0730088	-0.518957	0.0420047
AMMECR1	-0.246046	0.40248	0.162488	-0.16604	-0.0174618	0.490751	0.237472	0.0150354	0.266021	-0.050833	0.470307	0.0292852	-0.319689	0.121735	0.281602	-0.104901	0.566674	-0.139479	-0.0369248	-0.132264	0.0710877	0.0373428	0.280556	-0.328671	0.213298	0.0772752	0.15253	0.112057	0.203439	0.269709	-0.272571	-0.316027	-0.515523	0.81323	-0.418673	-0.689245	-0.520368	-0.182768	0.42039	0.313819	-0.209136	-0.173099	0.35799	-0.000886872	-0.0977169	-0.141522	0.192496	0.154354	0.273765
AMOT	-1.26154	-1.27832	-1.2058	-1.19728	-1.33198	-1.22712	-1.38734	-1.19449	-1.15343	-1.33982	-1.18637	-1.38828	-1.29891	-1.26739	-1.3573	-1.22795	-1.25714	-1.21609	-1.17552	-1.34167	-1.30703	-1.39482	-1.3416	-0.993567	-1.21085	-1.1403	-1.39727	-1.25497	-1.25842	-1.24865	-1.26366	-1.29987	-0.916419	-1.37285	-1.29836	-1.29542	-1.22715	-1.32843	-1.18314	-1.36328	-1.18764	-1.11856	-1.09456	-1.28726	-1.07764	-1.21181	-1.22971	-1.3238	-1.18759
AMOTL2	0.237035	0.437057	1.07868	0.741794	0.905431	0.977058	0.684708	-0.0133613	0.767346	0.388532	0.586469	0.47089	0.939307	0.437032	1.39478	0.485266	0.411156	0.522078	0.457038	0.105771	0.343984	0.66275	0.761118	0.0160468	0.571573	0.367204	0.796146	0.633129	0.504757	1.01631	0.638612	0.87222	1.43445	0.0820695	0.86742	0.564871	0.941633	0.685346	0.662518	0.501498	0.59061	1.65997	1.59237	1.81862	1.30106	1.5659	1.38596	1.47016	0.77298
AMPD2	0.642763	0.587107	0.39621	0.525562	0.57477	0.678401	0.693462	0.491307	0.429657	0.480489	0.806858	0.515742	0.423991	0.66307	0.646181	0.493822	0.567199	0.374884	0.508487	0.586387	0.575128	0.506035	0.373659	0.713508	0.751344	0.567474	0.717664	0.688369	0.65317	0.449445	0.744984	0.549042	1.05792	0.400145	0.565928	0.439119	0.689277	0.571628	0.632455	0.61484	0.594421	0.962473	0.468959	0.405325	0.380531	0.170061	0.654603	0.657026	0.525149
AMPD3	-0.172958	-0.218362	-0.56583	0.137771	-0.196317	-0.15373	-0.324264	-0.0413098	-0.315602	-0.407975	-0.195111	-0.135676	-0.268248	-0.199503	-0.10263	-0.0669545	-0.174052	0.13228	-0.0250684	0.0501653	-0.226068	-0.199305	-0.155784	-0.0747023	-0.00346849	0.256634	-0.122965	0.0405985	0.256313	-0.388186	-0.172236	0.14239	0.105582	-0.0803649	0.00764157	-0.0993818	0.0658967	-0.283359	-0.168598	-0.301991	0.10632	-0.559933	-0.333402	-0.599257	-0.351989	-0.650973	-0.217895	-0.328825	-0.437629
AMPH	-0.482202	-0.73625	0.505652	-0.210478	-0.280499	0.0612973	-0.774333	-0.872963	-0.15862	-0.633266	-0.753687	0.0398439	-0.146577	-0.591574	-0.0855874	-0.166017	-0.943052	-0.358782	0.0287586	0.144236	-0.806364	-0.820077	0.204363	0.0902002	-0.227576	-0.607397	0.578561	-0.0505248	-0.689841	1.19347	-1.00037	0.541723	0.439035	-0.776157	0.391949	-0.210043	0.630608	0.466448	-0.0384389	-0.201102	1.07277	-1.01219	0.740575	0.353229	-0.390065	-0.0906252	0.738914	0.57967	0.562077
AMT	-0.279153	-0.222587	-0.134909	0.371673	-0.154211	0.263539	0.103986	-0.286175	0.178909	0.138022	0.172045	-0.272065	0.0446608	0.260613	-0.408956	-0.0315357	-0.439359	-0.0443026	0.284811	-0.0790699	-0.103675	-0.12765	0.216227	-0.208995	0.643554	0.117442	0.0102987	-0.145265	0.103718	-0.194802	0.671645	-0.120354	0.211615	-0.275802	-0.651587	-0.2193	-0.495513	-0.358917	-0.385484	-0.286734	0.316834	0.360762	0.00725146	0.0172954	-0.0856847	-0.462983	-0.102466	0.0273544	-0.102721
AMZ2	1.70784	1.53644	1.70576	1.74853	1.34279	1.51021	1.44291	1.50834	1.31974	1.48123	1.38995	1.51074	1.51598	1.51791	1.20182	1.57927	1.66661	1.68175	1.69229	1.53371	1.82023	1.59748	1.80361	1.7393	1.65291	1.47854	1.51541	1.16883	1.46137	1.77926	1.4742	1.72313	1.35214	1.49843	1.42795	1.5865	1.54612	1.57963	1.7735	1.48323	1.55186	1.69099	1.69355	1.49037	1.7295	1.68772	1.55467	1.37089	2.0375
ANAPC10	0.561418	0.572325	0.555234	0.162588	0.23919	0.203884	0.275955	0.654661	0.463455	0.341382	0.0897205	0.524582	0.250885	0.42606	0.0373498	0.624953	0.325335	0.517674	0.548516	0.389926	0.572725	0.414632	0.474607	0.463706	0.321348	0.698085	0.328085	0.0673302	0.197761	0.719373	0.40136	0.646033	-0.247779	0.683746	0.192072	0.49734	0.578799	0.33189	0.341763	0.463673	0.352282	0.0259473	0.408271	-0.0624444	0.552039	0.626346	0.458118	0.051609	0.768829
ANAPC13	0.240274	0.204732	0.419513	0.24728	0.228345	0.437743	0.324453	0.519082	0.45702	0.44097	0.472751	0.444408	0.30547	0.309154	0.276819	0.275275	0.402962	0.279559	0.323409	0.288414	0.371483	0.303029	0.18114	0.151249	0.290999	0.398488	0.234518	0.270862	0.378483	0.31845	0.246545	0.455746	0.426891	0.224804	0.30004	0.320796	0.425004	0.371546	0.383772	0.487326	0.280114	0.34575	0.445833	0.383986	0.41314	0.50867	0.399241	0.261762	0.407996
ANAPC2	0.117039	-0.0885948	-0.111197	-0.348584	0.00590667	-0.0565571	-0.137422	-0.134761	-0.00583133	-0.176016	0.025342	-0.609483	0.178155	0.0376528	0.13375	-0.441181	0.12465	-0.0882415	-0.15353	-0.0901497	-0.358835	-0.23505	0.221416	-0.248787	-0.0661725	-0.0892989	0.078804	0.202643	0.283027	-0.119025	-0.163184	-0.155962	-0.409681	-0.0530707	-0.152607	-0.28235	-0.283387	-0.0944953	-0.0100676	-0.0965308	0.0597637	0.417638	-0.0443417	0.251615	0.0749226	0.309373	-0.0950157	0.0186979	0.320384
ANAPC5	1.00734	0.773458	1.18039	0.981076	0.998229	0.875428	0.973551	0.668022	0.93851	1.01893	0.971699	0.927595	1.03181	0.937604	1.06512	0.964228	1.02798	0.85044	1.04845	0.957866	0.778984	1.12171	0.909139	1.04218	0.950265	1.09839	0.987389	0.976433	1.0558	1.18249	0.653773	1.0296	1.00805	1.11089	0.923435	0.728721	1.24061	0.698108	0.847528	1.09213	0.759932	1.09018	1.32079	1.33486	1.36676	1.38368	1.11049	1.41576	1.36465
ANG	0.389669	0.286774	-0.231994	-0.0460503	-0.094643	0.211247	0.272593	0.756072	0.226756	-0.156613	0.50017	0.538583	0.384571	0.571213	-0.233869	0.163846	0.830526	0.772926	0.138124	0.248334	0.76796	0.211079	0.189905	-0.0158166	-0.175723	0.397115	-0.0227445	-0.0128954	-0.137857	0.14219	0.856739	0.0847764	1.02512	0.236572	0.342436	0.893482	-0.101233	0.0900627	0.412135	1.17244	0.0183019	-0.980897	-0.654184	-0.869598	-0.945432	0.0818632	-0.550773	-0.238437	0.145237
ANGEL1	-0.26167	-0.151905	-0.619695	-0.227244	-0.0195294	-0.292038	-0.257343	-0.23327	-0.348217	-0.32839	-0.103364	-0.233086	-0.250264	-0.197967	-0.0768119	-0.632276	-0.291589	-0.170216	-0.390654	-0.186076	0.214767	-0.314009	-0.238659	-0.29427	-0.406554	0.0172875	-0.59029	-0.240362	0.0694215	-0.202395	-0.393201	-0.385898	0.0960552	-0.423755	-0.444052	-0.258056	-0.113951	-0.130043	-0.146186	-0.40149	-0.490945	0.204275	-0.517227	0.202603	-0.242701	0.0109241	-0.572429	-0.169496	-0.500706
ANGEL2	-0.00618064	-0.124374	-0.35805	-0.197557	-0.117358	-0.0944455	-0.13465	-0.00247787	0.0332428	0.011311	-0.168185	0.00562211	-0.0802075	-0.191796	-0.206964	-0.0710995	0.070456	-0.288387	-0.0654305	-0.150559	-0.218264	-0.0614167	-0.051917	-0.145894	-0.207252	-0.0434788	-0.149075	-0.272596	-0.0737351	-0.111798	-0.262446	-0.187984	-0.228818	-0.166935	-0.103319	-0.334009	-0.17222	-0.289612	-0.0148731	-0.257149	-0.396816	-0.0140181	0.103497	-0.0527754	0.0392875	0.117087	-0.344125	-0.011578	0.105916
ANGPT1	0.259472	0.360583	0.655528	0.491355	0.303362	0.156882	0.0162351	0.603994	0.701123	-0.0410497	0.529155	0.419546	0.0539006	0.180474	-0.410673	-0.195533	0.826013	0.313692	0.157411	0.28175	-0.470638	0.428498	-0.229029	-0.0522435	0.635084	0.575385	0.220527	-0.182261	-0.604881	0.719346	1.20037	0.502377	0.852352	1.13801	-0.328608	-0.619061	1.29085	-0.199044	-0.645402	0.509267	0.722145	-0.881568	-0.942302	-0.888305	-0.667891	-0.905088	-0.19927	-0.437115	-0.697197
ANGPT2	0.774421	0.466829	-0.104884	0.405895	1.23425	0.42058	0.549736	0.512683	0.717089	0.36219	0.395637	-0.219506	0.377527	1.22946	0.363482	0.860067	-0.0490236	-0.0120556	0.718503	0.447946	0.689978	0.952154	0.690052	0.118154	-0.0116628	0.314373	0.361846	0.474412	0.0748101	0.177798	0.725883	0.301604	0.0394963	0.610931	0.953025	0.833786	0.0235866	0.745951	0.232646	0.874207	0.217558	0.558309	0.0424843	-1.12185	-0.365768	-0.28538	-0.0897347	-0.228811	0.141582
ANGPT4	-1.0676	-1.30095	-0.953828	-1.09651	-1.04167	-1.09849	-0.865939	-1.02521	-0.905648	-0.800585	-1.0233	-1.05283	-0.94757	-0.981539	-0.969969	-0.952905	-0.956603	-0.759315	-0.865197	-1.06832	-0.91016	-0.984181	-0.972733	-0.922972	-0.968953	-0.849523	-1.02281	-1.00266	-1.01221	-0.948684	-1.05129	-1.0474	-0.961881	-0.986074	-1.05472	-1.00628	-1.20769	-1.05408	-1.04639	-1.02204	-1.02115	-0.897756	-1.0617	-1.0624	-0.919382	-0.846549	-1.12294	-1.1462	-0.978836
ANGPTL2	0.492095	0.526549	0.494022	-0.207731	1.00025	0.310627	0.543462	0.464506	0.398745	0.350441	0.292475	-0.242225	0.756012	0.225061	0.52546	0.11071	1.37974	0.920945	0.0764286	0.886453	0.491562	0.461966	0.326891	0.594935	-0.106716	0.15331	0.205777	0.209594	0.613799	1.1799	0.390475	0.541147	0.0562706	0.744457	0.419758	0.547737	-0.0702291	0.086122	0.190342	0.465384	0.470441	1.3161	0.713432	1.00307	0.476237	0.965141	0.818551	0.237429	0.381852
ANGPTL4	1.11985	1.11389	0.576288	0.736638	1.05599	1.61425	1.6769	1.29628	0.75149	1.10153	0.13968	1.74118	0.952784	1.28958	1.31311	1.07215	1.07263	1.3827	1.14376	1.22906	1.26796	1.04478	0.944756	1.15806	1.71963	0.862716	1.34463	0.613377	1.62485	0.254163	-0.559326	1.48971	0.133555	0.418272	1.1589	1.45396	0.208993	1.56615	0.50081	1.7596	0.879326	-0.14498	0.411814	-0.798428	-0.122858	0.719281	0.25529	0.772823	0.753354
ANK2	0.0998973	0.351635	0.412413	0.290887	0.273266	-0.194218	0.0373298	0.00798305	0.0931708	0.0804761	0.0438112	-0.112521	0.603466	0.137925	-0.0671599	0.211912	0.134345	0.185239	0.183206	0.470566	0.305791	0.170785	0.109384	0.320493	0.440441	-0.254527	0.107499	-0.103204	0.134151	-0.250724	0.415249	0.428462	0.312165	0.0344994	-0.0473457	0.146409	0.0310689	0.333284	0.121011	-0.179088	0.431669	0.360118	-0.38105	0.371592	0.124858	-0.222048	0.246158	-0.082476	-0.285937
ANK3	-0.302809	0.0304934	0.139075	-0.109021	-0.00324312	0.0585927	-0.08219	-0.382814	-0.165767	-0.207027	0.127938	-0.284318	-9.19335e-06	-0.161983	0.133583	-0.282479	-0.249111	-0.16587	-0.357231	0.217543	-0.00325255	-0.177697	-0.118624	-0.0664852	-0.379315	-0.142255	0.0974763	-0.0563277	-0.111689	-0.572375	-0.468382	-0.507014	0.181653	0.0755541	-0.252684	-0.473286	0.0709754	0.0671845	-0.267916	-0.159641	0.0913718	-0.63352	0.118428	-0.215171	-0.0555019	-0.397274	0.412053	0.895747	-0.351082
ANKFY1	-0.67286	0.140563	-0.211791	-0.343367	-0.005077	-0.734846	-0.664464	-0.655562	-0.73764	-0.636154	-0.861185	-0.743093	-0.0869843	-0.397861	-0.76733	-0.104041	-0.712933	-0.584028	-0.144778	-0.0989149	0.178077	-0.526419	-0.416835	-0.219867	-0.288006	-0.643433	-0.514153	-0.894493	-0.543373	-0.468229	-0.114462	-0.00495765	-0.876755	-0.472038	-0.411331	-0.218173	-0.3924	-0.071765	-0.572144	-0.440218	-0.435995	-0.450117	-0.654368	-0.0101451	-0.204518	-0.327046	-0.439943	-0.639121	-0.533812
ANKH	-1.06912	-0.98298	-1.11114	-1.02512	-0.950794	-0.788046	-0.929189	-1.14555	-0.903598	-0.965128	-1.04585	-1.04157	-1.14678	-1.02492	-1.23697	-1.03443	-0.814028	-0.945923	-1.06595	-0.98428	-1.07632	-0.997271	-1.01045	-1.07677	-0.967638	-1.01892	-0.983061	-0.659362	-0.252921	-1.01964	-1.14046	-1.30565	-1.08734	-1.04328	-1.28626	-1.16538	-1.19486	-1.03865	-1.20747	-0.938323	-1.04868	-1.13186	-0.847093	-1.02538	-1.09277	-1.09243	-0.932794	-0.511336	-0.922818
ANKHD1	0.591735	0.836825	0.704151	0.480955	0.734106	0.597488	0.703062	0.464412	0.50101	0.468294	0.496624	0.659688	0.838468	0.593311	0.499662	0.553313	0.479645	0.616316	0.550979	0.662296	0.728084	0.41657	0.634881	0.748199	0.726987	0.483373	0.684732	0.498666	0.576914	0.42416	0.427689	0.773409	0.752531	0.490099	0.730588	0.547082	0.405907	0.710758	0.72941	0.547622	0.630074	0.740842	0.609461	0.835648	0.426027	0.726545	0.564454	0.608022	0.497605
ANKLE2	-0.458676	-0.553567	-0.468013	-0.560119	-0.283097	-0.493937	-0.520311	-0.78804	-0.67204	-0.624767	-0.777581	-0.539491	-0.489552	-0.481544	-0.683519	-0.440754	-0.41528	-0.521005	-0.5661	-0.500821	-0.467297	-0.404188	-0.491836	-0.603584	-0.430861	-0.554766	-0.58287	-0.65088	-0.364653	-0.295054	-0.636404	-0.486556	-0.602092	-0.401524	-0.564058	-0.552494	-0.470894	-0.543598	-0.494957	-0.481037	-0.465059	-0.597305	-0.550902	-0.48628	-0.513521	-0.371547	-0.434291	-0.43675	-0.595679
ANKMY1	-1.1672	-1.20635	-1.20032	-1.20773	-1.23763	-1.25674	-1.10678	-1.19437	-1.23825	-1.08415	-1.25757	-1.20673	-1.10015	-1.12619	-1.19511	-1.19606	-1.11679	-1.2068	-1.21808	-1.16999	-1.1072	-1.22668	-1.21921	-1.22712	-1.17799	-1.18953	-1.14765	-1.26126	-1.1134	-1.19011	-1.19648	-1.1984	-1.2343	-1.24672	-1.22998	-1.12561	-1.05715	-1.1747	-1.20589	-1.26515	-1.11144	-1.13404	-1.1712	-1.03603	-1.10302	-0.995712	-1.31577	-1.2118	-1.05055
ANKMY2	1.59143	1.20749	1.73577	1.56088	1.39676	1.44002	1.0884	1.44438	1.32075	1.16865	1.3016	1.76983	1.47999	1.39081	0.788844	1.53301	1.50313	1.29877	1.44289	1.41815	1.47863	1.28281	1.36355	1.54685	1.38857	1.12691	1.59497	1.11527	1.01638	1.30769	1.3631	1.4301	1.66831	1.58632	1.29635	1.39138	1.49943	1.74448	1.2452	1.10033	1.42313	1.234	1.7755	1.31057	1.36044	1.11367	1.38705	1.24043	1.15223
ANKRA2	0.822503	0.940003	0.72305	0.694563	0.380161	1.03084	0.525351	0.72235	0.787581	0.64266	0.734788	0.805062	0.75132	0.626795	0.482211	0.534557	0.504296	0.445588	0.668416	0.284841	0.300449	0.486784	0.543082	0.608905	0.835513	0.858001	0.563798	0.432339	0.361055	0.271897	0.624328	0.751639	0.35286	0.451221	0.596123	0.409786	0.7298	0.554628	0.412073	0.523096	0.551843	0.883121	0.862815	0.937155	1.00121	0.716441	0.549751	0.622043	0.947311
ANKRD10	1.11819	0.730124	0.230901	0.795534	0.980309	0.78905	0.826742	0.0660973	0.718842	0.955231	0.45262	0.976325	0.931384	0.856052	0.55373	0.705245	0.384843	0.53614	0.187603	0.815085	0.648205	0.182395	0.47906	0.654439	0.404279	0.690087	0.981613	0.385843	0.56707	0.320348	0.262175	0.427857	0.0896178	-0.0633464	0.973264	-0.0448508	0.702322	0.574162	0.733835	0.468832	-0.107886	0.771735	1.08918	1.07694	0.668796	1.51917	0.404274	0.951883	0.895302
ANKRD11	-0.00277201	0.861399	0.32341	0.287423	0.715753	0.582618	0.754168	0.384462	0.277305	0.416266	0.508752	0.48968	0.801262	0.620913	0.686809	0.718893	0.384862	0.45953	0.581553	0.584523	0.742634	0.500082	0.694706	0.856806	0.576838	0.150967	0.922588	0.743997	1.06995	0.280483	0.962488	0.631707	0.931791	0.637727	0.691881	0.998277	0.726263	0.886887	0.931969	0.689201	0.916278	0.766269	0.601039	0.736477	0.475519	-0.145584	0.727446	1.00918	0.307333
ANKRD12	-0.201809	0.367074	-0.0837789	0.156017	0.411907	0.0700237	0.453001	-0.0104308	0.0741374	0.194919	-0.457017	0.277023	0.505171	0.232894	0.229316	0.268795	-0.0757231	-0.123913	-0.185654	0.324734	0.194235	-0.257758	0.178248	0.298028	0.0658686	0.0215188	0.344425	0.282124	0.247443	-0.423131	0.252015	0.138364	-0.181543	-0.250394	0.164601	-0.110626	-0.199061	0.267619	0.184208	-0.0270454	0.0954881	0.354409	-0.0415177	0.17437	0.334436	0.155278	0.0542323	0.315205	-0.131876
ANKRD17	0.711289	1.29242	1.01457	0.894663	1.15095	0.86875	0.933778	0.682734	0.75636	0.742237	0.752249	0.797821	0.975446	0.963984	0.768009	0.762545	0.63104	0.742107	0.773729	1.1333	1.10011	0.801786	0.9504	0.955884	0.9707	0.632261	0.986286	0.773356	0.911935	0.753008	0.935486	1.06376	0.931965	0.807905	0.868115	0.920378	0.85439	1.0632	0.959345	0.760006	1.03016	0.956584	0.77201	1.12095	0.827042	0.938359	0.915847	0.93616	0.681037
ANKRD2	-1.00157	-1.18101	-1.09594	-0.942577	-1.05914	-1.27911	-1.04106	-1.02939	-1.17163	-1.0714	-0.799097	-0.887907	-1.04258	-0.987637	-1.18808	-0.751352	-1.08644	-1.10438	-0.937918	-0.98171	-1.01775	-1.14225	-1.0903	-1.06652	-1.08574	-0.984611	-1.08387	-1.16627	-1.06429	-0.964839	-1.06927	-1.11152	-1.15306	-1.0121	-1.05201	-1.08363	-0.945874	-1.02615	-0.947079	-0.797139	-0.865687	-1.02871	-0.944765	-1.16676	-0.951515	-1.05445	-1.0818	-0.96495	-0.971152
ANKRD27	0.889324	1.20578	1.043	0.939056	1.04782	0.822779	0.491316	0.856502	0.642256	0.341305	0.760911	0.575597	0.635793	0.956147	0.656696	0.79168	1.00121	0.790332	0.579053	0.768139	1.07147	0.30609	0.99403	1.04762	0.732345	0.789932	0.814231	0.79111	0.914333	0.633008	0.669108	0.555035	0.609914	0.661642	0.800835	0.67762	0.615025	1.08839	0.82592	0.732875	0.946039	1.05429	0.400452	0.663895	0.698063	0.759925	0.73745	0.737048	0.530764
ANKRD28	0.0655762	-0.046426	0.153405	0.514394	0.587204	0.339746	0.40608	-0.217983	0.118398	0.418342	-0.155894	1.02596	0.747676	0.316791	1.14889	0.455445	0.0457882	0.415204	0.344052	0.131736	0.315141	0.308749	0.139039	0.340564	0.470808	0.446385	0.872926	0.0611862	0.6708	0.489349	0.5504	0.439541	0.620932	0.399431	0.313014	0.219231	0.311028	0.500678	0.14944	-0.0317858	0.813669	1.19812	1.15572	0.501203	0.710076	0.436015	0.858738	0.828171	0.631876
ANKRD34C	-1.34517	-1.43785	-1.42671	-1.39113	-1.46457	-1.34391	-1.33223	-1.26309	-1.35831	-1.19549	-1.29841	-1.41632	-1.43027	-1.43075	-1.48986	-1.49799	-1.4314	-1.33307	-1.41078	-1.39495	-1.38299	-1.39033	-1.38411	-1.38411	-1.5211	-1.31103	-1.40181	-1.3835	-1.2668	-1.42225	-1.39792	-1.43861	-1.217	-1.322	-1.42291	-1.36111	-1.37762	-1.34663	-1.48466	-1.39457	-1.40363	-1.40333	-1.37978	-1.4284	-1.39012	-1.3516	-1.35619	-1.50196	-1.3657
ANKRD40	-0.820921	-0.801774	-0.754853	-0.940987	-0.828528	-1.05392	-1.09716	-0.76643	-0.995693	-0.947944	-1.16768	-0.983256	-0.987156	-1.02826	-0.972851	-1.02936	-0.961483	-0.870907	-0.934857	-0.888702	-0.48965	-0.997204	-1.01986	-1.08115	-0.964089	-0.938952	-1.20395	-1.07882	-0.783336	-1.10113	-0.806444	-0.770555	-1.11433	-1.0113	-1.12621	-0.92746	-0.941578	-0.945514	-0.853202	-1.00679	-1.0949	-1.10155	-1.0639	-1.03046	-0.914934	-0.986148	-1.04723	-1.13924	-0.908913
ANKRD49	0.780529	0.68194	0.909853	1.00318	0.886876	0.807203	0.882577	0.990573	0.973617	0.886821	0.844301	0.998959	0.999513	0.855153	0.879449	0.913866	1.08861	0.868151	1.22351	0.831474	0.83947	0.90227	1.14139	0.905612	0.797991	1.40409	0.979502	0.939022	0.788252	0.864656	0.807114	0.779238	0.813764	0.747875	0.899777	0.583767	0.947867	0.853862	0.705656	0.836229	0.707308	0.945491	1.10471	1.02294	1.55025	1.32855	0.707699	0.703697	1.1604
ANKS1A	0.0284762	0.469066	0.613594	0.510615	0.578065	0.495028	0.313436	0.598797	0.368082	0.283944	0.403858	0.457257	0.453589	0.347927	0.322131	0.266662	0.112824	0.0678324	0.443291	0.785277	0.376408	0.329127	0.443087	0.532904	0.22054	0.376327	0.325322	0.49942	0.563462	0.355018	0.567774	0.680996	0.349682	0.0478702	0.491222	0.425271	0.550325	0.315641	0.639265	0.519497	0.418588	0.713484	0.471715	0.715299	0.291324	0.325047	0.519736	0.764036	0.308619
ANKS1B	-1.26345	-1.30717	-1.25341	-1.14825	-1.34094	-1.31739	-1.24393	-1.13666	-1.26272	-1.32281	-1.20783	-1.17873	-1.26178	-1.27637	-1.24949	-1.16641	-1.3128	-1.087	-1.16109	-1.13413	-1.28753	-1.17763	-1.18966	-1.27081	-1.22879	-1.18018	-1.13567	-1.21849	-1.37703	-1.34004	-1.24192	-1.32876	-1.24937	-1.30531	-1.226	-1.12847	-1.22576	-1.02286	-1.3246	-1.29639	-1.17857	-1.1744	-1.12599	-1.11201	-1.17376	-0.979815	-1.28812	-1.17986	-1.03092
ANKZF1	-0.128243	-0.0804165	-0.099564	-0.283842	0.0230273	-0.0734721	0.107202	-0.17767	-0.190879	-0.117839	-0.0574283	-0.169109	0.00273668	-0.173431	-0.374681	-0.153352	0.0557901	-0.200139	-0.302485	-0.473001	-0.372266	-0.285733	-0.254216	-0.0768844	-0.228049	0.0358512	0.0290955	-0.111277	0.0437821	-0.178416	-0.138002	0.147495	-0.157062	-0.243943	-0.124307	-0.00723636	-0.1974	-0.373432	0.00996431	-0.0547557	-0.0514439	0.540203	-0.171612	0.247977	0.324475	0.0946855	-0.239959	0.13806	0.135689
ANO10	0.0611311	-0.331733	-0.154128	0.224092	-0.16455	0.073042	0.113558	0.0789217	0.252053	0.0699948	-0.0526939	-0.30914	-0.138955	-0.0866449	0.306262	0.0609915	-0.321594	0.0441151	-0.0544347	-0.000746644	0.204849	0.0752698	-0.0839168	-0.0626742	-0.0899421	0.0646905	-0.150121	0.236958	0.224364	-0.0839177	0.11566	-0.309548	-0.228913	0.0670984	-0.194592	0.228549	-0.362664	-0.15094	-0.0116726	-0.148746	0.0563495	-0.141117	-0.145878	-0.475831	-0.254005	-0.392759	-0.155736	-0.300461	0.205954
ANO3	-1.33299	-1.29089	-1.33222	-1.26963	-1.43615	-1.30425	-1.34094	-1.22961	-1.19941	-1.23245	-1.19356	-1.37312	-1.30878	-1.2907	-1.08843	-1.37038	-1.17846	-1.19494	-1.35136	-1.08205	-1.27117	-1.26778	-1.11818	-1.27432	-1.2228	-1.21484	-1.12591	-1.30145	-1.35513	-1.25791	-1.22507	-1.33761	-1.23927	-1.2528	-1.15383	-1.19389	-0.972244	-1.17722	-1.3292	-1.20942	-1.34659	-0.987427	-1.1514	-0.814438	-0.909697	-0.935284	-0.354685	-0.340902	-1.19302
ANP32A	0.0899489	0.345013	0.0259265	-0.0208539	0.0646855	-0.00948393	0.0799329	-0.0772804	-0.058928	0.146298	0.0894222	0.154039	0.485272	0.0186543	0.0648206	0.298286	0.159691	0.320669	0.128279	0.397453	0.387012	0.323596	0.175562	0.123978	0.00400467	-0.0869248	0.116226	0.0816521	-0.0388889	-0.121234	0.146744	0.094582	0.0450524	-0.00322339	0.236418	0.319608	0.112711	0.0186259	0.0461947	0.299932	-0.259652	0.378096	0.184561	0.378695	0.0292544	0.666843	0.119431	0.340581	0.0340228
ANP32B	1.96098	2.24153	2.10669	1.9251	2.0655	2.27453	2.30209	2.25831	2.20272	2.17358	2.15987	2.12462	2.26757	2.29138	2.5359	1.80694	2.53924	2.38102	2.07027	2.02935	2.21227	2.2248	2.34509	2.08519	2.21139	1.97696	2.04378	2.17185	2.38641	1.92774	2.15262	2.10751	2.33482	2.12334	2.14954	2.36009	2.18021	2.05655	2.37696	2.37748	2.02385	2.58087	2.42792	2.63271	2.42099	2.66275	2.31565	2.35436	2.12245
ANP32E	0.657272	1.11128	1.06455	0.529314	0.618475	0.898201	0.983372	0.858419	0.946377	0.853095	0.92731	1.0692	0.879517	1.01792	0.861242	0.987071	0.853203	0.862638	0.795222	0.974345	0.904264	0.705969	1.0506	0.903773	1.00207	0.440889	0.889648	0.823587	0.60612	0.537533	0.907798	0.754657	0.418304	0.779008	0.743013	1.04154	0.611918	0.787406	0.953847	0.842416	0.726356	0.725142	0.73228	1.11807	0.676827	0.945799	0.83938	0.625069	0.664051
ANPEP	-1.10783	-1.12579	-1.08139	-0.271298	-0.0157759	-0.568295	-0.627739	-0.822787	-0.291254	-0.946554	-1.21286	-1.19323	-0.170112	-0.88462	-0.582288	-0.548408	0.117226	-0.937899	-0.523707	-1.08464	-0.842633	-0.759085	-1.22091	-0.880587	-0.9516	0.683556	-0.219848	-0.156176	1.55445	0.630851	-0.853458	-0.721958	-1.18877	1.32691	-0.758795	-1.01268	-1.22227	-1.38362	-0.805828	-0.495607	-1.26467	-1.10565	-1.01672	-1.4423	-1.25776	-1.18856	-1.07897	-1.17225	-1.30621
ANTXR1	-1.09978	-1.12786	-0.594951	-1.08512	-1.22248	-1.27415	-1.27155	-1.09597	-1.23568	-1.17355	-1.1685	-1.23932	-1.05452	-1.21183	-1.03582	-1.14482	-1.1852	-0.976744	-1.0802	-1.12705	-1.05785	-1.21647	-1.17957	-1.06151	-1.02011	-1.1222	-1.27986	-1.26028	-1.14234	-0.0964889	-1.17143	-1.06898	-1.21677	-1.09402	-1.17958	-1.12862	-1.0676	-1.1916	-1.05542	-1.1268	-1.05062	-1.22636	-1.16045	-1.11525	-1.05074	-0.789165	-1.19784	-1.1068	-1.18831
ANXA11	0.274886	0.173463	0.381609	0.606013	0.33498	0.337798	0.35406	0.577414	0.473422	0.144634	0.413331	0.237745	0.131068	0.356813	0.540474	0.164588	0.32197	0.665462	0.542286	0.773011	0.221092	0.440987	0.237218	0.446225	0.432393	0.546054	0.221027	0.823717	0.886536	0.342313	0.459288	0.206028	0.450739	0.322948	0.409418	0.393177	0.363763	0.247136	0.142791	0.586006	0.657223	0.160695	0.0141533	0.158484	0.0516029	-0.354424	0.212466	0.131559	-0.119449
ANXA13	-1.29246	-1.24678	-0.967072	-1.14142	-1.33964	-1.36074	-1.33168	-1.21884	-1.14329	-1.32804	-1.24329	-1.31987	-1.30157	-1.28552	-1.40209	-1.23801	-1.27019	-1.02696	-1.24192	-0.582603	-1.28719	-1.35507	-1.38041	-1.21541	-0.979964	-1.16718	-1.39601	-1.32481	-1.34198	-1.08625	-1.29254	-1.11454	-1.14304	-1.06514	-1.20295	-1.28859	-1.26222	-1.28181	-0.807008	-1.2289	-1.09493	-1.35091	-1.30393	-1.33552	-1.25983	-1.28482	-1.33534	-1.25539	-1.24257
ANXA2	2.94884	2.85266	2.88798	3.03265	3.05924	3.07069	3.23084	2.85723	2.90648	3.1182	2.87379	3.00788	3.03904	2.69366	2.98606	2.83786	3.23299	3.05851	3.13967	2.85426	2.90686	3.06614	3.08203	2.85981	3.29233	3.09243	3.09241	2.9431	3.29374	3.1457	2.90207	2.8718	2.99569	3.06288	2.73589	2.82704	2.60586	2.82499	2.85918	3.11338	3.25403	1.79891	2.35105	1.1229	1.55624	1.77628	2.72446	2.61611	2.72187
ANXA3	-1.17686	-1.3061	-1.25885	-1.26885	-1.12045	-1.09069	-0.843274	-0.769056	-0.875492	-1.07453	-0.76394	-0.597223	-1.16728	-0.584457	-1.13483	-1.11186	-1.13811	-1.08705	-1.05295	-0.958928	-1.25608	-1.25903	-0.984618	-1.05908	-1.2076	-0.380442	-1.0973	-1.2168	-1.14734	-1.0327	-1.30553	-1.12555	-1.14304	-1.03066	-0.690017	-1.15523	-0.908335	-1.20488	-1.0939	-1.05665	-1.25356	-1.30618	-0.957552	-1.13307	-0.803919	-1.0338	-1.09059	-1.06545	-0.920415
ANXA4	1.20448	0.638653	1.59704	1.5814	1.25267	1.33382	1.18949	1.19719	1.23074	1.18522	1.23655	1.25631	1.20721	1.23074	0.965181	1.10925	0.805873	1.32697	1.44298	1.3737	1.26802	1.55084	1.20873	1.1283	1.35806	1.65636	1.02323	1.20294	1.42469	1.52307	1.10504	1.06126	1.38929	1.39969	1.13209	0.997678	1.57902	1.17852	1.11243	1.16142	1.82225	0.331893	0.569114	0.7305	0.591114	0.484306	0.942766	0.396078	0.443893
ANXA5	2.56977	2.64699	2.36911	2.60387	2.50801	2.52903	2.52993	2.58416	2.58996	2.49236	2.75625	2.76252	2.7409	2.5185	2.39587	2.71107	2.53981	2.54728	2.43221	2.61671	2.61144	2.70893	2.64342	2.71123	2.43724	2.47245	2.53908	2.46022	2.37888	2.73294	2.51428	2.46205	2.36675	2.5956	2.54353	2.73875	2.48198	2.60887	2.54899	2.63693	2.68603	2.19763	2.33375	1.87763	2.11272	2.43204	2.32638	2.22645	2.36276
ANXA6	1.33883	0.753328	1.36332	1.25613	1.19074	0.734223	0.810353	0.123238	0.773831	0.686341	0.732934	0.65535	0.846305	0.746393	1.39055	1.15662	0.611059	0.880976	1.03465	0.90831	0.611509	1.31368	0.687125	1.17208	1.02864	0.848297	1.17478	1.022	0.977838	1.57705	0.471331	1.1435	1.06339	0.81066	1.17291	1.13148	0.603457	0.784543	0.755894	0.672224	1.05296	1.25157	1.04073	0.895541	0.690252	1.32021	0.934556	0.843793	1.24575
ANXA7	1.34447	0.990037	1.25216	1.30951	1.21796	1.16134	1.1042	1.37903	1.19573	1.17801	1.3698	1.11482	1.07999	1.01291	1.10499	1.02426	1.15298	1.24795	1.23382	1.18356	1.08569	1.13049	0.998991	1.02531	0.99806	1.53262	0.911215	1.17944	1.27488	1.28035	0.975151	1.10758	1.17477	1.18191	1.07237	1.00978	1.25025	0.970302	0.969418	1.21095	1.08373	1.33816	1.0703	1.09777	1.41158	1.29048	1.02274	0.875728	1.17071
ANXA9	-1.27452	-1.35594	-1.36706	-1.29087	-1.25952	-1.33959	-1.25543	-1.19859	-1.28242	-1.2293	-1.23919	-1.27849	-1.26258	-1.29482	-1.35251	-1.29074	-1.21752	-1.12451	-1.22352	-1.30806	-1.25808	-1.31099	-1.31381	-1.30396	-1.26612	-1.20543	-1.34221	-1.31398	-1.22714	-1.31065	-1.19339	-1.31864	-1.11133	-1.12909	-1.3428	-1.19209	-1.08128	-1.21442	-1.27559	-1.23111	-1.23351	-1.20161	-1.26386	-1.31478	-1.14579	-1.20855	-1.38403	-1.3441	-1.16543
AOAH	-0.232277	0.134686	-0.342167	0.536	-0.428971	-0.325879	-0.673934	0.00831692	-0.247529	-0.620718	0.10985	-0.241561	-0.623671	-0.606355	-0.439449	-0.558663	-0.611112	-0.129864	0.100955	0.665618	-0.474705	-0.156294	-0.467163	-0.0916415	-0.0462482	0.688781	-0.48255	0.234911	-0.260846	-0.348241	-0.0480463	-0.16456	0.329054	-0.439333	0.148529	0.0510391	0.0587261	-0.369597	-0.374737	0.170677	-0.315993	-0.369903	-0.717627	-0.108267	-0.201423	-0.655535	-0.00849802	-0.612153	-0.638221
AOC2	-1.25887	-1.30023	-1.38283	-1.33902	-1.26484	-1.30133	-1.14819	-1.02211	-1.15027	-1.1563	-1.19785	-1.27468	-1.18583	-1.17896	-1.44975	-1.30144	-1.28278	-1.19334	-1.34583	-1.40332	-1.16898	-1.33421	-1.40618	-1.23416	-1.32855	-1.1366	-1.11908	-1.33201	-1.28774	-1.18964	-1.23735	-1.29092	-1.25485	-1.33559	-1.23972	-1.30826	-1.21118	-1.25127	-1.28024	-1.20519	-1.22527	-1.32854	-1.13597	-1.21226	-1.1712	-1.27477	-1.36322	-1.18412	-1.26524
AOX1	-1.25148	-1.07403	-0.28189	-0.774777	-0.711241	-0.920936	-1.01848	-0.959451	-1.01312	-1.04906	-1.12576	-0.903886	-1.11326	-0.805552	-1.11372	-1.01949	-0.79721	-0.980023	-1.00826	-0.869953	-0.885528	-1.10149	-1.06126	-1.11054	-1.07714	-0.274468	-0.746812	-1.13493	0.31555	-0.675372	-0.96264	-0.102246	-1.04733	-1.00868	-1.0712	-0.935347	-0.988535	-1.07704	-0.901193	-0.945577	-1.00386	-1.2561	-0.972909	-1.07164	-1.11047	-1.07598	-1.01324	-0.904062	-1.1176
AP1AR	0.0700646	0.660851	0.17938	0.327874	0.170481	-0.0169252	-0.209321	0.201242	-0.212606	-0.144349	0.00060293	0.117106	0.185866	0.327474	0.00288676	-0.118906	-0.168407	-0.234782	-0.343881	0.0469012	0.200951	-0.235221	-0.389389	0.301299	0.177167	0.0658083	-0.147329	0.0776556	0.0647226	-0.355295	0.13745	0.27297	-0.29002	-0.0948125	-0.146125	-0.248866	-0.0687327	0.269786	0.127834	0.674673	0.352226	0.556333	-0.0773164	0.182625	0.57547	0.128859	-0.0523322	-0.344287	-0.231091
AP1B1	0.00866797	-0.0776084	-0.190298	0.271907	0.259973	-0.0080826	0.0365361	0.0427468	-0.110358	-0.00826692	0.403374	-0.0563441	0.0325417	0.140237	0.385823	0.0768381	-0.170442	0.0982879	-0.0394322	0.141419	0.201074	0.168688	-0.145458	0.158693	-0.0492292	0.304379	-0.0397089	0.467993	0.0369988	0.014365	0.230452	0.0823865	0.259983	0.0380807	0.255843	0.190029	0.18285	-0.0974622	-0.0842591	-0.0489603	0.0152539	-0.0724659	-0.270796	0.157542	-0.135612	-0.167593	0.0776483	-0.129027	-0.249782
AP1G1	0.481185	0.681495	0.661311	0.180038	0.451021	0.47726	0.558472	0.838315	0.641377	0.501601	0.542884	0.592099	0.459968	0.388511	0.179015	0.613179	0.697076	0.329279	0.713276	0.275157	0.618953	0.336036	0.76339	0.349713	0.166057	0.561768	0.357763	0.3502	0.612827	0.381335	0.431957	0.166438	0.632357	0.517553	0.340963	0.605234	0.227059	0.41	0.321796	0.384172	0.488484	0.303957	0.659741	0.624373	0.353397	0.414111	0.461574	0.385236	0.60172
AP1G2	-0.96144	-0.695484	-0.781647	-0.785057	-0.582868	-0.654506	-0.622652	-0.821108	-0.812326	-0.707109	-0.454243	-0.665422	-0.330646	-0.391051	-0.507428	-0.731897	-0.763275	-0.59143	-0.968036	-0.804776	-0.897624	-0.852168	-0.662573	-0.712935	-0.683683	-0.127026	-0.652662	-0.22071	-0.518095	-0.615705	-0.622472	-0.509217	-0.803554	-0.804911	-0.762545	-0.895948	-0.734903	-0.847671	-0.159415	-0.78074	-0.815398	-0.116104	-0.726277	-0.0702685	-0.68827	-0.675147	-0.802114	-0.2427	-0.663562
AP1S1	0.93689	0.394393	0.372978	0.441389	0.256633	0.364294	0.335351	0.840749	0.324315	0.402513	0.543151	0.268524	0.070994	0.108563	0.0762388	0.693908	0.57167	0.311296	0.860729	0.350708	0.607983	0.718354	0.356717	0.487622	0.46261	0.208387	0.132091	0.0946354	0.666257	0.14732	0.395936	0.382672	0.357366	0.919772	0.658883	0.803348	1.02472	0.720687	0.415591	0.897497	0.383934	0.289818	0.816334	-0.097679	0.322683	0.426351	0.444953	0.513806	0.689489
AP2A2	0.284509	0.33424	0.211621	0.391699	0.608562	0.316943	0.341757	0.284752	0.317676	0.388927	0.259739	0.17673	0.355213	0.240018	0.437507	0.45822	0.545006	0.442386	0.4753	0.59319	0.500174	0.438384	0.390167	0.49936	0.383333	0.568143	0.57118	0.604354	0.385231	0.315091	0.351967	0.514118	0.514415	0.203428	0.629456	0.472611	0.470005	0.46618	0.405465	0.385095	0.417785	0.615894	0.313536	-0.0795957	-0.0504685	0.155846	0.492197	0.468803	0.262769
AP2B1	0.988515	1.10843	1.09642	1.11782	1.09284	0.91784	1.11926	0.737384	0.780793	1.18628	0.875989	1.10165	1.20185	1.02301	0.96762	1.03744	0.780596	1.2112	1.13621	1.04474	0.916337	0.905255	1.19172	1.0464	0.650052	0.949452	0.819132	0.885036	0.894617	1.15851	1.17345	1.08784	0.799823	0.888145	1.11491	1.46893	0.687171	1.11548	0.574529	0.820152	1.2621	1.43783	1.10784	0.997727	0.934845	1.40269	1.01478	0.912983	1.00705
AP2M1	2.03729	1.82211	1.77774	1.85868	2.02962	1.93068	1.93828	1.97368	1.86529	1.94822	2.0727	1.81781	1.82907	1.99456	1.93785	1.90324	2.00456	2.02955	2.09357	2.10558	2.03017	2.11588	1.98431	1.49941	2.06965	1.93059	1.95206	2.13535	2.2165	1.98473	2.12647	1.9206	1.97099	2.31481	1.93529	2.01064	2.1784	1.95495	2.12119	2.22076	2.00485	1.91304	1.87908	1.82761	1.73975	1.90471	1.91576	1.80466	1.87912
AP2S1	2.1722	1.9842	1.99574	2.06824	2.06223	2.11851	2.20347	2.18015	2.28041	2.22376	2.18466	1.92965	1.94341	2.00618	2.17594	2.02896	1.9031	2.15939	2.2531	2.01478	2.09657	2.26348	1.76775	2.15929	2.16068	2.35062	1.9198	2.23173	2.33953	2.13368	1.7013	1.80956	1.7347	2.20028	2.20551	2.09449	2.22631	2.12479	2.05422	2.27322	2.0009	1.7262	2.21283	1.74328	2.03309	1.79164	2.06657	2.02831	2.20549
AP3B1	0.173059	0.164763	0.227092	0.0702698	0.0977392	-0.0754452	-0.0622379	-0.167142	-0.168469	-0.0432863	-0.0344583	-0.280114	0.141542	0.0863299	0.0180027	0.0561713	0.0498545	0.101196	0.191948	0.554508	0.403419	0.123019	0.244611	0.322066	0.104298	0.000938008	-0.0987321	0.0258753	0.485134	0.159825	0.136187	0.101861	-0.457264	0.193139	0.361948	0.34011	0.193419	0.188765	0.0692871	-0.0477227	0.0488068	-0.122683	-0.224775	0.0264566	-0.154815	0.211979	0.117646	-0.0838071	-0.0709195
AP3B2	-0.318602	-0.833631	-0.568566	-0.96279	-0.39423	-0.841537	-0.333167	-1.06016	-0.78177	-0.380012	-0.980832	-0.973175	-0.867218	-0.932182	-0.450934	-0.5661	-0.938684	-0.838613	-0.580306	-0.842484	-0.975665	-0.861108	-0.422001	-0.840578	-0.508567	-0.747108	-0.364832	-0.766239	-1.0097	-1.12709	-0.823247	-0.653141	-0.351884	-1.01177	-0.550047	-0.757901	-0.651717	-0.467218	-0.913136	-1.09955	-0.266839	-0.472286	-0.0963478	-0.479772	-0.634852	-0.416216	-0.0677264	0.149166	-0.628731
AP3D1	0.342219	0.625332	0.553626	0.241974	0.836262	0.677715	0.973242	0.554616	0.518937	0.828251	0.499935	0.487391	0.952666	0.874079	0.717745	0.846842	0.593323	0.753463	0.625271	0.780717	0.820829	0.761638	0.909475	0.953559	0.604691	0.305967	0.738512	0.762718	0.788384	0.199494	0.93323	0.674709	0.651445	0.75439	0.833562	0.814948	0.943856	0.956286	0.682413	0.539646	0.795755	0.650099	0.56686	0.62244	0.321213	0.423149	0.723027	0.717658	0.416077
AP3M2	0.888831	0.666232	1.12975	0.673695	0.5796	0.853457	1.01097	0.677379	0.451222	1.02047	0.322852	0.754535	0.987017	0.570361	0.678704	0.843423	0.499242	0.735834	0.921048	0.887738	0.817778	0.753731	0.905508	1.04403	1.06559	0.588846	0.806366	0.546706	0.510844	0.710973	0.788168	0.986318	0.892919	0.833812	0.714499	0.573108	0.912149	0.878535	0.880603	0.643796	1.17467	1.11166	0.964683	0.630777	1.02344	0.836558	0.84065	0.82874	0.958296
AP3S1	1.83501	1.88715	1.88468	2.02284	1.93875	2.0893	2.00929	2.04301	2.05775	2.02695	1.90036	2.1149	2.008	2.1098	1.87457	1.89586	1.92713	1.95364	1.94243	1.71106	1.74156	1.86705	1.83133	1.92929	1.95062	2.11473	1.99459	1.95463	1.96001	2.2855	1.78803	1.87872	1.97886	1.92984	1.85584	1.89303	1.72943	1.924	1.82344	2.01395	2.00449	1.73499	1.70715	1.75961	1.88027	1.56166	1.8806	1.81782	1.83486
AP3S2	0.346572	0.163915	0.273744	0.177019	0.0460366	0.27465	0.351596	0.341345	0.323632	0.369229	0.552871	0.153781	0.230676	-0.215382	0.157419	0.0542898	0.373241	0.323534	0.357841	0.115772	0.388583	0.310128	0.357094	0.239007	0.374782	0.217304	0.183018	0.10062	0.25435	0.188679	0.374845	0.197344	0.333418	0.347259	0.189714	0.299763	0.296549	0.222992	-0.227293	0.328969	0.379984	0.316685	0.56504	0.207412	0.108154	0.372307	0.236994	0.250264	0.304989
AP4E1	-1.12218	-1.17907	-1.20412	-1.25611	-1.28697	-1.20907	-1.2162	-1.12675	-1.29696	-1.24861	-1.25707	-1.17934	-1.25438	-1.18248	-1.3521	-1.2119	-1.28299	-1.26995	-1.28085	-1.30432	-1.23668	-1.27476	-1.30395	-1.20891	-1.22086	-1.08573	-1.2347	-1.25729	-1.22797	-1.25269	-1.17848	-1.12551	-0.940522	-1.23589	-1.31476	-1.24637	-1.14482	-1.1833	-1.09977	-0.960487	-1.25418	-1.27599	-1.24425	-1.25788	-1.27103	-1.05888	-1.2929	-1.34016	-1.20229
AP4S1	-0.784445	-0.665091	-0.92972	-0.734971	-0.706388	-0.440535	-0.627347	-0.212762	-0.428832	-0.505022	-0.471731	-0.449887	-0.597662	-0.470544	-0.933788	-0.532645	-0.597103	-0.550153	-0.648038	-0.496766	-0.468601	-0.526378	-0.598223	-0.840889	-0.845572	-0.546506	-0.892955	-0.73799	-0.595231	-0.737948	-0.707681	-0.904512	-0.581237	-0.849768	-0.582384	-0.756935	-0.731918	-0.67754	-0.565555	-0.556049	-0.944667	-0.728998	-0.82103	-0.51695	-0.634752	-0.577115	-0.817888	-0.644615	-0.698916
APAF1	-0.516569	-0.671358	-0.702631	-0.701419	-0.635492	-0.594921	-0.657831	-0.597437	-0.577423	-0.620474	-0.64323	-0.657349	-0.562484	-0.662197	-0.577681	-0.668846	-0.61757	-0.719246	-0.596909	-0.703297	-0.731939	-0.758823	-0.493912	-0.636357	-0.56565	-0.471592	-0.574683	-0.623515	-0.624392	-0.69586	-0.719563	-0.682979	-0.793596	-0.750711	-0.660435	-0.580445	-0.683457	-0.71297	-0.646872	-0.688561	-0.742014	-0.684779	-0.552125	-0.237537	-0.601297	-0.483595	-0.764512	-0.542353	-0.555763
APBA1	-1.04952	-0.864352	-0.928798	-1.04342	-0.994924	-0.884988	-0.874236	-0.8954	-0.94512	-0.871431	-0.928649	-0.894606	-1.03284	-0.888642	-0.991019	-0.938495	-0.852121	-0.79608	-0.862214	-1.03547	-0.965019	-0.924877	-0.894539	-0.921466	-0.980145	-0.840344	-0.943774	-1.0664	-0.91114	-0.878335	-0.877182	-0.969828	-1.04073	-0.935574	-0.915677	-0.869848	-0.768363	-0.769233	-0.966238	-0.945971	-0.973563	-0.756188	-0.75373	-0.943627	-0.873315	-0.730505	-0.87908	-1.00473	-0.824829
APBA2	1.03762	0.408542	1.04122	0.103564	0.612113	0.528563	0.945379	0.205228	0.144767	0.98329	1.05429	0.555762	1.0381	0.0070557	0.97014	0.708936	0.709181	0.41805	0.629719	0.749475	0.843996	0.3547	0.734498	0.337017	0.0373926	0.236404	1.01019	0.311183	-0.197109	-0.00622716	0.989521	0.582868	0.688905	0.365171	0.590924	1.11369	0.184375	0.641376	0.222267	-0.012502	0.808142	1.55372	1.19902	0.961458	0.679563	1.0861	1.08467	0.92447	0.85986
APBA3	-0.450446	-0.36568	-0.469073	-0.450097	-0.234266	-0.250398	-0.369196	-0.35893	-0.247522	-0.313901	-0.341193	-0.389425	-0.358581	-0.396062	-0.56506	-0.433777	-0.306884	-0.363353	-0.572809	-0.436738	-0.425962	-0.402765	-0.48585	-0.336029	-0.479442	-0.454753	-0.459845	-0.397458	-0.412761	-0.419916	-0.577955	-0.497318	-0.424689	-0.423911	-0.415332	-0.493951	-0.170881	-0.501017	-0.529847	-0.357751	-0.494195	-0.295356	-0.410346	-0.454232	-0.424132	-0.292595	-0.608293	-0.368257	-0.384839
APBB1	-0.941152	-0.871202	-0.811132	-0.820224	-0.828519	-0.878848	-0.86019	-0.838577	-1.0019	-0.920162	-0.709508	-0.653619	-0.87394	-0.957644	-0.599735	-0.83007	-1.09406	-0.754936	-0.921843	-0.926167	-0.84575	-0.827224	-0.600126	-0.882761	-0.830989	-0.714807	-0.494414	-0.853666	-0.806782	-1.1226	-0.915747	-0.779852	-0.809914	-0.914284	-0.723773	-0.750174	-0.552921	-0.821415	-0.937123	-0.78562	-0.40575	-0.291646	-0.646513	-1.01839	-1.04169	-0.893348	-0.735078	-0.726035	-0.76146
APBB1IP	-0.817188	-0.82841	-1.13884	-0.895553	-0.887619	-0.585005	-0.939425	-0.673443	-0.569193	-0.668748	-0.479329	-0.599637	-0.458809	-0.807016	-0.683058	-0.650247	-0.809275	-0.343771	-0.248964	-0.0569729	-0.64067	-0.379947	-0.592347	-0.0865878	-0.799222	-0.346961	-0.919327	-0.320409	-0.560829	-1.09931	-0.823005	-0.66637	-1.08724	-1.01668	-0.348687	-0.715584	-0.412893	-1.03715	-0.935039	-0.827499	-0.730687	-1.03503	-0.658946	-0.320568	-0.456366	-0.895303	-0.922092	-0.843017	-0.864367
APBB2	-0.268274	-0.1084	-0.298545	-0.420125	-0.356691	-0.154505	-0.285057	-0.299858	0.0207058	-0.26256	-0.0165019	-0.201993	-0.310577	-0.294424	-0.0388543	0.0225132	-0.35669	-0.576722	-0.321797	-0.52972	-0.173235	-0.1426	-0.578881	-0.571475	-0.503587	-0.522568	-0.143572	-0.493503	-0.173633	0.000632339	-0.343649	-0.435737	-0.370526	-0.400167	-0.396018	0.00163412	-0.384055	-0.34431	-0.571427	-0.46477	-0.349824	0.187297	0.160058	0.347596	0.147258	0.131796	-0.0993053	-0.028569	-0.092347
APBB3	-0.36674	-0.3647	-0.761514	-0.541421	-0.48333	-0.679179	-0.270803	-0.600638	-0.66186	-0.490241	-0.467389	-0.184431	-0.438613	-0.418774	-0.852697	-0.605572	-0.53013	-0.882018	-0.729779	-0.746387	-0.76809	-0.86613	-0.411217	-0.45268	-0.97189	-0.445243	-0.416045	-0.530018	-0.608958	-0.477549	-1.04113	-0.215896	-0.359124	-0.892231	-0.462143	-0.882932	-0.6164	-0.553209	-0.597325	-0.59497	-0.797568	0.117542	-0.541312	-0.521135	-0.605923	-0.325117	-0.72909	-0.428397	-0.314816
APC2	-0.596382	-0.754138	-0.596389	-0.578707	-0.446653	-0.436027	-0.340351	-0.72332	-0.550272	-0.308634	-0.215241	-0.39448	-0.183845	-0.312302	-0.360025	-0.43038	-0.551411	-0.403562	-0.390849	-0.389123	-0.280103	-0.603986	-0.446577	-0.226652	-0.589814	-0.766648	-0.171652	-0.520336	-0.753856	-0.461459	-0.299893	-0.373317	-0.604164	-0.65196	-0.148317	-0.177154	-0.51787	-0.30881	-0.533585	-0.6338	-0.363993	0.0843399	-0.338533	-0.174058	-0.261704	-0.424757	-0.378509	-0.13098	-0.448447
APEH	0.823942	0.378339	0.534531	0.518804	0.215057	0.301592	0.569832	0.763373	0.599503	0.726635	0.647298	0.55187	0.348718	0.427844	0.447081	0.732379	0.481808	0.612921	0.841152	0.644159	0.8623	0.657264	0.671971	0.378728	0.819962	0.532209	0.363933	0.622941	0.6028	0.565532	0.943216	0.609435	0.456422	0.710651	0.491222	0.630226	0.586505	0.390693	0.509496	0.574603	0.588696	0.484201	0.562517	0.0966129	0.316546	0.101605	0.604869	0.535034	0.918236
APEX1	2.24296	2.44852	2.06333	2.11763	2.38992	2.32973	2.35322	2.33884	2.28158	2.51729	2.57841	2.34048	2.19669	2.22851	2.17655	2.26806	2.37895	2.29308	2.13155	2.38978	2.44859	2.33732	2.39401	2.16966	1.94673	2.35963	1.93375	2.28821	2.3555	2.38904	2.26629	2.07047	2.38004	2.04093	2.35217	2.36485	2.32778	2.28721	2.42663	2.48237	1.92528	2.53738	2.22805	2.49574	2.39032	2.69779	2.01965	2.68153	2.37245
APEX2	0.0861027	0.161871	0.010927	0.10186	0.0633537	0.0809629	0.249426	0.338318	0.00301633	0.0772087	0.495976	0.0984924	0.0265724	0.221194	0.0829539	-0.0252878	0.426264	0.126025	0.145033	0.0427975	0.159077	0.17615	0.0826802	0.0605632	0.215196	0.163558	0.0733312	0.227825	0.183721	0.244776	0.150898	0.185843	0.562417	0.329226	0.0924912	0.25335	0.33608	0.0878124	0.517185	0.408075	0.286238	0.0549274	0.0939474	-0.0657027	0.0812685	0.30084	-0.0410099	-0.063121	0.123864
APH1A	1.13843	0.978464	1.29226	1.15151	1.14357	1.1423	1.25604	1.36835	1.30103	1.2894	1.60083	1.35193	0.960418	1.12722	1.30995	1.31014	1.26463	1.30798	1.24201	1.22219	1.26317	1.34841	1.23154	1.30484	1.15534	1.14323	1.21173	1.39038	1.12369	1.01649	1.2379	1.15146	1.36246	1.11018	1.19544	1.38735	1.67856	1.21106	1.45243	1.39921	1.20494	1.31851	1.43784	1.00373	1.0498	1.32186	1.10877	1.13672	1.37209
APH1B	0.442217	0.167621	0.0985431	0.39503	0.25013	0.204171	0.259715	0.594187	0.642758	0.113539	0.490209	0.176611	-0.104794	-0.093372	0.154088	0.0586514	0.42519	0.433794	0.51258	0.368878	0.456091	0.500357	0.359919	0.158437	0.303193	0.939801	0.0757119	0.321503	0.284417	0.327676	0.220393	0.269947	0.167592	0.387616	0.208326	0.361323	0.379984	0.0776193	0.0271672	0.298123	0.351265	-0.16998	0.0489895	0.0330618	-0.187446	0.243068	0.0484759	-0.0625538	0.035877
API5	0.0903837	0.252564	0.210198	0.049781	0.153244	0.0522253	-0.0746893	0.0865564	0.0600689	-0.0203797	-0.168038	0.0112308	0.14346	0.179627	-0.300034	0.0887658	0.0557165	0.0947447	0.294523	0.214347	0.160665	0.1268	0.188315	-0.0996305	0.269237	0.234602	0.00812974	-0.178986	0.173031	0.0185237	0.133473	0.276599	-0.323645	0.270483	0.0673957	0.189041	0.269667	0.123987	0.0371063	-0.0392091	-0.0548256	-0.118638	0.00198637	0.212342	0.0931858	-0.00189951	0.0681442	-0.245348	-0.00652872
APIP	0.395405	0.647421	0.624075	0.868012	0.871794	0.587738	0.597636	0.933477	0.725047	0.720678	0.448766	0.735603	0.75087	0.622073	0.469198	0.625135	0.851849	0.806994	0.572343	0.528143	0.494448	0.386228	0.606081	0.409405	0.487351	1.27875	0.820026	0.687991	0.635925	0.75375	0.567792	0.899786	0.667841	0.770976	0.684404	0.476576	0.663194	0.541184	0.85566	0.629769	0.821622	0.448694	0.676669	0.564967	0.566753	0.468486	0.843215	0.56566	0.652821
APITD1	0.548117	0.254302	0.63466	0.590418	0.0969683	-0.180999	0.338944	0.448834	0.138038	0.46007	0.381095	0.360493	0.189947	-0.0324604	0.396261	0.387058	0.857361	0.451505	0.485038	0.327545	0.399437	0.0231486	0.364159	0.275152	0.705763	0.578514	0.35998	-0.368555	0.0643644	0.730115	0.372022	0.606336	0.100427	0.884718	-0.0809324	0.0782774	-0.0347603	0.402322	0.77768	0.636306	0.87371	-0.285112	0.462991	0.353177	0.558423	0.620282	0.214269	0.315599	0.813161
APLNR	-0.129301	0.209783	1.13354	2.35193	1.41511	1.08567	1.17983	0.932427	1.12623	1.29606	1.71432	1.01036	1.68929	0.672878	2.0332	1.38384	0.227166	2.38474	1.3696	1.72521	0.170135	1.48557	1.15657	1.80777	2.09861	1.27667	2.06464	1.72165	-0.407753	1.83052	0.182366	2.19611	2.79717	0.734422	1.712	1.29804	1.00035	1.36272	0.59025	-0.178129	1.58155	0.730313	1.12647	0.732123	1.27445	0.325327	1.06562	1.2531	0.312113
APLP1	0.645212	0.392753	0.639866	0.972723	0.437268	1.19572	0.437572	0.235153	0.64143	0.485742	1.35141	0.586945	0.578243	1.00893	1.53179	0.354736	0.55216	1.19455	0.567898	0.467842	0.575472	0.740071	1.36688	0.418529	1.26556	0.589681	0.811187	1.14312	-0.018141	0.212158	1.00304	0.246574	1.42153	0.775163	0.854241	0.878633	0.879662	0.997795	0.562584	0.332289	1.28636	0.896797	1.00975	0.625912	0.55983	0.381787	1.08301	1.06486	0.710911
APLP2	1.1653	1.36236	1.24307	1.31535	1.36676	1.03919	0.989845	0.879824	0.915024	0.922783	0.741407	0.926529	1.17051	1.29107	0.865297	1.1412	1.07654	1.20908	1.31149	1.07951	1.28216	1.20017	1.17088	1.10658	1.54184	1.22719	1.09721	1.14415	1.75527	0.761834	1.27076	1.18787	1.01848	1.166	1.04472	1.37932	1.48858	1.269	1.12259	1.01118	1.3361	0.990951	0.669174	0.665774	0.952614	0.843874	0.97735	0.596517	0.652085
APOA1	-1.08682	-1.20903	-1.23286	-1.20912	-1.16264	-1.18478	-1.07799	-1.07988	-1.16907	-1.1607	-1.06375	-1.19659	-1.03995	-1.14267	-1.12868	-1.15497	-1.14352	-1.08057	-1.15325	-1.21865	-1.09324	-1.13734	-1.13747	-1.09774	-1.18207	-1.12633	-1.12789	-1.23489	-1.10769	-1.11193	-1.11585	-1.06754	-0.869846	-1.10381	-1.13595	-0.980885	-1.00714	-1.15243	-1.11452	-0.969545	-1.03722	-0.992198	-1.17957	-1.09917	-1.06747	-0.94815	-1.10566	-1.17273	-1.02777
APOB	-1.28593	-1.36552	-1.29248	-1.20842	-1.30931	-1.15029	-1.13976	-1.12469	-1.15488	-1.18785	-1.06972	-1.16947	-1.20292	-1.11054	-0.999672	-1.16877	-1.20871	-1.04554	-1.23651	-1.15502	-1.07497	-1.25719	-1.29738	-1.2903	-1.07683	-1.01218	-1.1889	-1.22489	-1.25135	-1.12954	-1.11123	-1.13839	-0.835073	-1.27161	-1.26462	-1.15286	-1.17077	-1.28165	-0.907485	-1.22305	-1.18004	-1.21556	-1.21274	-1.06705	-1.11075	-1.03579	-1.23119	-1.13804	-1.19174
APOBEC3F	-0.721216	-0.885004	-1.10159	-0.779989	-1.02783	-0.810233	-0.944343	-0.768121	-0.908218	-0.669091	-0.802329	-0.701446	-0.865855	-0.821972	-1.12872	-0.84406	-0.696833	-0.715786	-0.770505	-0.697409	-0.685752	-0.812172	-1.04292	-0.759711	-1.03581	-0.670502	-0.991579	-0.855186	-0.887695	-0.674297	-0.924469	-0.924587	-1.04328	-0.573186	-0.906467	-0.964316	-0.600031	-0.969144	-1.01253	-0.945211	-0.909016	-1.14607	-1.14496	-1.091	-0.980576	-1.06402	-0.904239	-1.23783	-1.03012
APOC1	1.89774	1.49196	1.35288	2.33875	1.63303	1.75952	1.35068	1.48333	1.39441	1.35704	2.26929	1.62888	1.68247	1.76674	2.32609	1.52633	0.952088	2.29908	1.95882	1.71875	1.55147	2.16533	1.7687	2.0804	1.79257	2.67479	1.67396	2.36959	1.70343	1.4103	1.73674	1.85169	1.86421	1.7628	1.94834	1.80466	2.19842	1.75326	1.65274	1.94318	1.85961	1.42734	1.65023	2.031	1.87591	1.37328	1.87352	1.60665	1.83591
APOD	0.929591	1.50086	1.94827	2.36495	0.928773	1.1532	1.73304	-0.0425761	1.8139	0.845347	1.92655	0.843819	0.926383	0.815497	2.359	-0.103239	-0.0571072	1.28863	1.32136	0.30913	0.484168	2.44359	1.28631	1.82294	1.40871	2.04015	2.37955	2.2572	2.52088	1.3607	1.62515	0.967901	1.73945	1.29079	1.55203	1.85508	2.07234	1.59643	2.06915	1.7298	1.32343	2.11453	1.77864	2.06075	2.25159	0.866573	2.4536	2.1425	2.63145
APOE	0.920081	0.66281	0.563011	1.1251	0.814482	0.922385	0.651297	0.740563	0.402688	0.669343	1.03374	0.954364	1.0751	0.680373	0.947868	0.908885	0.311344	1.19734	0.842575	0.890398	0.580412	0.951476	0.598491	0.813107	0.71803	1.03426	0.799125	0.955877	0.752901	0.7494	0.865985	0.891215	1.01806	0.700922	0.970287	0.770688	0.957099	0.969362	0.719098	0.779948	0.797188	1.11848	0.964241	0.972437	0.982987	0.69598	0.817446	0.533187	0.810708
APOF	-1.36566	-1.46047	-1.37797	-1.37756	-1.43926	-1.4033	-1.29055	-1.36871	-1.39033	-1.28888	-1.37106	-1.30546	-1.33466	-1.39292	-1.50329	-1.37439	-1.34802	-1.23631	-1.35782	-1.45916	-1.36717	-1.30054	-1.33638	-1.332	-1.3639	-1.34888	-1.29711	-1.4294	-1.31168	-1.38317	-1.37848	-1.38186	-1.06549	-1.3577	-1.37409	-1.1787	-1.25457	-1.47193	-1.34245	-1.27951	-1.3117	-1.22443	-1.23599	-1.48762	-1.28399	-1.29789	-1.47381	-1.37637	-1.34381
APOL3	-0.747515	-0.632819	-0.655826	-0.41256	-0.346401	-0.700184	-0.674132	-0.653123	-0.691316	-0.756258	-0.399469	-0.687007	-0.216681	-0.541035	-0.687859	-0.592805	-0.454929	-0.483704	-0.703742	-0.635497	-0.568811	-0.473388	-0.926803	-0.331154	-0.35132	-0.320426	-0.329359	0.181653	-0.41653	-0.15894	-0.498073	-0.364822	-0.526147	-0.340039	-0.401058	-0.766182	-0.59625	-0.599752	-0.584718	-0.641069	-0.308664	-0.85767	-0.978158	-0.818055	-0.513568	-0.870334	-0.520081	-0.958364	-0.833622
APOL5	-1.237	-1.14302	-1.29151	-1.17887	-1.18629	-1.27116	-1.22753	-1.16298	-1.06634	-1.05317	-0.90751	-1.07128	-1.16604	-1.26496	-1.15135	-1.22416	-1.05555	-1.13283	-1.19121	-1.07685	-1.17858	-1.23457	-1.21759	-1.00566	-1.14619	-1.03759	-1.07129	-1.31295	-1.04532	-1.18331	-1.18707	-1.25109	-1.24203	-1.28699	-1.26364	-1.15798	-1.0859	-1.0298	-1.2114	-1.23632	-1.1339	-1.02348	-1.13818	-1.37497	-1.04791	-1.0428	-1.31523	-1.31165	-1.10076
APOLD1	1.13248	0.808118	1.07333	1.44346	0.960217	1.25458	1.26917	0.69725	1.26713	1.46837	1.44252	0.405222	0.728834	0.836396	1.27677	0.42143	0.442812	0.438639	0.604189	1.23202	0.953679	1.26888	0.235272	1.24475	0.655829	0.807255	0.734467	1.1556	0.458621	0.8213	0.812225	0.74389	0.975574	0.399396	1.33211	0.666336	0.565151	1.0851	1.36754	1.10404	0.731435	1.88018	0.718616	0.931526	0.959516	0.681173	0.911448	0.889045	0.650139
APOO	1.65457	1.15128	1.2461	1.18663	0.812768	1.30367	1.29664	1.43411	1.07793	1.41092	1.49361	1.18608	0.863705	1.16861	0.82054	1.25682	1.44029	1.32968	1.39461	1.23741	1.39236	1.27963	1.34903	1.3844	1.47299	1.15679	1.07932	0.968467	0.992021	1.1246	1.14359	1.14771	1.10496	1.43463	1.22085	1.26467	1.53027	1.21863	1.54152	1.36146	1.39073	1.02208	1.32584	0.978836	1.35536	1.24308	1.37963	1.31369	1.63248
APP	1.57306	1.92323	1.47716	1.51899	1.71428	1.60939	1.72443	1.64806	1.71864	1.62202	1.62071	1.37288	1.87794	1.76299	1.60184	1.39007	1.17257	1.86098	1.33962	1.40652	1.78822	1.73213	1.46821	1.55836	1.38502	1.23346	1.3523	1.49371	1.58426	1.34496	1.58259	1.71458	1.7239	1.61004	1.57126	1.6966	1.56529	1.87531	1.63582	1.59358	1.69767	1.69863	1.33284	1.22908	1.39987	1.27491	1.3785	1.7227	1.15442
APPBP2	0.112233	0.13834	0.309097	0.154349	0.13887	0.0360456	0.141029	0.130354	0.251649	0.178492	0.0420737	0.315068	0.166072	0.22186	0.210171	0.216882	0.0901858	0.0930278	0.162385	0.0983502	-0.839601	0.0565586	0.235787	0.0885781	0.0420605	0.110909	0.193443	0.0123581	0.164662	0.183335	0.0911173	0.159924	0.110501	-0.0815396	0.148038	0.161373	0.124787	0.240362	0.331006	-0.0758571	0.0774239	0.465694	0.357811	0.434644	0.380045	0.269204	0.209953	0.15106	0.376274
APPL1	0.175244	0.277157	0.403012	-0.0410988	-0.114986	0.247705	0.345705	0.479848	0.221271	0.564229	0.578735	0.657908	0.245261	0.56938	0.185536	0.481999	-0.0200464	0.217971	0.286147	0.36263	0.337156	0.0379081	0.426304	0.1511	0.293089	0.340657	0.39303	0.223357	0.508956	0.303293	0.640806	0.349305	0.327649	0.145605	0.113692	0.358523	0.341541	0.163116	0.387397	0.178955	-0.151778	0.730806	0.728248	0.579156	0.70582	-0.00874344	0.434828	0.125372	0.331158
APPL2	0.743177	0.304526	0.703216	0.71601	0.666272	0.262641	0.341665	0.166715	0.176984	0.240195	0.460429	0.372873	0.671443	0.544366	-0.210885	0.673222	0.28411	0.591071	0.730153	0.702639	0.93959	0.609926	0.573453	0.545999	0.586916	0.82474	0.515718	0.216957	0.562666	0.269456	0.943455	1.03674	0.581055	0.523984	0.564174	0.76439	0.828516	0.606578	0.492293	0.271438	0.442229	0.835435	0.48515	1.07121	0.865271	0.73558	0.490053	0.667778	0.783788
APRT	0.744699	0.33165	0.548021	0.60855	0.588483	0.612648	0.565241	1.11352	0.854862	0.615475	0.91043	0.416923	0.197441	0.405815	0.412816	0.373655	0.877896	0.780005	0.835189	0.274728	0.49704	0.725636	0.629181	0.379967	0.420339	0.798874	0.397901	0.778604	0.944067	0.72014	0.534675	0.153628	0.717828	0.980208	0.564119	0.706614	0.820872	0.346559	0.55281	0.962784	0.721311	0.395339	0.816588	0.28297	0.736874	0.272079	0.485099	0.314651	1.02223
APTX	0.198746	0.559618	0.12032	0.421724	0.139962	0.488873	0.255505	0.765622	0.648591	0.164867	0.69932	0.168479	0.179164	0.265288	0.568168	0.123305	0.401777	0.529924	0.587794	0.519839	0.320476	0.3546	0.20971	0.0362753	0.458987	0.501389	0.711204	0.394589	0.486391	0.609774	0.472821	0.56325	0.513803	0.604012	0.46379	0.221133	0.19209	0.625541	0.37319	0.520841	0.399998	0.633224	0.712964	0.604234	0.662546	0.42691	0.626032	0.042231	0.781719
AQP3	-0.987085	-0.838294	-1.05042	-0.981576	-1.01729	-0.793796	-0.816306	-0.917668	-0.962613	-0.892681	-0.903855	-0.869735	-0.945371	-1.06574	-0.953266	-0.971969	-0.997563	-0.924904	-0.92958	-1.00641	-1.00175	-0.971542	-0.95094	-1.0068	-0.877543	-0.786974	-0.970027	-0.807649	-1.02005	-0.830851	-0.917881	-0.982293	-0.750337	-0.864261	-0.996883	-0.882632	-0.863482	-0.897538	-0.906513	-0.937606	-0.875963	-0.934911	-0.974735	-1.0256	-0.944554	-0.866403	-1.02197	-0.938946	-0.939564
AQP4	0.347985	1.36092	1.54636	1.55507	1.50608	1.20186	1.1659	1.15568	0.85716	1.35494	1.21342	0.340771	1.84055	1.39795	0.522934	1.47335	0.431629	1.23178	1.22178	1.66438	1.08564	-0.0189079	1.30677	1.37525	1.25133	-0.312448	0.863936	0.863428	-0.903202	0.993982	1.36726	0.864961	0.867005	0.633686	1.65847	1.35321	0.897623	1.76034	1.03311	0.714354	1.46721	0.24253	0.722089	0.506538	1.43918	0.411605	1.3002	0.292219	0.659515
AQP9	-0.412529	-0.467652	-0.901589	0.601263	0.756139	0.279039	0.4836	0.228907	0.871307	0.272238	-0.236759	0.75793	0.450026	-0.178612	-0.316517	0.163008	-0.597609	0.352769	0.283423	-0.584517	-0.102292	-0.25413	0.157661	0.192363	0.854201	1.90288	0.484999	0.859945	-0.102513	-0.718198	-0.804821	1.54975	-0.436243	-0.420785	0.29608	0.142959	-0.66078	-0.412529	0.131679	0.380321	-0.0328495	-1.00052	-0.154102	-0.953818	-0.49022	-0.744579	-0.0807385	-0.446288	-0.590291
AQR	0.0263007	0.0638052	0.0162401	-0.24941	-0.14431	-0.320981	-0.0813016	-0.0336619	-0.0338222	-0.213223	0.0754803	0.0457297	0.0011431	-0.338209	0.00277169	0.0791025	0.0648573	-0.087888	0.0578151	0.0313896	-0.022829	-0.0442591	0.159081	-0.00809086	-0.0705928	-0.0985719	0.0974262	0.0887818	0.239098	-0.10581	-0.110755	-0.0798095	-0.0502462	-0.183337	-0.00662227	-0.112521	-0.0801265	0.0611342	-0.166881	0.154362	-0.0677881	0.178118	0.113237	0.0945192	-0.149669	0.278691	0.0767862	-0.017488	-0.0820438
ARAP1	-0.334169	-0.239909	-0.229456	-0.0407619	-0.0262638	-0.29155	-0.16174	-0.138374	-0.255841	-0.403729	0.0733396	-0.266613	-0.139238	-0.172546	0.157789	-0.161105	-0.352465	-0.0964256	-0.05103	-0.0422052	-0.0845333	-0.0354618	-0.220783	-0.127228	-0.0273631	0.276755	-0.0700871	0.385337	-0.100894	0.073117	-0.00440136	-3.28164e-05	0.274702	-0.0474779	-0.145364	0.0424627	-0.0874428	-0.432932	-0.184211	-0.134725	-0.0373971	0.0578455	-0.290391	-0.0475676	-0.219275	-0.250989	-0.146398	-0.281922	-0.369926
ARAP2	0.27794	0.331282	0.176714	0.497537	0.688625	0.262485	0.429256	0.160879	0.174433	0.464178	0.298573	0.349116	0.702831	0.384625	0.109481	0.432364	0.141403	0.297209	0.306446	0.172626	0.547918	-0.0412457	0.12867	0.555176	0.170143	0.281841	0.443761	0.0910714	-0.0313965	-0.198868	0.20161	0.354988	0.257796	-0.295378	0.201127	0.0687201	-0.100186	0.396887	0.0914463	-0.105262	0.452523	0.631905	0.291513	0.357694	0.305623	-0.295903	0.134881	0.141533	-0.103489
ARAP3	1.80057	0.580664	-0.536537	0.0412752	0.552343	0.83059	0.613319	-0.0596602	0.142929	0.77192	0.407622	0.820951	0.258232	0.687355	0.0684568	0.568687	0.28369	0.616407	0.31195	0.704832	1.28976	0.723588	-0.205883	0.90506	0.626974	0.252804	0.892319	-0.0517889	0.930093	-0.0137855	0.957168	0.327213	-0.811734	1.02295	0.0621267	0.327724	0.562847	0.546536	0.644021	0.48284	0.579586	-0.371772	0.130254	-0.228897	-0.612371	0.127594	0.0693041	-0.0191517	0.403425
ARC	-0.0961892	-0.528941	-0.286561	0.497048	-1.16687	0.606678	-0.0468442	-0.348703	-0.511643	0.388583	-0.14281	0.1798	-0.0893131	0.499964	0.0472241	0.184308	0.0869688	-0.772462	-0.23819	-1.02242	-0.678174	0.0252017	0.122187	0.340454	-0.895367	-0.590477	0.257838	-0.99536	-0.787431	-1.12764	-0.0719119	-0.497806	0.656408	-0.665537	0.417348	0.254821	0.112489	0.298119	-0.089336	-0.0410113	-0.235573	-0.1069	1.16128	-0.194524	-0.0180952	-0.104102	-0.0661782	-0.508696	0.634587
ARCN1	1.41417	1.66446	1.606	1.56683	1.60942	1.59861	1.69898	1.59844	1.64233	1.63797	1.50282	1.74552	1.67012	1.67693	1.67511	1.70297	1.74201	1.45649	1.75043	1.78164	1.70274	1.73012	1.92728	1.7931	1.63129	1.69967	1.75723	1.75538	1.77332	1.81762	1.69366	1.76901	1.91619	1.93106	1.64872	1.80587	1.62335	1.64916	1.60591	1.55665	1.63321	1.65393	1.64264	1.49341	1.69135	1.67985	1.83383	1.58763	1.43031
ARF1	1.90581	1.88544	1.49282	1.69342	1.70452	1.68935	1.67531	1.74671	1.64206	1.59445	1.70974	1.56741	1.58164	1.6369	1.57321	1.77756	1.45844	1.79604	1.82487	1.80475	1.75926	1.82122	1.68986	1.78968	1.73085	1.61718	1.60595	1.68669	1.83212	1.64221	1.68196	1.73469	1.67945	1.94441	1.8457	1.54317	1.93918	1.68869	1.81118	1.88311	1.58242	1.54477	1.72185	1.59062	1.5751	1.81555	1.60231	1.69896	1.88199
ARF3	1.60452	1.19496	1.581	1.54835	1.55624	1.42327	1.60278	1.3859	1.34656	1.57347	1.45654	1.53625	1.38824	1.32479	1.59643	1.63032	1.33734	1.56569	1.74939	1.55073	1.32401	1.66677	1.41285	1.5979	1.62338	1.41246	1.55496	1.58255	1.47787	1.4373	1.65882	1.6474	1.62304	1.53686	1.71185	1.72416	1.72542	1.63883	1.40854	1.49123	1.63554	1.52681	1.75176	1.05145	1.39494	1.45747	1.75014	1.42486	1.53813
ARF5	1.17736	0.656193	0.973811	0.783457	0.782817	0.803791	0.798006	0.451763	0.785082	0.765216	1.01687	0.837244	0.410938	0.785481	0.859431	0.996537	1.13195	0.787168	0.823959	0.556248	0.760618	0.81836	0.739737	0.705505	0.535747	0.803821	0.686907	0.6059	0.602214	0.899838	0.616929	0.609157	0.161563	0.856731	0.571412	0.631796	0.570963	0.476382	0.492824	0.592417	0.159077	0.791779	1.14859	0.459759	0.780544	1.0053	0.657906	0.803123	0.936579
ARF6	0.24054	0.435442	0.105751	0.392049	0.335093	0.28241	0.31102	0.379803	0.0333288	0.14693	0.0138497	0.259663	0.260036	0.21572	0.0788733	0.214877	0.290931	0.255083	0.19012	0.164794	0.240636	0.239887	0.137028	0.0786946	0.026105	0.296006	-0.0546326	0.255978	0.383694	0.422994	0.19832	0.0694558	0.375109	0.156994	0.226598	0.222357	0.022983	0.129218	0.250616	0.562926	0.0733584	0.0681908	-0.0209862	-0.00120954	0.00521958	0.365367	-0.066927	-0.0305864	0.0220982
ARFGAP1	-0.27193	-0.252164	-0.558585	-0.347874	-0.0437775	-0.317788	-0.0612209	-0.455824	-0.505055	-0.201265	-0.143737	-0.40469	-0.079631	-0.103872	-0.268079	-0.329837	-0.18729	-0.330344	-0.510261	-0.590084	-0.450946	-0.282921	-0.0949285	-0.231769	-0.487877	-0.492606	-0.0134856	-0.269427	-0.204215	0.307559	-0.102461	-0.209839	0.487271	-0.114811	-0.120545	-0.0990366	-0.174423	-0.147349	-0.27468	-0.0972552	-0.20305	0.116341	-0.228357	-0.0980486	-0.236737	-0.0717412	-0.480635	0.0515021	-0.0855279
ARFGAP2	0.35928	0.22143	0.572469	0.534012	0.499357	0.464533	0.399063	0.226175	0.554581	0.34575	0.362998	0.306572	0.374565	0.18855	0.504563	0.24714	0.622626	0.543859	0.382358	0.355737	0.42109	0.610654	0.428373	0.395299	0.45699	0.343713	0.364292	0.525117	0.339197	0.446667	0.617731	0.406626	0.920781	0.385289	0.450508	0.389509	0.689915	0.456829	0.400393	0.273837	0.614254	0.825561	0.620652	0.439335	0.173329	0.376291	0.448888	0.327199	0.162469
ARFGAP3	1.15078	1.28079	0.918955	1.27257	1.3507	1.41577	1.44349	1.00197	1.3147	1.44219	1.37707	1.49665	1.33465	1.49045	1.13049	1.21997	1.33856	1.1717	0.696861	1.48545	1.42943	0.739397	0.897917	1.49281	1.35987	1.34745	1.32964	1.043	0.712443	1.50349	1.08786	1.06351	0.857476	1.35055	1.20374	1.06686	1.05127	1.34806	1.17034	1.00353	0.888732	0.895476	0.954911	1.18529	1.22245	1.12199	1.2157	0.923994	1.02588
ARFGEF1	0.203024	0.692237	0.455827	0.246503	0.505398	-0.0344992	0.4232	0.00407302	-0.0136069	0.381002	0.00705039	0.110701	0.422749	0.446809	-0.271204	0.249132	0.081337	0.0230318	0.289814	0.282047	0.153866	-0.0121933	0.581764	0.271748	0.189038	0.170992	0.239213	-0.0224759	0.169292	0.15978	0.0973954	0.263941	0.0427694	0.122806	0.168694	0.0583891	0.190035	0.323042	0.0503055	-0.108697	0.0282987	0.0124166	-0.0594557	0.244777	0.284879	0.34476	0.109148	0.160342	-0.142521
ARFGEF2	-0.462288	-0.363332	-0.501579	-0.498238	-0.519961	-0.605172	-0.456222	-0.435602	-0.594937	-0.475846	-0.465328	-0.527962	-0.333434	-0.505454	-0.5589	-0.47234	-0.482114	-0.48142	-0.509844	-0.418393	-0.474456	-0.50932	-0.39174	-0.489505	-0.521332	-0.427938	-0.520371	-0.528372	-0.35329	-0.392223	-0.534688	-0.416482	-0.295361	-0.417565	-0.468709	-0.560683	-0.430971	-0.435416	-0.481016	-0.407435	-0.378709	-0.648386	-0.565824	-0.45628	-0.474922	-0.53596	-0.523453	-0.519216	-0.545834
ARFIP1	0.384551	0.6044	0.581824	0.486218	0.339989	0.182135	0.0877323	0.150513	-0.0318974	0.0586895	0.00870164	0.0726979	0.345764	0.289847	0.0333639	0.189842	0.22421	0.244696	0.384291	0.467388	0.530899	0.293697	0.141536	0.250625	0.241969	0.341509	0.229556	0.220668	0.175753	0.121208	0.155402	0.576578	-0.249704	0.412615	0.259232	0.487281	0.368654	0.336306	0.0496645	0.137772	0.17616	-0.102235	-0.308484	0.0779632	0.383737	0.383952	0.0646368	-0.265702	0.247746
ARFIP2	0.978471	0.713003	0.525657	0.969319	0.876811	0.932195	1.04023	0.639004	1.17199	1.09563	1.13654	1.01425	0.914156	0.899352	1.11461	1.00558	1.29895	1.05366	1.11037	0.824487	0.6874	1.03694	1.13898	0.905449	0.947978	1.02824	1.0896	0.86318	0.731964	1.32115	0.983641	1.12674	0.78748	1.06159	1.12024	1.06436	1.15249	0.917937	0.960866	0.930123	0.802507	1.09666	1.25857	0.462158	0.782517	0.826601	1.19518	0.875568	1.19519
ARFRP1	-0.377141	-0.287012	-0.562404	-0.495841	-0.345041	-0.565572	-0.262454	-0.305176	-0.554887	-0.417575	-0.499933	-0.598861	-0.217827	-0.653831	-0.704266	-0.382954	-0.544883	-0.550811	-0.404946	-0.592564	-0.293917	-0.428413	-0.312338	-0.302493	-0.476167	-0.751885	-0.610751	-0.6734	-0.312859	-0.167515	-0.388525	-0.426056	-0.357466	-0.39687	-0.340879	-0.556656	-0.25418	-0.19935	-0.430761	-0.396262	-0.459434	-0.351085	-0.619223	-0.623029	-0.641289	-0.342416	-0.585544	-0.641761	-0.711349
ARG1	-1.31651	-1.09143	-1.33569	-1.21149	-0.991588	-1.01045	-0.996961	-0.846042	-0.756899	-0.778237	-0.926075	-0.56457	-1.16657	-1.22881	-1.28477	-1.20389	-1.20212	-1.14391	-1.18627	-1.06102	-1.23509	-1.33908	-1.17464	-0.907384	-1.3562	-1.14424	-1.30675	-1.15792	-1.24539	-1.19654	-1.29593	-1.27801	-1.16732	-1.29661	-1.21737	-1.28726	-1.13038	-1.27022	-1.07044	-1.08165	-1.27461	-1.26388	-0.962214	-1.13637	-1.04667	-1.01626	-1.33753	-1.24852	-1.21678
ARG2	-0.272606	-0.350431	-0.53825	-0.306615	-0.258525	-0.174655	0.208412	0.180879	0.00893079	0.143071	-0.285299	0.0135278	-0.346988	-0.34913	-0.0477632	-0.163744	-0.543628	-0.0231845	-0.106355	-0.120497	0.0180989	-0.21172	-0.23698	-0.0255115	-0.437828	0.209005	-0.0495146	-0.0779315	0.33416	-0.0720673	-0.076929	-0.570186	-0.0738322	-0.357542	-0.0864436	0.345317	-0.192135	-0.350402	0.0339402	0.273321	-0.486253	-0.446188	-0.239261	-0.475855	-0.133183	-0.236693	-0.151322	0.209175	0.00459055
ARGLU1	1.50179	1.30086	1.08325	1.37353	1.22265	1.56189	1.55177	0.871664	1.24505	1.52883	1.2757	1.23385	1.18399	1.50869	0.938513	1.2116	0.929089	0.834622	0.967142	0.863335	0.840426	0.701727	1.23305	1.00592	0.712633	1.38088	1.60355	1.04284	1.36458	0.876438	0.869599	1.00455	0.928288	0.683439	1.13465	0.562554	1.39221	1.00448	1.53471	1.06947	0.779524	1.40478	1.31982	1.91325	1.3435	1.71724	0.893123	1.4094	1.66557
ARHGAP10	-0.433279	-0.313239	-0.482314	-0.310926	-0.295342	-0.309564	-0.481429	-0.214199	-0.222565	-0.37229	-0.450695	-0.515139	-0.313284	-0.434643	-0.223032	-0.577239	-0.353767	-0.298456	-0.469196	-0.613462	-0.428289	-0.544064	-0.457638	-0.596592	-0.194997	-0.346129	-0.429823	-0.294834	-0.406176	-0.176681	-0.297063	-0.560701	-0.564683	-0.424859	-0.435304	-0.147058	-0.286785	-0.563231	-0.287913	-0.116017	-0.212268	-0.625975	-0.396821	-0.377092	-0.327731	-0.677975	-0.420132	-0.53116	-0.378186
ARHGAP11A	-0.949213	-0.917345	-1.18562	-1.2391	-1.21068	-1.06149	-1.15732	-1.01008	-1.06501	-0.836604	-1.03579	-1.0848	-1.04647	-1.08351	-1.11226	-1.09132	-1.07872	-1.15295	-0.927	-1.05351	-1.02937	-1.21172	-0.920093	-1.16406	-1.06519	-1.13803	-1.05835	-1.25884	-0.877626	-1.12765	-1.06376	-1.25375	-1.10523	-1.01283	-1.00692	-0.872695	-1.11427	-1.13541	-1.07492	-0.769173	-0.983431	-1.09943	-0.667849	-0.988183	-1.01354	-0.951535	-1.08992	-1.29082	-1.03567
ARHGAP12	0.822406	0.958841	0.65036	0.687028	0.553804	0.243149	0.169328	0.942271	0.434015	0.252344	0.654583	0.454342	0.81355	0.702407	0.610815	0.506851	0.533024	1.01809	0.455196	0.806047	0.563229	0.573427	0.576803	0.319107	0.512574	0.923297	1.05693	0.805433	0.363235	0.484594	0.740377	0.678699	0.815514	0.505962	0.671006	0.613951	0.674119	0.617479	0.627054	0.771128	0.64943	1.39496	0.294316	1.10225	1.66621	1.52932	0.351521	-0.126613	0.49865
ARHGAP15	0.246046	-0.0350862	0.0832795	0.583861	-0.078436	0.235948	-0.102782	0.299253	0.464977	-0.0307662	0.30594	-0.0297183	-0.288244	-0.120456	0.157057	-0.099337	-0.340125	0.21547	0.372416	0.591852	0.110594	0.463093	-0.157922	0.679968	0.134573	0.773905	-0.0864407	0.614178	-0.0430197	0.494117	0.305486	-0.206421	-0.145983	-0.12373	0.043254	0.165581	0.768099	-0.0922925	-0.248542	0.494979	-0.323222	-0.879115	-0.27619	-0.0805508	0.614384	-0.10709	-0.117612	-0.32689	-0.0768172
ARHGAP17	0.707105	0.869918	1.14474	0.892845	0.947253	0.787069	0.610939	0.769698	0.736877	0.627141	0.461552	0.800264	0.788097	0.769255	0.764309	0.72498	0.732329	0.669531	0.626482	0.490413	0.27437	0.867371	0.790033	0.802169	0.822794	0.650599	0.872967	1.00791	0.975969	0.751591	0.620926	0.840761	1.16229	0.730138	0.685699	0.685953	0.790566	0.672711	0.737578	0.715078	0.889027	1.14115	0.764796	1.02809	0.913545	0.897586	0.694119	0.672713	0.710158
ARHGAP19	-0.319578	-0.325617	-0.649506	-0.532035	-0.644815	-0.613783	-0.439761	-0.49901	-0.554813	-0.402875	-0.547516	-0.342849	-0.499258	-0.682984	-0.495307	-0.394528	-0.405327	-0.218035	-0.291105	-0.544257	-0.364641	-0.606572	-0.410315	-0.381628	-0.779203	-0.429881	-0.548193	-0.375206	-0.381358	-0.65818	-0.144175	-0.698693	-0.695811	-0.591347	-0.589704	-0.500007	-0.53115	-0.721663	-0.689173	-0.448979	-0.891584	-0.196044	-0.410853	-0.206029	-0.526821	0.0772095	-0.505771	-0.154264	-0.375297
ARHGAP22	-0.857299	-1.06776	-1.30025	-1.01551	-1.09031	-0.909851	-1.2361	-1.06871	-1.25946	-1.21337	-0.602099	-1.04877	-1.00489	-1.08508	0.152617	-1.08062	-0.613611	-0.405682	-0.791469	-0.485784	-0.875526	-0.634991	-0.899647	-0.426175	-1.02643	-0.434733	-0.77675	-0.325364	0.918777	-1.11037	-0.687251	-0.882473	-0.252616	-0.907406	-0.618601	-0.678443	-0.766305	-1.06001	-0.942854	-1.04233	-0.942655	-0.742133	-0.449131	-0.589092	-0.504314	-0.951342	-0.485889	-0.489468	-0.88891
ARHGAP24	-1.08965	-0.925973	-1.288	-0.610573	-0.96074	-0.844265	-1.09399	-1.08166	-1.06365	-1.17546	-0.647492	-0.956892	-0.943672	-0.922691	-0.450155	-1.11197	-1.08673	-0.763871	-1.12707	-1.00452	-0.967989	-0.853198	-1.29604	-0.889627	-1.07972	-0.766997	-1.02492	-0.752503	-0.762131	-0.982731	-0.913428	-0.877178	-1.01587	-0.989936	-1.03604	-0.977708	-1.09977	-1.18572	-1.13519	-1.01784	-1.13295	-0.269155	-0.921817	-1.13007	-0.367182	-1.0866	-1.01796	-1.02005	-1.00412
ARHGAP25	0.274225	-0.119395	-0.127001	0.188929	0.40638	-0.129065	-0.034532	0.0439678	0.0895279	0.138488	0.245634	0.24389	-0.200496	0.0187861	0.391713	0.331264	-0.0746611	0.238519	0.222312	0.53781	-0.0972775	0.381529	-0.13216	0.422033	0.0848497	0.626828	0.0648195	1.07028	0.425539	0.238257	0.188129	0.165419	0.348556	0.0060054	0.291333	0.269598	0.51843	-0.0721233	-0.0627864	0.299319	0.172607	-0.162785	-0.17134	0.42366	-0.0269368	-0.348374	0.363614	-0.255451	-0.300421
ARHGAP26	-0.308771	-0.0443221	-0.383848	-0.559541	-0.513923	-0.489138	-0.47518	-0.458272	-0.250564	-0.596514	-0.381292	-0.667618	-0.653656	-0.198833	-0.169943	-0.440954	-0.42557	-0.638732	-0.397611	-0.121693	-0.100361	-0.670948	-0.374636	-0.259012	-0.3346	-0.261983	-0.444774	-0.135	-0.537963	-0.782675	-0.439266	-0.545848	-0.566597	-0.639695	-0.449349	-0.306983	-0.415742	-0.232075	-0.412289	-0.0826886	-0.448053	-0.651517	-0.777487	-0.682627	-0.731659	-0.679655	-0.572921	-0.685207	-0.766626
ARHGAP28	-1.27743	-1.34239	-1.26227	-1.21142	-1.22744	-1.25723	-1.11236	-1.12161	-1.17428	-1.163	-0.918864	-1.23121	-1.25905	-1.31803	-1.28524	-1.29287	-1.09948	-1.10906	-1.15271	-1.21608	-1.24946	-1.28485	-1.21272	-1.27523	-1.21218	-1.15136	-1.27857	-1.27193	-1.13414	-1.11568	-1.2917	-1.26253	-1.09443	-1.20843	-1.27731	-1.19951	-1.14254	-1.05005	-1.27896	-1.04725	-1.21231	-1.16734	-1.06671	-1.29038	-1.19277	-1.15404	-1.31458	-1.31842	-1.19646
ARHGAP29	1.36967	1.11224	1.14821	1.34565	1.72332	1.38056	1.41735	1.45254	1.82739	1.31176	1.30381	1.261	0.60345	1.56199	1.27721	1.32468	1.66025	1.16861	1.28397	0.791661	0.568735	1.40354	1.21414	0.700042	1.52332	1.6034	1.04945	1.30972	0.801744	1.06414	0.642387	1.07059	1.2101	1.03767	1.12599	1.3237	0.892175	1.50285	0.754548	1.64375	1.11557	0.556228	0.661565	-0.314985	1.00617	-0.121646	0.339481	0.470269	0.422911
ARHGAP33	-0.583653	-0.461005	-0.474717	-0.523727	-0.39268	-0.509386	-0.379589	-0.656869	-0.633157	-0.385567	-0.380807	-0.432142	-0.354014	-0.447294	-0.459238	-0.484673	-0.518322	-0.627652	-0.576272	-0.79913	-0.669108	-0.710349	-0.480644	-0.489427	-0.842109	-0.655016	-0.318004	-0.6861	-0.707349	-0.77302	-0.70953	-0.647962	-0.336813	-0.672021	-0.512947	-0.475853	-0.680234	-0.452748	-0.473161	-0.727463	-0.689262	0.106896	-0.0392372	0.00120209	-0.068093	0.00721213	-0.42778	-0.0747744	-0.23985
ARHGAP44	-1.08114	-1.22803	-1.05877	-0.996523	-0.957772	-1.17084	-1.15234	-1.04827	-1.10453	-0.933038	-1.08172	-1.15417	-1.09536	-1.13747	-1.13159	-1.08751	-1.24275	-1.05721	-1.21695	-1.019	-1.09089	-1.02352	-0.993126	-1.08262	-1.13074	-1.07884	-1.18249	-1.11472	-1.21047	-1.02028	-1.19505	-1.34745	-0.876603	-1.1464	-0.960183	-1.17462	-0.946353	-1.00474	-1.2698	-1.22915	-1.02115	-1.03797	-0.982876	-1.16344	-1.19976	-1.08678	-1.01257	-1.14123	-1.06452
ARHGAP6	-0.331437	-0.46727	-0.877841	-0.635185	-0.516006	-0.720617	-0.442817	-0.752594	-0.796636	-0.378658	-0.589745	-0.655531	-0.732693	-0.551788	-0.945156	-0.934053	-0.423236	-0.582915	-0.913289	-0.516484	-0.38259	-0.813343	-0.989939	-0.836193	-0.868529	-0.651732	-0.744305	-0.923005	-0.353733	-0.777159	-0.882739	-0.806444	-0.595675	-0.693279	-0.815772	-0.690288	-0.552193	-0.674985	-0.898096	-0.756582	-0.627988	-0.705715	-1.03356	-0.632315	-0.607713	-1.04355	-0.947396	-1.0685	-1.10142
ARHGAP8	-1.30789	-1.39288	-1.30554	-1.10079	-1.38742	-1.3656	-1.35714	-1.30187	-1.3227	-1.30017	-1.25747	-1.22336	-1.25213	-1.22995	-1.31522	-1.30706	-1.37334	-1.1304	-1.30993	-1.32512	-1.25732	-1.3447	-1.32181	-1.31499	-1.28956	-1.22028	-1.31057	-1.30961	-1.26893	-1.21934	-1.1476	-1.23804	-1.13117	-1.21506	-1.18957	-1.22712	-1.25626	-1.30799	-1.23685	-1.23258	-1.33173	-1.28637	-1.28695	-1.35316	-1.23132	-1.17508	-1.31616	-1.27763	-1.28302
ARHGDIA	0.281019	0.0821197	0.0629515	0.13744	0.197149	0.0845553	0.362908	0.183114	0.0100601	0.405265	0.0225843	0.316135	0.216604	-0.0139515	0.134798	0.117151	0.397807	0.386384	0.250658	0.256303	0.246725	0.422107	0.230518	0.217993	0.0888955	-0.0522279	0.0344795	0.25497	0.508348	0.1563	0.409488	0.175205	0.132457	0.438116	0.327854	0.445257	0.367753	0.269041	0.407914	0.287541	0.27111	0.0586875	0.419371	-0.137719	-0.0803646	0.369767	0.161046	-0.0147597	0.122615
ARHGDIB	2.07048	1.90658	1.7751	2.10997	2.05079	1.93251	1.91376	2.17546	2.16773	1.89586	2.06894	1.723	1.75381	2.03981	2.20986	1.89879	1.72262	2.08159	2.146	2.42118	2.00283	2.31454	1.86818	2.20081	1.90664	2.58105	1.82185	2.5944	2.04314	2.05521	2.08041	2.0735	2.06963	1.84196	2.37793	2.06648	2.35425	1.75642	1.96627	2.16243	1.74048	1.5455	1.51515	1.99704	2.03322	1.3273	1.964	1.57444	1.42739
ARHGDIG	-1.03971	-1.2195	-1.17273	-1.04703	-1.19408	-1.23314	-1.01844	-1.1174	-1.3268	-1.03559	-1.19944	-1.26742	-0.964947	-1.16409	-1.06717	-1.14782	-1.21644	-1.07591	-1.15957	-1.08471	-1.1678	-1.08986	-0.942995	-1.16854	-1.28808	-1.16222	-1.06058	-1.17617	-1.23103	-1.10525	-1.22396	-1.25341	-0.787928	-1.19885	-0.632868	-1.05055	-0.644205	-0.845063	-1.1193	-1.13033	-0.934891	-0.74878	-0.997236	-1.14112	-1.13044	-0.732681	-0.805348	-1.05117	-0.612897
ARHGEF10	-0.547169	-0.163017	-0.229965	-0.266452	-0.240375	-0.242009	-0.336108	-0.374516	-0.397016	-0.373147	-0.638085	-0.256084	-0.000980887	-0.222221	-0.108131	-0.17948	-0.501926	-0.300172	-0.416996	-0.437107	-0.232253	-0.321433	-0.210621	-0.269782	-0.347759	-0.269302	-0.045837	-0.180732	-0.24873	-0.20478	-0.332848	-0.178984	0.0248961	-0.280027	-0.144531	-0.150282	-0.311879	-0.0861365	-0.241809	-0.395256	-0.206311	-0.198186	-0.365993	-0.181063	-0.249968	-0.353623	-0.145477	-0.086224	-0.428514
ARHGEF10L	-0.266514	-0.194317	-0.113642	-0.185411	0.275826	-0.214011	0.20617	0.0171176	0.0667308	0.128441	0.175041	0.0835946	0.450321	-0.149653	0.163186	0.110726	0.171599	0.106992	0.00800605	0.0753171	-0.0321422	-0.332551	-0.0559788	0.161386	-0.0625116	-0.144386	0.0399589	0.137158	-0.168029	0.161889	0.103805	0.13094	0.223346	-0.224886	0.0380269	-0.243375	-0.420923	-0.109653	0.122111	-0.203605	0.298991	0.930439	-0.0889388	0.663524	0.606797	0.0559903	-0.301111	0.0916828	0.0730197
ARHGEF11	-0.765784	-0.739023	-0.657109	-0.699901	-0.632589	-0.836221	-0.801478	-0.846455	-0.93339	-0.831514	-0.848925	-0.815346	-0.66788	-0.758249	-0.765308	-0.781859	-0.772463	-0.832188	-0.807943	-0.685348	-0.749778	-0.757636	-0.828828	-0.760983	-0.720543	-0.83184	-0.707048	-0.584891	-0.891107	-0.722714	-0.799869	-0.764603	-0.786905	-0.695592	-0.79862	-0.916388	-0.864236	-0.708477	-0.624976	-0.72817	-0.704358	-0.53383	-0.632248	-0.663841	-0.753404	-0.606531	-0.804557	-0.70111	-0.791213
ARHGEF12	-0.458183	-0.270129	-0.412354	-0.442502	-0.175845	-0.348981	-0.299492	-0.285417	-0.333377	-0.344156	-0.407154	-0.305217	-0.266529	-0.228146	-0.264803	-0.197294	-0.42238	-0.463126	-0.245371	-0.194114	-0.233911	-0.335645	-0.268655	-0.260979	-0.245091	-0.48053	-0.246599	-0.330275	-0.283432	-0.465071	-0.298038	-0.342132	-0.383114	-0.357178	-0.488194	-0.435033	-0.495447	-0.29366	-0.430773	-0.376778	-0.267234	-0.11318	-0.266878	-0.349264	-0.316941	-0.338806	-0.358684	-0.403379	-0.434642
ARHGEF15	-1.17351	-1.16394	-1.13051	-1.08454	-1.06198	-1.1484	-1.04611	-1.10994	-1.05432	-1.08255	-1.10302	-1.10786	-1.08547	-1.13619	-1.05406	-1.05022	-1.11806	-1.02588	-1.1229	-1.1363	-1.09732	-0.949333	-1.14757	-1.00442	-1.08535	-0.980535	-1.06155	-1.10139	-1.13021	-1.12273	-1.12801	-1.15242	-0.881068	-1.12029	-0.964416	-1.0094	-1.10935	-1.0716	-1.20146	-1.07409	-1.12236	-0.853224	-1.12248	-1.09402	-0.97105	-0.974889	-1.15995	-1.08478	-1.11784
ARHGEF16	-1.01807	-1.11685	-0.684005	-0.978393	-0.973943	-1.12241	-0.923905	-1.03751	-1.15937	-0.933988	-0.936657	-0.981359	-0.976327	-1.10824	-0.749131	-1.00995	-0.795043	-0.73806	-0.979423	-1.07	-1.04228	-0.767289	-0.920877	-1.06924	-1.0671	-0.913403	-0.904522	-1.05324	-1.11983	-1.04093	-0.858951	-0.970871	-0.770276	-0.936721	-0.899865	-0.880934	-0.604038	-0.839258	-0.931434	-0.952811	-0.994508	-0.779528	-0.831507	-0.959128	-0.948448	-0.807403	-0.890049	-0.823802	-0.875468
ARHGEF17	-0.0468829	0.161558	0.135583	0.266229	0.546738	0.201682	0.0142551	-0.108573	0.158882	0.0497687	-0.0254026	0.0627049	0.494011	0.20786	0.281631	0.196929	0.243784	0.0542398	0.189954	0.0523561	-0.406825	0.0034821	0.391147	0.324299	0.0943371	0.0225152	0.467459	0.351327	0.162149	0.386256	0.465831	0.355306	0.410652	0.108732	0.330082	0.285557	0.144399	0.29542	0.294009	0.190644	0.344374	0.710941	0.126942	0.272389	0.337722	0.302224	-0.0661406	0.131192	0.105967
ARHGEF18	0.655647	0.879187	0.906432	0.755843	1.15403	1.08957	1.11991	0.934763	0.809946	1.09201	0.92603	0.837037	1.02048	1.07748	0.964461	0.922898	0.883376	1.00163	0.870094	1.04962	1.13598	0.860338	1.0753	1.10009	0.995771	0.752285	1.02592	0.942135	0.91469	0.64044	0.580496	0.872535	0.695428	0.744532	0.939718	0.729197	1.03834	1.0277	0.702144	0.720631	1.06165	1.11597	0.907362	0.848576	0.737043	1.02557	0.89237	1.00481	0.787098
ARHGEF26	-0.814761	-0.499821	-1.02654	-0.922862	-0.664143	-0.914736	-0.395732	-0.672984	-0.838925	-0.502664	-0.828186	-0.860109	-0.54028	-0.327241	-1.28099	-0.776949	-0.55591	-0.863344	-0.545467	-0.928118	-0.0582799	-0.917587	-0.666364	-1.1422	-0.0884961	-1.14014	-1.10565	-1.18036	-1.20231	-0.984592	-0.852557	-0.800169	-0.831389	-1.13211	-0.962372	-0.346425	-1.03114	-0.506097	-0.900314	-0.977679	-0.358129	-1.14609	-1.00835	-0.649707	-0.856738	-0.655597	-1.02841	-1.21175	-1.13006
ARHGEF40	0.672982	0.66265	0.186435	0.541119	0.600508	1.03121	0.806738	0.641457	0.731945	0.723193	0.781872	1.0415	0.913094	1.00505	1.1581	0.946826	0.794814	0.856694	0.58863	0.906506	0.811657	0.908198	0.755034	0.668243	0.70499	0.755771	0.721763	0.947173	0.74108	1.08381	0.923005	0.568581	0.758949	0.483997	0.719894	0.662326	0.388472	0.812339	0.7905	0.707064	0.607417	0.897232	0.446004	0.790174	0.541241	0.627724	0.537865	0.798871	0.545662
ARHGEF5	-0.859994	-0.900013	-0.945856	-0.745654	-0.840439	-0.73543	-0.692981	-0.213907	-0.608276	-0.61842	-0.880744	-0.847876	-0.878204	-0.725462	-0.363588	-0.816484	0.0169945	-0.535364	-0.448553	-0.534022	-0.800857	-0.655514	-0.862983	-0.745154	0.856428	-0.66273	-0.785244	-0.787157	-0.82947	-0.575388	-0.14503	-0.816012	-0.345808	-0.572101	-0.696507	-0.368834	-0.579576	-0.780718	-0.536664	-0.443034	-0.422534	-0.432458	-0.730903	-0.875459	-0.8255	-0.829426	-0.808524	-0.72132	-0.908345
ARHGEF6	1.89618	2.028	1.55457	1.68007	1.55169	1.82943	1.70313	1.67146	1.71121	1.77399	1.92974	2.21561	1.63758	1.68439	1.71329	1.91317	1.81411	1.61982	1.87312	1.92032	1.93405	1.52879	1.92596	1.91875	1.31666	1.63922	1.7556	1.75577	1.60833	1.54497	2.19204	1.68615	1.7349	1.59444	1.7677	1.78347	1.76433	1.64527	1.92504	1.64973	1.6729	2.13929	1.54462	1.92051	2.01217	1.70609	1.76246	1.37666	1.43811
ARHGEF7	0.599785	0.278988	0.24586	0.301078	0.455394	0.405369	0.670244	0.119374	0.611443	0.661687	0.311581	0.938282	0.393102	0.537637	0.593645	0.580513	0.260831	0.397181	0.260636	0.761773	0.57882	0.256494	0.509976	0.425626	0.0448876	0.408988	0.694577	0.306422	0.240177	0.514914	0.38395	0.318205	0.242448	0.153641	0.576576	0.293288	0.312961	0.436647	0.372278	0.0623705	0.049185	0.95862	0.844103	1.03444	0.673759	1.66152	0.369484	0.930544	0.463001
ARID1A	0.193296	0.476313	0.60967	0.33093	0.541226	0.441999	0.445695	0.333489	0.456141	0.516682	0.507473	0.500804	0.483297	0.48444	0.439789	0.475472	0.31001	0.383599	0.445646	0.45191	0.51149	0.265425	0.260721	0.395339	0.503998	0.310152	0.5489	0.572216	0.611858	0.174138	0.42775	0.467714	0.637348	0.207051	0.394834	0.52696	0.240985	0.386345	0.697574	0.371711	0.364988	0.817151	0.573873	0.752139	0.52783	0.550571	0.330837	0.797028	0.301125
ARID3A	-0.79144	-0.597746	-0.93502	-0.85569	-0.823177	-0.890621	-0.764911	-0.91259	-0.864629	-0.885107	-0.634664	-0.935545	-0.89073	-0.850043	-0.898026	-0.866039	-0.878819	-0.616956	-0.840468	-0.854763	-0.925379	-0.800493	-0.82349	-0.594546	-0.899799	-0.649872	-0.853202	-0.855468	-0.852681	-1.00078	-0.720901	-0.952232	-0.638376	-0.957883	-0.590488	-0.447104	-0.803652	-0.760305	-1.02898	-0.751403	-0.833049	-0.839792	-0.68747	-1.02767	-0.846698	-0.804084	-0.936419	-0.84423	-0.825581
ARID3B	-0.685949	-0.503929	-0.729467	-0.517942	-0.519284	-0.381928	-0.480167	-0.53705	-0.561437	-0.482127	-0.507622	-0.402448	-0.554306	-0.692954	-0.605041	-0.638191	-0.56523	-0.600444	-0.620601	-0.592319	-0.531439	-0.659395	-0.62255	-0.581437	-0.702943	-0.373767	-0.400043	-0.571055	-0.422682	-0.695603	-0.872989	-0.816921	-0.553523	-0.776572	-0.669922	-0.489418	-0.718309	-0.815883	-0.755049	-0.736055	-0.804	-0.362938	-0.621754	-0.466285	-0.35577	-0.425465	-0.677483	-0.402997	-0.640281
ARID4A	-0.242306	-0.181384	-0.421144	-0.284901	-0.206819	-0.117413	-0.168343	-0.252681	-0.197555	-0.331555	-0.185603	-0.232853	-0.0865337	-0.259964	-0.327703	-0.252669	-0.226804	-0.41979	-0.443347	-0.19093	-0.215026	-0.422929	-0.216034	-0.389488	-0.38244	-0.256647	-0.321291	-0.34714	-0.262923	-0.531465	-0.238	-0.36025	-0.305828	-0.683078	-0.384863	-0.326724	-0.412629	-0.274383	-0.283546	-0.441117	-0.810841	0.0502593	-0.239278	-0.0565929	-0.100035	-0.207235	-0.392929	-0.273672	-0.313116
ARID4B	0.0477767	0.101613	-0.150536	0.0876613	0.0981218	0.00306233	0.0437263	0.0988214	0.09928	0.0444786	0.0247237	0.0264281	0.177543	0.17031	0.049414	0.0858294	0.150164	0.0501464	-0.0150063	0.107372	0.0138321	0.0586224	0.101693	0.101632	0.117514	0.0674676	0.0808219	0.0345948	0.0260138	-0.0130275	0.0478028	0.130901	0.100907	0.0121461	0.152835	-0.098093	0.222179	0.00061371	0.198679	0.184398	0.0292102	0.18301	0.193305	0.388865	0.242603	0.333028	0.0896766	0.201158	0.105911
ARID5A	-0.227592	-0.66678	-0.686725	-0.471965	-0.345037	-0.578121	-0.495959	-0.377501	-0.792729	-0.651045	-0.200026	-0.327876	-0.392074	-0.33804	-0.561821	-0.489826	-0.459062	-0.395458	-0.476005	-0.278292	-0.135349	-0.327043	-0.779953	-0.210786	-0.60945	-0.423848	-0.426978	-0.266326	-0.371235	-0.661651	-0.254548	-0.524235	-0.292168	-0.662307	-0.317432	-0.275802	-0.00216394	-0.504163	-0.316875	-0.44709	-0.640193	-0.781454	-0.464815	-0.712319	-0.520057	-0.477682	-0.738083	-0.780823	-0.325471
ARID5B	0.960847	1.88475	1.31165	1.39296	2.12468	1.83286	1.26998	1.73346	1.59862	1.06501	1.3647	1.4049	2.07615	1.45085	1.26932	1.4113	1.23628	1.41254	1.31576	1.75402	1.73791	1.14201	1.33292	1.86647	1.44342	1.49176	1.49137	1.50081	1.33174	1.4421	1.73182	1.5549	2.20693	1.01254	1.4714	1.32258	1.33801	1.62706	1.46745	1.52607	1.35596	1.68943	1.14866	1.47539	1.23832	1.34755	1.19783	0.863184	0.708139
ARIH1	0.400097	0.606107	0.509303	0.363711	0.486076	0.0928401	0.277953	0.231651	0.146395	0.270367	0.259562	0.376095	0.398935	0.106755	0.231634	0.447702	0.628414	0.399595	0.377204	0.395904	0.352011	0.268364	0.42215	0.261011	0.50414	0.30896	0.428526	0.291564	0.530453	0.257522	0.404553	0.565757	0.566532	0.378978	0.307505	0.518655	0.261467	0.577935	0.04229	0.410523	0.44295	0.605005	0.300809	0.229111	0.0536894	0.533397	0.381751	0.449026	0.0888021
ARIH2	-0.165267	-0.0693133	-0.209016	-0.194349	0.182248	-0.188044	-0.193541	-0.214034	-0.280897	-0.227199	-0.149512	-0.162901	-0.0916828	-0.109215	-0.148858	-0.0769991	-0.481429	-0.229181	-0.13648	-0.230007	-0.17392	-0.236839	-0.160522	-0.35856	-0.16436	-0.224394	-0.153304	-0.255847	-0.0138993	-0.214033	-0.140489	-0.0882908	-0.259361	-0.249575	-0.260844	-0.308323	-0.404788	-0.25855	-0.0603218	-0.138083	-0.342441	-0.0130366	-0.107212	-0.0386033	-0.150743	-0.34204	-0.18574	0.0561536	-0.033264
ARL15	-0.897634	-1.07981	-0.673085	-0.975157	-1.04733	-0.96853	-1.02174	-0.897013	-0.790447	-1.02685	-1.1126	-1.04292	-1.0484	-1.06793	-0.548043	-0.939882	-1.13067	-1.01252	-0.903649	-0.879619	-1.18405	-0.802211	-1.05947	-0.798631	-0.901857	-0.649539	-0.964801	-0.825844	-0.953815	-0.526385	-1.13441	-0.943462	-0.984504	-1.0504	-0.982541	-1.04062	-0.830741	-1.2314	-0.951541	-0.918641	-0.992205	-1.17968	-0.653733	-0.916323	-0.702398	-0.581334	-0.897615	-0.773836	-0.625695
ARL2BP	0.295907	0.204188	0.20465	0.194883	0.294669	0.194351	0.196444	0.420086	0.219038	0.196649	0.215381	0.305363	0.109927	0.175179	-0.115976	0.279558	0.442232	0.184027	0.279288	0.0320838	0.550872	0.256501	0.291944	0.185948	-0.044665	0.044504	0.200773	-0.104772	0.214586	-0.00107856	0.0567811	-0.0896023	0.124816	0.237958	0.0381345	-0.0379413	0.155007	0.0881124	-0.0486012	0.179211	0.154184	0.0807838	0.506894	0.157346	0.37445	0.307421	0.36149	-0.0060331	0.516333
ARL3	-0.0174303	-0.23026	-0.0723639	-0.0483087	-0.141565	-0.21031	-0.0870243	-0.0270237	0.000552576	-0.0216821	0.0235368	-0.0238188	-0.285636	-0.221145	-0.244917	-0.251345	0.0319716	0.0927921	0.00614462	-0.132934	-0.0372362	-0.233579	0.0961855	-0.115431	-0.136059	0.0273716	-0.102974	-0.18861	-0.0630493	-0.0823646	-0.207809	-0.108275	-0.138599	-0.127967	0.0956817	-0.0315704	0.0597106	-0.2652	-0.132429	-0.0510719	-0.0867631	0.540199	0.146681	0.1442	0.491839	0.33951	0.00852803	0.0368091	0.358867
ARL4D	-0.670016	-0.790245	-0.852126	-0.991689	-0.922418	-0.996006	-0.754891	-0.821958	-1.09284	-0.902931	-0.917854	-0.884019	-0.876325	-0.928108	-1.03286	-0.929336	-0.985045	-0.884886	-0.983301	-0.972628	-0.699484	-0.971486	-0.889542	-0.971907	-0.707952	-1.08021	-0.994999	-1.05393	-0.931647	-0.762648	-0.931153	-1.01238	-0.903854	-0.949726	-0.938762	-0.750923	-0.764059	-0.906112	-0.518503	-0.86582	-1.18044	-0.910287	-0.830806	-0.905511	-0.980578	-0.821704	-1.0362	-0.928242	-0.838029
ARL5A	1.53272	1.48553	1.699	1.80972	1.546	1.8163	1.56915	1.94972	1.70948	1.55172	1.70395	1.8528	1.55064	1.73341	1.62071	1.70348	1.41237	1.80481	1.87513	1.83995	1.71505	1.73701	1.65985	1.83452	1.62714	1.96085	1.60106	1.81876	1.63339	1.61039	1.873	1.7893	1.74289	1.57143	1.65049	1.85297	2.00317	1.78028	1.62814	1.77005	1.61977	1.67964	1.68759	1.81424	2.02425	1.57236	1.72073	1.60491	1.6433
ARL6IP4	0.815355	0.0530542	0.398793	0.544402	0.301926	0.186423	0.440417	0.336264	0.406773	0.465201	0.416277	0.287305	0.455272	0.474217	0.829597	0.462741	0.606668	0.549449	0.566619	0.475285	0.394086	0.834895	0.406433	0.57563	0.750349	0.638136	0.201135	0.596601	0.402327	0.765664	0.478986	0.509823	0.495346	0.681765	0.608787	0.744683	0.9891	0.420385	0.37541	0.966993	0.539545	0.468554	0.6176	0.195646	0.615945	0.571029	0.233489	0.660265	0.749581
ARL6IP5	2.15574	1.80823	2.10894	2.27901	1.94079	2.18772	2.08306	2.04182	2.09668	2.03908	2.20972	2.06043	2.13545	2.0182	2.22292	2.13475	1.84127	2.35361	2.29339	2.36789	2.27914	2.23977	2.04869	2.09077	2.12104	2.30365	2.0411	2.20298	2.3238	1.98806	2.45397	2.17722	2.1479	2.44635	2.20668	2.13631	2.16502	2.10355	2.25156	2.27494	2.14915	1.98601	2.06275	2.0106	2.29599	1.71501	2.14214	1.89645	2.18009
ARL8B	2.13178	2.15937	2.30631	2.3522	2.2365	2.27609	2.27003	2.39371	2.16332	2.16854	2.25603	2.40504	2.30597	2.17818	2.11715	2.32991	1.85691	2.29936	2.21882	2.15913	2.19601	2.10738	2.02962	2.05044	2.12132	2.21416	2.22103	2.13299	2.12312	2.03104	2.55225	2.34804	2.48785	2.05745	2.28522	2.0396	1.97815	2.35943	2.14174	2.25297	2.46803	2.30868	2.03515	1.96943	2.20992	2.07277	2.07365	2.05935	2.08064
ARMC1	0.79262	1.18803	1.0889	0.921356	0.798781	0.827379	0.568737	1.09219	0.769819	0.685551	0.782343	0.881191	0.8994	0.824531	0.64924	0.873315	0.720875	0.768848	0.729728	0.76741	0.689233	0.772999	0.771199	0.828131	0.867584	0.935901	0.654469	0.63712	0.614173	0.743493	0.729867	0.959305	0.780239	0.936845	0.863851	0.74708	0.869062	0.905406	0.663332	0.949881	0.770639	1.01949	1.12105	1.10474	1.42637	1.28134	1.01766	1.00326	1.13789
ARMC4	-1.22286	-1.12531	-0.977996	-1.14354	-1.03857	-1.03167	-0.97768	-0.984983	-0.939146	-0.99041	-0.935811	-0.973466	-0.976979	-0.945814	-1.11208	-1.05345	-0.962589	-0.955276	-1.04328	-0.9855	-1.03178	-0.992386	-1.13103	-1.09841	-1.09683	-0.739729	-0.945594	-1.16144	-0.885676	-0.943944	-0.974673	-1.00357	-0.756315	-1.07276	-0.926866	-1.06994	-0.886319	-1.08962	-0.905129	-0.924951	-0.975526	-0.832674	-0.979117	-0.872331	-1.01538	-0.803569	-1.07082	-1.13106	-0.880836
ARMC7	-0.0710124	-0.050057	-0.126859	-0.0905531	-0.0179267	-0.0789401	0.0181985	0.00268119	-0.0723588	-0.0967647	0.00834751	-0.232817	0.074239	-0.088805	0.0462662	0.0769125	0.144303	0.0990833	0.147226	0.0311705	0.0527532	-0.0491859	0.113546	0.0553689	0.238873	-0.0523526	-0.066615	-0.0961314	-0.0159066	-0.14769	0.0399983	-0.051226	-0.463511	0.164426	0.11429	0.202129	0.22018	0.24299	0.011364	0.0259243	0.0282208	0.255442	0.0526574	-0.0261781	0.143996	-0.0963115	-0.0799781	0.0056753	0.244002
ARMC8	0.203796	0.295859	0.190551	0.094336	0.150426	0.227928	0.186971	0.289816	0.00585064	0.119574	0.178272	0.316777	-0.0127732	0.147149	-0.282261	0.0866132	-0.0974191	-0.140795	0.0256003	-0.029204	0.316241	-0.0421593	-0.0342445	-0.169629	-0.0277253	-0.0287736	-0.00972539	-0.105868	0.224402	-0.0163872	-0.0220415	0.114631	0.01477	-0.241076	0.0209152	-0.113088	0.16557	0.334447	0.0586755	0.15656	-0.0779408	0.17839	0.203451	0.382194	0.263102	0.125874	0.033271	0.162435	0.0710346
ARMC9	-0.765459	-1.12032	-0.751675	-0.899941	-1.0057	-0.922873	-0.963664	-0.948067	-0.923134	-0.895814	-0.941746	-1.02031	-0.944544	-0.880352	-1.01718	-0.902354	-0.925129	-1.00538	-0.935765	-0.775507	-1.01625	-0.867175	-0.968855	-0.898747	-0.738657	-0.904337	-0.820005	-1.07049	-0.617001	-0.549997	-0.965777	-0.839039	-0.9031	-0.655205	-1.00755	-0.983822	-0.816727	-0.962829	-0.898065	-0.989723	-0.830647	-0.923047	-0.958119	-0.955101	-0.922001	-0.901149	-0.92686	-1.06578	-0.767809
ARMCX2	1.12122	1.86532	1.13091	1.35902	1.63636	1.50328	1.19593	1.6601	1.53713	1.16337	1.31175	1.48013	1.55148	1.58617	1.28734	1.2415	0.877423	1.23172	1.26479	1.53024	1.13189	1.18462	1.44236	1.65162	1.5078	1.29068	1.19372	1.11878	1.32769	1.74482	1.16433	1.454	1.40157	1.34044	1.15764	1.3386	1.43488	1.45087	1.61482	1.19232	1.49971	1.37736	1.05673	0.478349	1.50939	1.03597	1.21656	1.45113	1.09453
ARMCX5	-0.345837	-0.35946	-0.0980771	-0.123154	-0.278931	-0.175907	-0.241146	-0.430545	-0.301074	-0.0352678	-0.427279	0.00764878	-0.149498	-0.176456	-0.255346	-0.525987	0.0718444	-0.30332	-0.318517	-0.104586	-0.0655912	-0.0564838	-0.526792	-0.456498	-0.234629	0.101482	-0.388294	-0.281501	0.0126745	0.197154	-0.196539	-0.67118	-0.660037	-0.261454	-0.367949	-0.657044	-0.0922394	-0.373442	-0.0903196	-0.401915	-0.739417	-0.612377	-0.210949	-0.0417592	-0.117328	-0.00906129	-0.246341	0.0448427	0.334779
ARNT2	0.717217	1.0098	1.02826	0.979351	0.953285	1.18595	1.2538	0.95996	1.09648	1.25913	1.05553	1.34473	1.31958	0.767249	1.32092	1.41871	1.07439	0.971867	1.20672	1.13634	1.22584	1.01349	1.32527	1.32376	1.04547	0.281627	1.60637	0.928809	0.966977	0.741274	1.37038	1.02337	1.28335	0.895582	1.1013	1.6096	1.30899	1.44959	0.654882	1.16127	1.37697	1.72289	1.46952	1.3342	1.14	0.886597	1.50569	1.40809	1.19711
ARNTL2	-0.205712	-0.78308	-0.0244929	-0.803279	-0.279957	-0.560855	-0.571437	-0.614153	-0.853013	-0.415823	-0.480413	-0.891093	-0.622704	-0.545094	-0.921569	-0.0106388	0.163569	-0.712892	-0.408536	-0.787504	-0.742416	-0.315071	-0.120073	-0.362852	-0.112949	-0.810798	-0.199444	-0.652236	0.275184	-0.68486	-0.788692	-1.05183	-0.916682	-0.283187	-0.485337	-1.05724	-0.677758	-0.717369	-0.821335	-0.210398	-0.300204	-1.2057	-1.04499	-1.10778	-0.853629	-0.146853	-0.657136	-0.891079	-0.400112
ARPC1A	2.17804	2.10013	2.03392	1.84194	1.78069	1.78275	1.77737	1.87379	1.83311	1.95495	2.17137	1.90751	1.44554	1.66969	1.23665	2.05091	2.26341	1.52613	1.96838	1.83285	1.98372	1.98428	1.95974	1.79469	1.55539	1.81682	1.55021	1.4537	2.14803	1.90783	1.7298	1.84915	1.59027	2.30701	1.87916	2.01375	1.99908	1.93551	2.0582	2.04729	1.59152	1.77712	1.75139	1.25584	1.41614	1.63116	1.73408	1.80827	1.46479
ARPC1B	1.72128	1.40867	1.39107	1.70593	1.79103	1.73654	1.48824	1.47065	1.71391	1.43546	1.84055	1.30941	1.45215	1.7037	1.84966	1.70174	1.94718	1.62966	1.87373	1.98386	1.63886	1.87674	1.44261	1.88301	1.90619	2.17152	1.54732	2.15862	2.1986	2.06058	1.67667	1.70182	1.75209	2.14913	1.88139	1.69663	1.78646	1.34565	1.70196	2.03057	1.47354	0.691417	0.938583	1.4419	1.22769	0.856315	1.517	1.09374	0.655211
ARPC2	2.33766	2.12737	2.19145	2.29803	2.3392	2.46866	2.45012	2.4133	2.41836	2.39539	2.36059	2.31467	2.31296	2.36411	2.30362	2.30366	2.36575	2.46262	2.43008	2.39108	2.28606	2.42134	2.33088	2.3648	2.37286	2.57895	2.35098	2.51903	2.47093	2.45339	2.39478	2.31692	2.44354	2.4429	2.42836	2.33883	2.43578	2.1934	2.33108	2.47312	2.29879	2.02911	2.34106	2.32322	2.34726	2.34897	2.31642	2.14894	2.20562
ARPC3	2.15365	1.75062	1.871	1.99286	1.89459	1.9426	2.08968	2.13892	2.00554	2.04649	1.98299	2.0498	1.96635	2.04735	2.01656	2.06118	2.08483	2.19284	2.13867	2.10666	1.93527	2.13071	2.10438	2.11405	1.93062	2.56485	1.93957	2.10397	1.8956	2.24202	1.94954	2.06201	1.90628	2.12325	2.11708	2.09746	2.20758	1.79156	1.90955	2.24199	1.79383	1.7107	2.00443	2.15027	2.13361	1.96849	1.98945	1.98575	2.05298
ARPC4	0.977183	0.605865	0.669485	0.766388	0.720794	0.676941	0.823177	0.8492	0.633053	0.809626	0.754226	0.698479	0.379501	0.493519	0.460068	0.55469	0.500057	0.71462	0.854641	0.631308	0.573832	0.719182	0.734154	0.499427	0.501643	0.844649	0.11115	0.545229	0.586868	0.795439	0.884734	0.541766	0.539398	1.00969	0.837531	0.931164	0.809391	0.620222	0.649221	0.887215	0.682163	0.450265	0.802272	0.154631	0.610046	0.750758	0.488964	0.360414	0.858872
ARPC5	2.0474	2.19965	2.24216	2.24065	2.2996	2.34208	2.30148	2.53936	2.32721	2.35057	2.25429	2.26574	2.35196	2.18397	2.01757	1.93605	2.11525	2.15503	2.1402	2.0517	1.97264	2.08675	2.04763	1.93415	2.1376	2.44219	1.89088	2.08904	2.08782	2.0858	1.9457	2.03588	2.12954	2.20779	2.16569	2.07124	2.32095	1.91091	2.15087	2.38856	1.96779	1.77014	2.18275	2.10326	2.56949	2.25659	2.01441	1.97279	2.1228
ARPC5L	1.57438	1.25987	1.35052	0.971846	1.13957	1.35075	1.37533	1.40557	1.48424	1.42238	1.45263	0.989882	1.15274	1.42821	1.26003	0.919193	1.42402	1.27089	1.36888	1.23955	1.265	1.46743	1.52295	1.0347	1.48696	1.17175	1.36467	1.38528	1.54773	1.25761	1.4323	1.37301	1.61353	1.60873	1.28318	1.23552	1.62241	1.33378	1.56661	1.73916	1.42134	1.15717	1.37588	1.31645	1.10335	1.535	1.4164	1.01577	1.41288
ARPP19	1.34889	1.50297	1.42894	1.52434	1.51765	1.26788	1.42987	1.68141	1.47288	1.4308	1.19614	1.58693	1.44754	1.12044	1.39928	1.49769	1.47203	1.31968	1.45686	1.34571	1.30335	1.2736	1.48976	1.30539	1.57944	1.26959	1.38106	1.13866	1.22985	1.14365	1.38325	1.46946	1.53583	1.15206	1.45839	1.58244	1.3939	1.5086	1.12599	1.5384	1.56788	1.70162	1.47657	1.32862	1.37905	1.71866	1.47053	1.40241	1.40916
ARPP21	-1.32114	-1.36346	-1.44431	-0.33465	-1.40359	-1.35672	-1.30298	-1.30658	-1.43278	-1.16706	-1.21401	-1.27575	-1.08657	-1.24468	-1.36447	-1.26697	-1.41416	-1.368	-0.977546	-1.15311	-1.46125	-1.38737	-1.10264	-1.1557	-1.24965	-1.23758	-1.35557	-1.38614	-1.43332	-1.14335	-1.2216	-1.27817	-1.12765	-1.33196	-1.04857	-1.2993	-1.16464	-0.613063	-1.34572	-1.37866	-1.1599	-1.27405	-1.06498	-1.15688	-1.19973	-1.32417	-0.429763	-0.851555	-0.956336
ARRB1	-1.10873	-1.09833	-1.12356	-0.8136	-1.23112	-1.19097	-1.27885	-1.0721	-1.08149	-1.2893	-1.19354	-1.29613	-1.16175	-1.23354	-1.25461	-1.19397	-1.18613	-0.863163	-1.18434	-0.919447	-0.940387	-0.901567	-1.06645	-1.14082	-1.19989	-0.998169	-1.2205	-0.815882	-1.14007	-1.10691	-1.20326	-1.23052	-1.00198	-0.949863	-0.750759	-0.971766	-0.699677	-1.185	-1.16187	-1.23944	-1.16215	-0.962852	-1.19854	-1.22943	-1.18828	-0.747442	-1.15789	-1.13035	-1.19608
ARRB2	0.650562	0.479421	0.328026	0.901611	0.762866	0.40133	0.437807	0.466508	0.625445	0.46509	0.923059	0.680434	0.575985	0.48265	0.792351	0.540966	0.297414	0.723305	0.814928	0.842038	0.6596	0.680637	0.575224	0.939508	0.820434	1.20111	0.674795	1.01428	0.515945	0.293576	0.421509	0.672143	0.534731	0.124976	0.764465	0.862464	0.945927	0.26461	0.644816	0.648065	0.34214	0.718995	0.327098	0.780095	0.73122	0.477351	0.372694	0.601769	0.300555
ARSA	-0.725764	-0.787134	-0.960462	-1.07669	-0.741849	-0.841651	-0.680695	-0.571311	-0.895564	-0.659189	-0.754345	-0.685091	-0.971687	-0.787129	-0.653279	-0.743784	-0.750288	-0.718728	-0.961397	-0.766199	-0.565873	-0.849252	-0.897925	-0.880575	-0.831412	-0.465302	-0.874874	-0.583268	-0.867206	-0.495121	-0.608029	-0.645623	-0.91538	-0.328415	-0.771279	-0.912992	-0.86172	-0.735192	-0.628605	-0.869179	-0.878397	-0.992051	-1.0731	-1.04908	-1.0528	-0.835385	-0.748394	-1.17439	-1.10933
ARSB	-0.94837	-0.980127	-1.06181	-0.706558	-0.676483	-0.755192	-0.975854	-0.917114	-0.671843	-0.936419	-0.961442	-1.12947	-1.1229	-1.24271	-1.01641	-1.00807	-1.3061	-1.00344	-0.891153	-0.9497	-0.521309	-0.642842	-1.19932	-0.858181	-1.07167	-0.602844	-1.23754	-0.595511	-0.900274	-0.544649	-0.938542	-1.11215	-1.32488	-0.81569	-1.07291	-1.21649	-1.04913	-1.21655	-1.08483	-1.06555	-1.13903	-1.09284	-1.14738	-1.22459	-1.05232	-0.976878	-1.02704	-1.09068	-0.987944
ARSD	-1.09543	-0.823651	-1.0406	-1.05053	-1.05275	-1.11572	-1.01889	-0.998455	-1.0163	-1.11606	-0.96672	-1.0755	-0.924607	-0.958502	-1.16173	-0.961755	-0.929819	-1.04957	-0.928706	-0.959252	-1.02924	-0.973517	-1.00994	-1.03643	-1.01683	-0.930581	-1.04371	-1.06138	-0.850275	-0.974486	-1.02007	-0.884404	-0.996642	-0.736815	-1.04797	-0.700845	-0.893174	-1.03433	-0.955396	-0.978099	-1.06599	-0.84249	-1.03854	-1.10218	-0.971751	-0.923639	-1.15225	-1.07399	-1.05089
ARSE	-0.867108	-0.461646	-0.668884	-0.745636	-0.963996	-0.487879	-0.972275	-0.196822	-0.605347	-1.0143	-0.234733	-0.838542	-1.13094	-0.826821	0.0392746	-0.865497	-0.488718	-0.807212	-0.713859	-0.573852	-0.685111	-0.57824	-0.917515	-0.646956	-0.287534	-0.838139	-0.799153	-0.739545	-0.950446	-0.158045	-0.619243	-1.20095	-0.783038	-0.238694	-0.929952	-0.729551	-1.06246	-0.935508	-0.860016	-0.146108	-0.293543	-1.11028	-0.60496	-1.09997	-1.02295	-0.792857	-0.578167	-0.817984	-0.814512
ARSF	-0.684725	0.0728878	-1.12122	-0.176907	-0.85609	-0.739496	-0.850166	0.278096	-0.467016	-0.580612	0.224392	-1.06324	-1.03173	-0.35964	-0.978448	-0.720155	-0.982833	-0.373172	-0.0653808	0.370725	-0.0134846	-1.0875	-1.0386	0.0118331	0.427394	-1.04859	-0.890191	-0.869377	-1.10453	-0.567857	-0.53757	-0.708318	-0.934828	-0.920215	-0.959714	-1.08729	-0.885391	-0.780718	-0.132619	-0.821698	-0.148526	-0.907429	-1.10595	-1.20912	-0.817888	-0.847903	-0.723861	-0.749938	-1.07061
ARSJ	0.911819	0.798317	-0.811468	-0.21999	-0.393363	0.112126	0.617843	0.764317	0.245641	0.456599	0.433264	0.49	0.00865447	0.640848	-0.577474	0.0494269	0.333443	0.18222	0.269292	-0.178918	0.86607	-0.0178509	0.613386	-0.380174	0.553039	-0.453445	-0.219358	0.0700415	0.358838	-0.424729	0.70617	-0.164017	-0.887418	0.727365	-0.485456	0.544336	0.301133	0.129283	-0.228265	0.77372	0.31673	-0.979529	-0.719688	-0.883109	-0.957277	-0.859991	-0.899624	-0.952606	-0.648435
ART3	-0.958764	-1.03204	-1.21295	-1.04048	-1.35671	-0.608702	-0.890195	-1.25655	-1.30703	-0.412424	-0.952446	-0.800218	-0.940927	-0.913318	-1.07346	-1.03021	-1.37835	-1.06582	-0.980599	-1.1163	-1.13619	-0.749544	-1.20199	-1.15586	-1.24708	-1.12379	-1.09256	-1.3312	-1.35683	-1.12604	-1.29817	-1.17232	-1.09476	-1.10819	-1.06678	-1.1663	-0.625493	-1.11236	-1.29316	-1.15628	-1.12052	-1.37551	-0.425909	-1.40065	-1.17646	-0.640472	-0.997425	-1.05462	-0.763341
ART4	-1.21683	-1.20041	-1.37025	-1.42528	-1.29252	-1.32678	-1.39767	-1.20853	-1.22235	-1.26843	-1.12629	-1.1966	-1.2981	-1.31608	-1.3114	-1.28161	-1.27944	-1.27328	-1.18816	-1.26523	-1.26403	-1.30163	-1.20792	-1.19103	-1.36801	-1.23558	-1.23891	-1.32298	-1.23448	-1.31582	-1.38331	-1.28358	-1.16632	-1.33708	-1.30733	-1.15948	-1.29023	-1.2803	-1.29504	-1.19543	-1.13295	-1.28905	-1.27426	-1.25144	-1.26302	-1.27117	-1.33233	-1.30278	-1.30616
ARTN	-1.22705	-1.29488	-1.3169	-1.2584	-1.33259	-1.29086	-1.19724	-1.10077	-1.19787	-1.16005	-1.11654	-1.18975	-1.20497	-1.28174	-1.35184	-1.25593	-1.17499	-1.22852	-1.27461	-1.26565	-1.15767	-1.25864	-1.26402	-1.23566	-1.26491	-1.22945	-1.3259	-1.26514	-1.26822	-1.22928	-1.2277	-1.27806	-1.12276	-1.20509	-1.21992	-1.11217	-1.15538	-1.29344	-1.25556	-1.11982	-1.15191	-1.19528	-1.12375	-1.18505	-1.19301	-1.11824	-1.32403	-1.16397	-1.04324
ARVCF	-0.794691	-0.794449	-0.771816	-0.60487	-0.505716	-0.848695	-0.698564	-0.822125	-0.95256	-0.871433	-0.86112	-0.86285	-0.743027	-0.89305	-0.598667	-0.81637	-0.862429	-0.688887	-0.811856	-0.8521	-0.911937	-0.888041	-0.986042	-0.779614	-0.921959	-0.762722	-0.767699	-0.88096	-0.822529	-0.69495	-0.819107	-0.652545	-0.773582	-0.879856	-0.9092	-1.01836	-0.71428	-0.83047	-0.92613	-0.858669	-0.750728	-0.375817	-0.899778	-0.618856	-0.667822	-0.647592	-0.75723	-0.663085	-0.703994
ASAH1	1.03382	0.94896	1.11514	1.25799	1.12078	1.04319	1.16599	1.10997	1.09717	1.10661	1.1849	1.18997	1.13899	1.09693	1.06521	1.10297	0.596126	1.16719	1.07247	1.06292	1.01018	1.12625	0.978146	1.07555	0.999285	1.51017	1.06014	1.16156	0.813817	1.13373	1.10581	1.15556	1.07193	1.04934	1.07734	1.15718	1.04243	0.973792	0.927954	0.997137	1.01507	1.13396	1.08076	1.22625	1.17545	1.04782	1.04523	0.865633	0.844883
ASAP1	0.388028	1.07746	0.983728	0.707384	0.612285	0.563429	0.601914	0.438746	0.561642	0.693523	0.735638	0.773589	0.808637	0.612554	0.506236	0.753241	0.684884	0.665675	0.854568	1.02094	0.711261	0.833128	0.633326	0.559279	0.88651	0.411059	0.836013	0.55499	0.995706	0.494927	0.728065	0.713943	0.348411	0.826083	0.666584	0.790627	0.687899	0.866532	0.847275	0.420036	1.04296	0.892029	0.608135	0.947117	0.561015	0.700695	0.735995	0.807076	0.2905
ASAP2	0.86711	0.660725	0.836942	0.696712	0.486757	0.985358	0.615531	0.80019	0.911019	0.725569	0.608061	1.05719	0.663428	0.752453	0.952449	0.75415	0.815595	0.855248	0.746802	0.647647	0.753865	1.07222	0.707811	0.69206	1.09678	0.173462	0.758329	0.276995	1.66853	0.531193	1.46371	0.404236	0.571557	0.941284	0.384433	0.785477	0.851861	0.454794	0.868009	0.61634	0.91039	0.522572	0.794863	0.866558	0.829347	1.01681	0.584272	0.692128	0.657381
ASAP3	-0.232297	-0.0543871	0.145979	-0.0508672	0.367886	-0.219437	0.0656165	0.112562	0.0811533	0.163652	0.259022	-0.0883643	0.179364	0.0266463	-0.0022464	0.0489718	0.23732	0.128591	0.008624	-0.339755	-0.0599423	-0.277208	-0.121522	0.0569425	-0.106778	-0.242432	0.257842	-0.113122	-0.380865	0.147511	0.054839	0.312761	0.597311	-0.236945	0.222749	-0.104492	-0.40684	0.170706	0.186236	-0.0660088	0.189208	0.268917	-0.246159	0.120997	0.290628	0.102937	-0.338626	0.120053	-0.255711
ASB13	0.419822	0.0269179	0.0905264	0.628551	0.127044	0.138759	0.373731	0.189811	0.13988	0.463673	0.22939	0.330896	0.0483491	0.216757	0.403768	0.325131	-0.113496	0.253947	0.17082	0.313061	0.280434	0.298981	0.225386	-0.0553055	0.196008	0.812727	0.291465	0.27773	-0.0423874	0.358038	0.13003	0.127948	0.205014	0.0125902	0.281655	0.0737079	-0.0413839	-0.163895	-0.0563027	-0.0608778	0.110272	1.20816	0.592292	0.419482	0.58274	0.058853	0.318525	0.330285	0.474418
ASB4	-1.35458	-1.41417	-1.42542	-1.33099	-1.40531	-1.39275	-1.34465	-1.20642	-1.3344	-1.29063	-1.30581	-1.2462	-1.31056	-1.32008	-1.33989	-1.32426	-1.29826	-1.30698	-1.35148	-1.37734	-1.3355	-1.30418	-1.36048	-1.33632	-1.37001	-1.26388	-1.35237	-1.38803	-1.33869	-1.29753	-1.27683	-1.40648	-1.30382	-1.30978	-1.32634	-1.29917	-1.31292	-1.39088	-1.37455	-1.29982	-1.44442	-1.38361	-1.31658	-1.32641	-1.19725	-1.22265	-1.36893	-1.41175	-1.35306
ASB6	-0.00789314	-0.66435	-0.414911	-0.711088	-0.402466	-0.520716	-0.17325	-0.00312233	-0.113057	-0.181813	-0.494378	-0.713226	-0.117096	-0.190937	-0.258904	-0.434759	-0.0928284	-0.50115	-0.324728	-0.387872	-0.189467	-0.395931	-0.0301054	-0.82901	-0.0899046	-0.270259	-0.291204	-0.349249	-0.196131	-0.134309	-0.101244	-0.324078	-0.157111	0.0528766	-0.559052	-0.425396	-0.0751622	-0.127126	-0.335216	0.295161	-0.0912761	-0.5465	-0.029513	-0.513222	-0.778386	0.0136975	-0.228235	-0.506794	0.0521545
ASB7	-0.87073	-0.791695	-0.796122	-1.06996	-0.854485	-0.711535	-0.739937	-0.743601	-0.746438	-0.728366	-0.577304	-0.703861	-1.04002	-0.898821	-0.887023	-1.06239	-0.60336	-0.885776	-0.827253	-0.992701	-0.759721	-0.922954	-0.739934	-0.92106	-0.71259	-0.847297	-1.06951	-0.950335	-0.765992	-0.867769	-0.908773	-0.75112	-0.863817	-0.641855	-0.855993	-0.643849	-0.642589	-0.828605	-0.944859	-0.732775	-1.09217	-1.11425	-0.801044	-0.903113	-0.982352	-0.992422	-0.889822	-0.972365	-0.871271
ASB8	0.146735	-0.378621	0.146311	0.22568	0.0128135	-0.0389886	-0.024389	0.0558257	0.105736	0.196961	0.16533	0.286794	0.127736	0.170527	0.39904	0.329591	0.135312	0.343663	0.340433	0.407839	0.141194	0.253353	-0.097756	0.162488	0.267586	0.10723	0.180962	0.221005	0.0777459	0.493386	0.295339	0.225812	0.372452	0.0397266	0.200382	0.380051	0.266414	0.397287	0.188477	0.44649	0.186994	0.136293	0.425021	0.246609	0.354965	0.441169	0.363781	0.386392	0.164496
ASCC1	0.712975	0.149165	0.520534	0.641564	0.270291	0.532571	0.371525	0.5459	0.717586	0.524865	0.763848	0.529656	-0.00535096	-0.0370946	0.508516	0.483248	0.495778	0.538909	0.427754	0.133148	0.27752	0.286538	0.441652	0.331777	0.289112	0.620024	0.295839	0.433957	0.322831	0.683316	0.323401	0.409449	0.652804	0.223276	0.182599	0.457637	0.374823	0.106453	0.278138	0.379841	0.193854	1.03265	0.84928	0.693286	1.00975	1.27529	0.374039	0.401107	0.841533
ASCC2	0.175094	-0.0719105	-0.119352	0.181651	0.0880453	0.0166104	-0.0349804	-0.31509	-0.366267	-0.106201	0.278661	0.0359907	0.0319695	0.120893	0.642346	0.134721	0.376512	0.00931368	-0.0014312	0.34263	0.157554	-0.0940125	-0.129756	0.483717	-0.256872	-0.199915	0.081221	0.415003	-0.0842529	0.479514	0.526257	-0.111879	0.552151	0.482853	0.314454	0.177421	0.616417	0.32957	0.264217	0.289065	0.202839	0.139895	-0.409624	-0.0476423	-0.105758	0.0915982	0.314264	0.248371	-0.176526
ASCC3	0.93644	1.22016	1.02159	0.960554	0.790878	1.53216	1.11992	1.09355	1.08453	1.18423	0.956734	1.25052	1.02457	1.15077	0.823519	1.18553	0.636486	1.06096	1.32204	1.17797	1.01583	1.08076	1.1654	0.933867	1.18709	1.01491	1.21222	0.815263	1.11352	1.04845	1.33176	0.997803	0.942091	1.08276	1.09358	1.21731	0.981903	1.21248	1.09108	0.68661	1.02934	0.77256	1.08605	1.0644	0.532771	0.914764	1.13066	0.891298	0.889276
ASF1A	0.121464	0.402114	0.0559238	0.533602	0.370343	0.49292	-0.204025	0.536087	0.669383	0.0984657	0.372021	0.440462	0.457504	0.266545	0.64061	0.392361	0.267108	0.55136	0.67527	0.763145	0.306868	0.639683	0.353761	0.247913	0.0244829	0.658689	0.105675	0.465578	0.544564	0.464729	0.420535	0.190882	0.83823	0.671353	0.588942	0.434794	0.521053	0.34586	0.717783	0.929066	-0.0694289	0.677487	0.650304	0.860933	1.18636	1.01866	0.503995	0.436751	0.961331
ASF1B	0.0633518	-0.382094	0.105769	-0.883257	-0.472566	-0.14974	-0.293865	-0.260662	-0.286367	0.189827	-0.215635	-0.289514	-0.680442	-0.192729	0.350884	-0.361404	0.31588	-0.169399	-0.09708	-0.365251	-0.0979449	-0.51672	0.0530986	-0.355297	0.341471	-0.502837	-0.663331	-0.317408	0.00350115	-0.365656	-0.233543	-0.445712	0.249801	0.284694	-0.578068	-0.321434	-0.246517	-0.631097	0.264613	-0.129911	-0.494297	-0.895056	0.363568	0.137053	-0.300708	0.643205	-0.0981684	0.202211	0.385228
ASGR1	-0.995143	-1.09347	-0.680953	-1.00577	-1.11724	-0.950021	-0.821563	-1.05389	-1.05219	-0.971379	-1.04815	-1.10089	-1.03821	-1.0947	-1.19395	-1.07708	-1.04946	-1.08962	-0.726903	-1.13589	-1.14794	-1.02142	-1.07401	-0.868126	-1.05316	-0.699147	-0.975375	-0.949878	-1.13536	-1.01252	-0.922673	-1.06166	-1.29943	-0.982111	-0.939931	-0.910354	-1.04668	-0.962445	-1.21693	-0.974687	-0.962155	-0.738063	-1.03501	-0.933587	-1.17084	-0.894326	-1.2077	-1.29281	-0.925849
ASH1L	-0.777953	-0.424639	-0.622779	-0.691501	-0.642635	-0.78333	-0.669615	-0.681385	-0.890072	-0.772997	-0.76266	-0.789508	-0.591034	-0.74031	-0.905544	-0.630255	-0.844417	-0.783411	-0.756499	-0.666995	-0.549411	-0.913434	-0.652641	-0.523777	-0.730248	-0.785925	-0.797371	-0.896019	-0.674159	-0.760244	-0.693132	-0.639721	-0.792031	-0.721465	-0.380613	-0.654857	-0.542134	-0.428438	-0.267935	-0.414679	-0.551165	-0.426825	-0.848511	-0.535997	-0.592733	-0.550711	-0.907817	-0.685266	-0.782447
ASH2L	0.922422	1.21605	1.32992	1.13101	0.965847	1.17394	1.15789	0.997134	1.21632	1.17353	1.12392	1.108	1.21809	1.02567	1.10753	1.10022	0.957094	0.980701	1.2223	1.18498	1.02888	1.08509	1.19165	1.24364	1.30389	1.19447	1.069	1.02829	0.769948	1.22707	1.04735	1.09711	1.33328	1.10599	1.1932	1.19456	1.13779	1.13992	1.17345	1.00258	1.11357	1.05459	1.25917	1.21255	1.31582	1.31921	1.07607	1.37692	1.11808
ASIP	-1.31133	-1.32709	-1.36521	-1.30154	-1.43806	-1.3612	-1.10241	-1.16636	-1.24839	-1.19468	-1.21088	-1.27815	-1.22766	-1.31336	-1.25674	-1.2052	-1.26322	-1.28585	-1.15369	-1.24425	-1.26023	-1.2719	-1.28132	-1.274	-1.26493	-1.31612	-1.13972	-1.26415	-1.32066	-1.36943	-1.30655	-1.34805	-1.25815	-1.1385	-1.27847	-1.36499	-1.15113	-1.24847	-1.29854	-1.19097	-1.28369	-1.17542	-1.14447	-1.34975	-1.32186	-1.25302	-1.35146	-1.38603	-1.27933
ASL	0.292873	0.196369	0.00470363	0.0868495	0.369921	0.00152097	0.25681	0.755424	0.261495	0.252555	0.225287	0.159139	-0.0530551	-0.0820263	-0.242003	0.471217	0.511505	0.00144568	0.161685	-0.0754996	0.278686	0.293137	0.384936	0.107173	-0.0623752	0.381403	0.0642786	0.0673436	0.24662	0.452572	0.0228324	0.324049	0.0623682	0.560085	0.159366	0.388799	0.692599	0.24259	0.303143	0.441701	-0.132787	-1.05387	0.0513109	-0.548775	-0.220917	-0.325839	-0.00901352	0.109893	-0.195524
ASMTL	0.592368	0.669143	0.276223	0.563772	0.314315	0.514058	0.437803	0.624708	0.359087	0.364348	0.44155	0.345601	0.146827	0.42156	0.40588	0.34898	-0.0284312	0.642402	0.541523	0.424286	0.960601	0.564635	0.339073	0.398022	0.0859491	0.084118	0.243239	0.179002	0.647069	0.527477	0.800769	-0.195485	0.265418	0.61375	0.408556	0.202087	0.615645	0.297352	0.526254	0.418349	0.157298	0.960514	0.508321	-0.212362	0.330537	0.241293	0.306318	0.253071	0.612181
ASNA1	1.14083	0.828472	1.07004	1.10555	1.21332	1.03006	1.30282	1.27385	1.24109	1.49103	1.42956	1.0423	0.984042	0.919451	0.84289	1.25261	1.25345	1.25439	1.32136	1.21008	1.17714	1.17315	1.00568	1.27208	0.991345	1.09527	0.850716	1.02643	1.11489	0.963092	1.05193	1.09202	0.908098	1.09695	1.25131	1.1594	1.73905	1.08985	0.947636	1.34906	1.2509	0.958627	1.44543	0.875242	1.36567	1.59519	1.1298	1.23417	1.68294
ASNSD1	1.38392	1.23078	1.35902	1.38735	1.22312	1.13359	1.12235	1.32306	1.31503	1.17863	1.32154	1.20842	1.33857	1.37336	1.11751	1.2928	1.52988	1.31734	1.23428	1.19358	1.41458	1.38498	1.33839	1.2244	1.31034	1.3344	1.35568	1.17659	1.24481	1.27136	1.46198	1.24792	1.25015	1.22556	1.27114	1.26728	1.44572	1.40202	1.40163	1.36153	1.45596	1.46477	1.5972	1.47657	1.8544	1.77561	1.46068	1.30369	1.59663
ASPA	-0.985997	-0.219409	0.696293	0.687925	-0.582095	-0.41993	-0.254465	-0.261144	0.0199748	-0.221068	0.156042	-0.311719	-0.242035	-0.547177	0.78374	-0.235988	0.546528	0.704616	-0.168257	-0.706097	-0.53669	-0.0605772	-0.0088419	-0.408051	-0.932162	0.336776	0.395342	0.36382	-1.1531	-0.268136	-0.200155	0.209671	0.385051	-0.511042	-0.411856	0.576477	0.567198	0.231414	0.218167	-1.17906	-0.528723	-0.114447	0.486656	-0.488568	-0.196022	-0.404808	0.46764	-0.0748495	-0.747508
ASPH	-0.337494	0.384498	-0.149025	-0.00425099	-0.126033	0.00542761	-0.00251479	-0.125816	0.0105272	-0.0758321	0.0676388	0.0483063	0.299641	0.077843	-0.350522	0.0359844	-0.148686	-0.0884737	-0.0476418	0.0605747	-0.00941446	-0.218619	-0.224892	0.0680987	0.0862143	-0.068926	-0.125985	-0.526994	0.0623605	0.0661188	-0.0597461	0.150837	0.0153049	0.445384	-0.228965	-0.0562083	-0.312408	-0.093365	-0.105717	-0.149737	-0.257163	0.0745654	-0.279756	-0.04389	0.283591	-0.0418252	-0.202365	-0.0274195	-0.0561475
ASPHD1	0.452589	-0.18861	-0.791476	-0.415579	-0.206218	0.197758	-0.246463	0.0930967	-0.436985	-0.316163	0.322304	-0.382086	-0.444747	-0.114989	0.201261	-0.547792	-0.262195	0.221521	-0.385986	-0.431133	-0.0687473	-0.216836	-0.0594526	-0.613037	-0.231061	-0.286465	-0.246821	-0.221834	-0.145709	-0.412745	-0.156644	-0.1262	-0.0153363	0.159661	-0.397911	0.0129398	-0.113529	0.115034	-0.445712	0.290992	0.0139087	-0.488627	-0.00359973	-0.163852	-0.484432	-0.416909	0.0718628	-0.0783074	-0.436218
ASPM	0.0673875	0.0184875	-0.319568	-0.718708	-0.3118	0.0740877	-0.0431549	-0.569086	0.0603102	0.290385	-0.416366	-0.268394	-0.252902	-0.159639	0.60996	-0.119377	0.486234	-0.554869	0.150514	-0.49882	-0.221766	-0.294499	0.311659	-0.294584	0.0297149	-0.730778	0.180729	-0.213481	0.499486	0.150632	-0.119187	-0.499948	-0.790229	0.371623	-0.0405665	0.370403	-0.575589	-0.4114	0.616951	-0.0430017	-1.25351	-0.86586	0.861754	1.16004	-0.0291253	1.04488	0.658414	1.06624	0.618252
ASPN	1.04198	0.873387	0.467896	1.72804	1.3481	1.21333	1.08784	-0.133316	1.33793	0.855312	0.585493	-0.69146	-0.39679	0.568807	0.272765	-0.129282	0.744283	0.0727711	0.0563363	0.00962149	-0.52661	1.31204	-0.172928	0.0328497	0.762229	1.14336	-0.0379789	1.08441	0.379155	2.89164	-0.8788	-0.874844	-0.88766	0.703092	-0.254645	-0.349902	-1.03013	-0.58899	-0.445014	0.679276	-1.13526	-0.730704	-0.707035	-0.730679	0.0504195	-0.767973	-0.715073	-0.837875	-0.640993
ASPSCR1	-0.337429	-0.43544	-0.447896	-0.446396	-0.633948	-0.714968	-0.402667	-0.565905	-0.436223	-0.341563	-0.638732	-0.654894	-0.593087	-0.659672	-0.546075	-0.332809	0.0139378	-0.493764	-0.521297	-0.513571	-0.396142	-0.425644	-0.573362	-0.570919	-0.693866	-0.669955	-0.556309	-0.510852	-0.43017	-0.40763	-0.611464	-0.335408	-0.412707	-0.4405	-0.403314	-0.282289	-0.394735	-0.607076	-0.355096	-0.411735	-0.478327	-0.230107	-0.327832	-0.475831	-0.583928	-0.0629411	-0.527944	-0.308577	-0.0771939
ASRGL1	0.400521	0.628288	1.077	0.951474	0.480852	0.63402	0.327258	0.583357	0.913948	0.518266	0.94125	0.404218	0.425905	0.435284	1.15766	0.845485	0.286266	0.749216	0.987649	1.1619	0.768825	0.705434	0.976576	0.966825	1.03037	0.350937	1.31409	0.510496	0.396607	0.101706	0.905618	0.809333	1.34045	0.342561	1.02822	1.04656	0.81752	0.359475	1.31692	0.621438	1.17579	1.3102	1.39531	1.39208	0.834315	1.23269	1.40234	1.3542	1.14568
ASS1	-0.000120641	0.92042	2.13295	0.679134	0.706896	0.914213	1.26348	0.65202	1.26918	1.26245	0.44451	0.60209	1.722	0.654183	1.48068	0.696604	1.65947	1.18712	0.99912	2.71933	0.302262	0.315429	0.323596	0.421935	0.944037	1.44463	0.647858	1.41882	1.21954	1.72489	0.158395	1.46591	1.82807	0.971101	2.05478	0.171439	0.917409	0.696744	1.18247	1.22311	0.693236	-0.5685	0.774682	-0.673002	0.0976348	-0.518841	1.12597	1.64013	0.572839
ASTN1	0.853263	0.512483	1.09599	0.564302	0.855131	0.530342	0.805157	0.574861	0.639456	0.93302	0.736917	1.16952	0.636968	0.110412	0.686583	1.37722	0.415258	0.509096	0.979172	0.112266	1.25051	0.623528	0.736606	0.985199	0.936403	-0.00141343	1.07828	0.252783	-0.197165	-0.05255	1.12955	0.429903	-0.0372463	0.492027	0.795999	1.3015	0.609598	1.05173	0.378414	-0.416915	1.12462	1.35782	0.993415	1.27542	0.97504	0.456995	0.945235	0.739981	0.466801
ASTN2	0.151201	-0.236054	0.0632167	0.108847	-0.329681	0.076499	0.407894	-0.046032	0.395978	0.405672	0.421494	-0.444691	0.490616	-0.205379	0.61197	-0.0183836	-0.209877	0.0535615	0.0745802	0.085034	0.472378	-0.480509	0.489463	-0.101395	0.465085	-0.167593	0.127414	-0.370415	-0.975032	0.18808	0.031916	0.169912	0.115058	-0.668969	-0.00165153	0.466531	-0.414613	0.309918	0.50929	-0.47077	0.700786	0.534201	0.0266917	0.241122	0.793359	-0.525648	0.121475	0.175815	0.372608
ASXL1	0.300254	0.56507	0.314064	0.178733	0.466016	0.300933	0.559521	0.264404	0.374213	0.45776	0.290979	0.473766	0.638314	0.344139	0.230305	0.299461	0.247184	0.295266	0.23772	0.283854	0.385751	0.341704	0.520168	0.458421	0.395166	0.190024	0.50568	0.405348	0.324707	0.509884	0.175835	0.467056	0.427668	0.126197	0.443858	0.253785	0.303714	0.521981	0.379704	0.327473	0.25169	0.435834	0.52619	0.638711	0.521318	0.736145	0.166391	0.651339	0.51274
ASXL2	0.541682	0.659801	0.752524	0.788072	0.730514	0.695945	0.654133	0.67692	0.726372	0.645645	0.931447	0.804363	0.529133	0.588509	0.615534	0.878083	0.376912	0.761312	0.832121	0.825961	1.06417	0.560141	0.621355	0.875066	0.906629	0.863946	0.853745	0.826774	1.13394	0.620102	0.988908	0.68641	1.10611	0.450031	0.418402	0.592863	0.46019	0.679179	0.620298	0.34892	0.754552	0.668081	0.60886	0.976658	0.721332	0.550121	0.755317	0.816326	0.538406
ATAD2	-0.150043	0.39935	0.415192	-0.273726	-0.0666313	0.0358337	-0.07872	-0.202784	-0.259333	0.102826	-0.125054	-0.155382	-0.125032	0.0197416	-0.219665	-0.0246098	0.160158	-0.374957	-0.0179633	-0.159563	0.0640621	-0.371455	0.211573	-0.302971	0.443674	-0.375985	-0.190001	-0.308356	-0.0166992	-0.123477	-0.0944727	-0.100235	-0.0866001	0.239678	-0.194132	0.27635	-0.268634	-0.195421	0.415401	-0.108316	-0.420668	-0.0960828	0.254806	0.814164	-0.0348596	0.804211	0.216401	0.505678	0.0674687
ATAD2B	-0.351834	-0.353633	0.0580637	-0.218085	-0.191437	-0.161076	-0.274759	-0.434182	-0.360655	-0.249781	-0.227965	-0.0922448	-0.054103	-0.226657	-0.469626	-0.37027	-0.461644	-0.462282	-0.442602	-0.256114	-0.344951	-0.461018	-0.495258	-0.373812	-0.268543	-0.288076	-0.061355	-0.301811	-0.264003	-0.431781	-0.297866	-0.365675	-0.371482	-0.521511	-0.337894	-0.490558	-0.594769	-0.331598	-0.351578	-0.564488	-0.483532	0.29277	0.103597	0.389511	-0.0321037	0.0109367	-0.260787	-0.107946	-0.361949
ATAD5	-1.03209	-0.904028	-0.826687	-1.03864	-0.934326	-0.948165	-0.910135	-1.02466	-1.09387	-0.844456	-0.907184	-0.873974	-0.853304	-0.672063	-0.902497	-1.04487	-1.03007	-1.0471	-1.03167	-0.984446	-1.0466	-0.948797	-1.04298	-0.939557	-1.04254	-0.865636	-0.981841	-1.04925	-1.06021	-1.07561	-0.94326	-0.978784	-0.97654	-0.93879	-0.880798	-0.72479	-1.0688	-1.12814	-0.886084	-0.857714	-1.03161	-0.894345	-0.856383	-0.380749	-0.714682	-0.596711	-0.921579	-0.604521	-0.6031
ATAT1	0.0490326	-0.176879	0.338387	0.398304	0.371307	0.130704	0.626271	-0.00881745	0.0165414	0.81159	0.218413	0.678758	0.3672	-0.0165098	0.533124	0.488501	-0.0754606	0.195565	0.453224	-0.164606	0.235438	0.27873	0.283181	0.0618866	-0.408997	-0.279064	0.717476	-0.0662664	-0.408699	0.0330943	0.349668	0.249526	0.516875	-0.277176	0.596861	0.774779	0.153722	0.223268	0.476963	-0.345105	0.0309689	1.44086	1.39237	0.868135	0.846338	1.24469	0.592398	0.906059	1.14429
ATF1	0.368273	0.322803	0.48565	0.567769	0.477714	0.467633	0.446674	0.679116	0.611289	0.48413	0.375857	0.594054	0.51797	0.458847	0.0246022	0.28198	0.521729	0.51202	0.633807	0.554017	0.288927	0.45613	0.0435315	0.335108	0.495586	1.06926	0.455851	0.303128	0.588056	0.711742	0.350924	0.629426	0.114598	0.584266	0.355828	0.214013	0.547015	0.54889	0.175611	0.824644	0.469292	0.148419	0.43144	0.793447	0.678959	0.35677	0.147536	-0.0101574	0.467295
ATF2	-0.00380073	0.0950605	-0.0361723	0.00335803	0.0639569	-0.220617	-0.131313	0.208252	-0.112493	-0.129749	-0.153612	0.0515192	-0.116932	-0.0908199	-0.032938	0.0156658	0.0889148	-0.167761	-0.131655	-0.179357	-0.00696631	-0.302711	-0.022507	-0.341139	-0.189211	-0.17555	-0.216803	-0.323833	-0.286942	-0.0888706	0.0531348	-0.054179	-0.315245	-0.139467	-0.025163	-0.0326538	-0.189983	-0.0308701	-0.00604974	-0.148188	-0.329971	-0.103593	-0.0365085	0.065438	-0.00737805	0.0161883	-0.19866	-0.162088	-0.0110273
ATF3	1.16625	1.12076	0.660477	1.70827	0.676915	1.72383	1.41056	1.13745	0.71047	1.23089	0.646113	1.50196	1.33779	1.33835	-0.000480783	1.32309	1.12843	1.00874	0.820573	0.0619705	0.763512	1.29061	1.26534	1.57719	0.576937	0.711795	1.38637	0.608993	0.198653	1.1784	0.66285	1.40817	1.67952	0.658062	1.95917	1.52769	1.33532	1.17351	1.37278	1.10021	1.08938	0.531732	0.693364	-0.0164883	1.70552	0.635594	0.333552	0.488148	1.32331
ATF4	2.08875	2.13896	1.83092	2.09991	2.24509	2.27915	2.27683	2.00172	1.83912	2.19888	1.94041	2.17577	2.18999	2.11635	2.15237	2.02408	2.54197	2.19853	1.74184	1.84271	2.08295	2.11948	2.08846	2.38421	1.85397	1.98172	2.18841	1.88774	1.65004	2.18514	2.08197	1.7675	2.21222	1.8825	2.15274	1.88789	2.3764	2.14965	1.91554	2.11198	2.13091	1.99499	1.87776	2.05667	2.2312	2.29883	2.09695	2.09563	2.07891
ATF5	-0.345831	-0.629532	-0.566341	-0.443246	-0.68248	-0.485288	-0.567097	-0.594471	-0.555398	-0.711603	-0.596624	-0.163012	-0.345302	-0.590185	-0.552981	-0.604542	-0.711363	-0.275303	-0.560538	-0.888913	-0.46838	-0.204809	-0.612544	-0.593951	-0.47441	-0.374532	-0.59996	-0.0947364	-0.801687	-0.628262	-0.670165	-0.61741	-0.303706	-0.503784	-0.461886	-0.628773	-0.506231	-0.45872	-0.374044	-0.367926	-0.340187	-0.617847	-0.426377	-0.828281	-0.385201	-0.732541	-0.488281	-0.842434	-0.560402
ATF6	0.705733	0.525007	0.76318	0.583254	0.58026	0.704211	0.580719	0.66712	0.579994	0.438091	0.61219	0.491819	0.649981	0.559056	0.7107	0.445753	0.531717	0.638412	0.573841	0.670905	0.526381	0.546388	0.480995	0.777856	0.702681	0.660041	0.519396	0.594386	0.662763	0.352327	0.70928	0.694092	0.791447	0.584049	0.674508	0.71317	0.683318	0.645023	0.832873	0.814979	0.606744	0.595485	0.474521	0.51876	0.567613	0.57026	0.53866	0.495936	0.448586
ATF6B	-0.934155	-0.885744	-0.969639	-0.847598	-0.774708	-0.911496	-0.900691	-0.840291	-0.941626	-0.879907	-0.922398	-0.842197	-0.825778	-0.841317	-1.02386	-0.984913	-0.889639	-0.9332	-0.922558	-1.01199	-0.912303	-0.863996	-0.869868	-0.916957	-1.0539	-0.859878	-1.0792	-0.966391	-0.87205	-0.835534	-0.772797	-0.954433	-0.90579	-0.904763	-0.886596	-0.895473	-0.789476	-1.04771	-0.844696	-0.715683	-1.04822	-0.577854	-0.88456	-0.842067	-0.888097	-0.780229	-0.926375	-0.866666	-0.806183
ATF7	-1.09263	-1.17484	-1.02715	-1.10342	-1.14025	-1.13324	-1.1916	-1.02404	-0.952236	-1.01459	-1.01543	-1.03612	-1.02113	-1.2036	-1.173	-1.08592	-1.01846	-1.04702	-1.12651	-1.09295	-1.07861	-1.06441	-1.12645	-0.8023	-0.997564	-1.03561	-1.11221	-1.05946	-1.16539	-1.16042	-1.11118	-1.13767	-0.925577	-1.13535	-1.17884	-1.11255	-0.978878	-1.10167	-1.08684	-1.12088	-1.04179	-1.03265	-1.04056	-1.14672	-1.07916	-1.03916	-1.11067	-1.1923	-1.14964
ATF7IP2	-0.866806	-1.03972	-1.2018	-0.794664	-0.849629	-0.941368	-1.05076	-0.906514	-0.980161	-1.04551	-0.825355	-1.10129	-1.00322	-0.788479	-0.76903	-0.92194	-1.10402	-0.856787	-0.935661	-0.886914	-0.938668	-0.882393	-1.06284	-0.839758	-0.820554	-0.552142	-1.01728	-0.528051	-0.917839	-0.940713	-0.903067	-1.08901	-0.542203	-1.03815	-0.788557	-0.940246	-0.833388	-0.987489	-0.87699	-1.0145	-0.931567	-0.787228	-1.12154	-0.719705	-0.68043	-0.996908	-1.03164	-1.09383	-0.957055
ATG10	-1.2064	-1.18031	-1.27796	-1.20117	-1.13959	-1.22408	-1.15102	-1.16865	-1.21106	-0.976492	-1.13089	-0.908612	-1.08758	-1.04163	-1.18839	-1.08328	-1.11721	-1.03425	-0.935923	-1.15255	-1.18812	-1.19512	-1.18277	-1.04128	-1.06278	-1.16834	-1.15621	-1.22826	-1.17187	-1.09297	-1.20851	-1.22876	-1.27452	-1.25072	-1.13549	-1.0481	-0.889558	-1.25783	-1.22928	-1.18732	-1.32217	-1.13325	-1.04879	-1.00669	-1.1975	-1.02243	-1.14807	-1.2176	-1.09327
ATG12	0.885197	0.736039	0.580969	0.579467	0.571285	0.637994	0.538061	0.640685	0.655198	0.546701	0.619764	0.726655	0.688868	0.675443	0.741768	0.790826	0.785023	0.502859	0.808305	0.500503	0.563981	0.626425	0.873203	0.765737	0.634605	0.831938	0.704468	0.562367	0.705325	0.574009	0.604667	0.76423	0.550591	0.758594	0.685356	0.75708	0.437461	0.486432	0.484819	0.760596	0.413593	0.689204	0.934439	0.783414	0.930277	0.510391	0.708309	0.66569	1.12969
ATG13	-0.0483989	0.202465	0.32714	0.318455	0.367025	0.253508	0.205919	0.22623	0.348173	0.143336	0.200676	0.188181	0.347281	0.044798	0.246943	0.0120495	0.262709	0.396777	0.411601	0.354773	0.295381	0.460573	0.167698	0.232474	0.283432	0.168543	0.201869	0.27696	0.323384	0.38661	0.213593	0.439168	0.794559	0.363935	0.232847	0.368403	0.620453	0.133613	0.24107	0.175544	0.463597	0.325028	0.463688	0.380908	0.287768	0.178606	0.391685	0.193901	0.0225106
ATG14	0.565921	0.763734	0.36187	0.572184	0.887456	0.934253	0.878365	0.842095	0.591243	0.892245	0.837181	1.01871	0.877941	0.823872	0.620854	0.659259	0.886062	0.784861	0.198812	0.401512	0.485826	0.279073	0.753475	0.393855	0.414499	0.919205	0.485913	0.710729	0.643547	0.591044	0.459247	0.35032	1.0671	-0.0973486	0.588942	0.730224	0.251718	0.724842	0.770652	0.911066	0.386938	1.00483	0.104353	0.813346	0.839751	1.10815	0.0970754	1.05534	0.560323
ATG16L1	-0.811891	-0.582922	-0.764987	-0.825813	-0.61734	-0.898869	-0.66261	-0.780791	-0.660704	-0.747639	-0.802667	-0.753105	-0.635731	-0.487981	-0.797534	-0.511823	-0.809915	-0.639869	-0.534794	-0.711363	-0.72719	-0.741287	-0.550119	-0.721183	-0.80924	-0.800342	-0.751193	-0.642169	-0.370863	-1.13605	-0.866709	-1.0037	-0.386637	-0.891863	-0.937689	-0.696641	-0.848088	-0.686391	-0.771876	-0.809635	-0.78916	-0.69166	-0.741444	-0.655604	-0.545343	-0.694812	-0.907095	-0.457821	-0.718357
ATG2A	0.299311	0.544949	0.798606	0.698812	0.97756	0.597568	0.848701	0.6406	0.762752	0.745261	0.621737	0.674191	0.813015	0.608521	0.799905	0.4503	0.408572	0.478597	0.657091	0.726866	0.545443	0.479158	0.717055	0.55777	0.746098	0.676329	0.672706	0.502807	0.593411	0.628266	0.843007	1.01117	1.22443	0.316517	0.69938	0.734431	0.71331	0.729794	0.543992	0.679772	0.996317	0.971943	0.743133	0.64367	0.634792	0.523173	0.559399	0.705773	0.452711
ATG2B	-0.630392	-0.348049	-0.603235	-0.794317	-0.37676	-0.542055	-0.377972	-0.299986	-0.471576	-0.475658	-0.450755	-0.38156	-0.608395	-0.183345	-0.540703	-0.725236	-0.581949	-0.617607	-0.582201	-0.472862	-0.607769	-0.636117	-0.384622	-0.63344	-0.505197	-0.550357	-0.550416	-0.547109	-0.370432	-0.322208	-0.595474	-0.419347	-0.75573	-0.61983	-0.5553	-0.568432	-0.624503	-0.405522	-0.250195	-0.813113	-0.713287	-0.623224	-0.590181	-0.279031	-0.630421	-0.280855	-0.788526	-0.348985	-0.849393
ATG3	0.264534	0.18469	0.17334	0.278256	0.193134	0.273042	0.367166	0.352129	0.371198	0.470608	0.378155	0.305673	0.31302	0.289278	0.0816996	0.307437	0.330442	0.334129	0.343885	0.362372	0.277187	0.275676	0.246861	0.127377	0.23484	0.471783	0.286236	0.223147	0.252815	0.314259	0.299782	0.356873	0.297336	0.261738	0.254005	0.499042	0.105083	0.15272	0.377281	0.363499	0.260257	0.066119	0.372077	0.248462	0.327365	0.35835	0.29303	0.11064	0.318163
ATG4A	0.512867	0.231848	0.266354	0.423732	0.18075	0.201574	0.0181295	0.47001	0.271847	0.111214	0.30319	-0.0510525	-0.15754	0.0284109	-0.0414833	-0.0296105	0.0438492	0.0651698	0.0882649	0.257116	0.085457	0.0709102	-0.0750618	0.10574	0.421187	0.370645	-0.0776414	0.167813	0.237274	0.29413	-0.192306	0.234693	-0.314178	-0.0180088	0.0917315	-0.4328	0.137464	-0.0700677	0.438648	0.213671	0.184803	-0.278563	0.0660057	-0.0807157	0.195733	0.244869	0.0160449	0.159591	0.325135
ATG4B	0.280107	0.283248	0.356016	0.199971	0.344371	0.314382	0.463542	0.34156	0.246945	0.353502	0.444567	0.347884	0.454709	0.286303	0.277153	0.193858	0.317202	0.204403	0.255135	0.263213	0.326279	0.298652	0.279923	0.380685	0.30707	0.0797592	0.378108	0.279368	0.383346	0.22512	0.276634	0.256553	0.495359	0.360371	0.381472	0.432043	0.499434	0.18333	0.395281	0.370589	0.443148	0.0947473	0.494289	0.401746	0.392449	0.467717	0.162768	0.370301	0.500538
ATG5	0.427039	0.685409	0.676655	0.687749	0.551967	0.724376	0.588341	0.965623	0.704238	0.639145	0.334968	0.603679	0.583937	0.509365	0.294872	0.737525	0.56073	0.629988	0.707141	0.629498	0.514275	0.683765	0.655188	0.560189	0.299522	0.827255	0.542761	0.383589	0.588057	0.68948	0.497741	0.634981	0.366288	0.650748	0.690413	0.47342	0.858757	0.609161	0.777946	0.963124	0.219942	0.185123	0.664766	0.48131	0.901446	0.830532	0.655068	0.523969	0.975205
ATG7	0.455622	0.368416	0.117848	0.553966	0.259465	0.494809	-0.0469722	0.592385	0.453797	-0.0982333	0.881277	-0.109596	-0.113789	0.0321759	0.0134283	0.0123747	0.075503	0.277648	0.194541	0.274435	0.385557	0.229455	0.105104	-0.0351941	0.136373	0.675076	-0.0589539	0.353784	0.480436	0.100224	0.367145	0.320201	0.366367	0.332733	0.194894	0.480842	0.479633	0.0588079	0.205772	0.39158	0.273056	-0.107918	-0.303621	-0.134205	0.0371492	-0.160116	-0.0525345	-0.0699679	0.292984
ATG9A	0.0722849	0.0909568	0.0630053	0.210574	0.148352	0.168925	0.0692978	0.213807	0.261294	0.305423	0.0461314	0.180374	0.377054	0.129003	0.557425	0.273701	0.189248	0.392977	0.325475	0.198694	0.167205	0.258691	0.0993855	0.210526	0.250978	-0.133577	0.366927	0.286252	0.260724	0.489892	0.729012	0.314639	0.513886	0.17802	0.260909	0.391341	0.273132	0.268784	0.478283	0.365372	0.380285	0.573761	0.294529	0.472591	0.309521	0.32061	0.352206	0.227043	0.341717
ATHL1	-0.759942	-0.55275	-0.996208	-0.438343	-0.344371	-0.517929	-0.188059	-0.698378	-0.496505	-0.365724	-0.595239	-0.408033	-0.458991	-0.111126	-0.706558	-0.606303	-0.529969	-0.675168	-0.73599	-0.642629	-0.731314	-0.683871	-0.424895	-0.619019	-0.787293	-0.420527	-0.381342	-0.589353	-0.618994	-0.65364	-0.545044	-0.364905	-0.512094	-0.778522	-0.852441	-0.43956	-0.680309	-0.772041	-0.84461	-0.726877	-0.77584	-0.495478	-0.596735	-0.649924	-0.748725	-0.647946	-0.805339	-0.604725	-0.662419
ATIC	1.41882	1.16399	1.66974	1.35134	1.27102	1.34316	1.11507	1.3084	1.25669	1.11764	1.34985	1.09364	1.20346	1.33864	1.50594	1.35993	1.68845	1.31697	1.5184	1.42339	1.60706	1.70922	1.49236	1.28605	1.53153	1.41706	1.3015	1.47088	1.76613	1.5928	1.62921	1.39447	1.42609	1.65325	1.27169	1.48396	1.48396	1.2813	1.4678	1.35899	1.71226	1.82822	1.59751	1.33349	1.43958	1.5676	1.58775	1.46937	1.51517
ATM	0.167941	0.0699528	0.468629	0.175113	0.108285	-0.277542	-0.364216	-0.373075	-0.26439	-0.374759	-0.326383	-0.175832	0.332048	0.589711	0.389379	0.178202	0.190093	-0.202734	-0.0701221	0.588946	0.341758	-0.189935	0.495869	-0.0799091	0.274066	0.454486	0.640917	0.344806	0.41094	-0.0160712	-0.0795682	0.0876593	-0.232678	-0.239031	-0.23653	-0.293104	-0.381202	-0.152278	-0.255117	-0.294846	-0.350921	0.644222	-0.276772	0.899292	0.548115	0.3975	0.150464	-0.193737	-0.152195
ATMIN	0.803051	1.05206	1.0353	0.92221	0.875607	1.00433	0.961207	1.08825	1.10942	1.03425	1.01865	1.18757	0.992886	0.931946	0.771232	0.989241	0.924252	0.842775	0.97708	0.619206	1.01361	0.893666	0.937753	1.04373	0.73702	0.973012	0.986515	0.927998	0.919124	0.717245	1.00992	0.38731	1.35988	0.739145	0.904754	0.941486	0.990034	1.09703	0.753454	0.979392	1.14653	1.09002	1.02553	1.06167	1.0127	0.568718	1.06481	0.788786	0.923787
ATN1	-0.947149	-1.09919	-1.0103	-1.01547	-0.937827	-1.04937	-0.843564	-0.936923	-0.85225	-0.756844	-0.317769	-0.676521	-0.746066	-0.740977	-0.879269	-0.881578	-0.78931	-0.947862	-0.999444	-0.998531	-0.918272	-0.93075	-0.91163	-0.984645	-0.929616	-0.96535	-0.899247	-0.990268	-0.997986	-0.954171	-0.860232	-1.09013	-0.851316	-1.04324	-0.908123	-0.872266	-0.976648	-0.951793	-1.04331	-0.9023	-0.846847	-0.592934	-0.674187	-0.730725	-0.7567	-0.680104	-0.971079	-0.847294	-1.03174
ATOX1	1.91217	1.41427	1.55309	1.77444	1.50478	1.62405	1.76203	1.92508	1.72232	1.81552	1.90049	1.60631	1.31471	1.48446	1.81705	1.66603	1.68935	1.77215	1.77271	1.54346	1.62637	1.94056	1.56795	1.5821	1.87411	1.89237	1.5621	2.04652	1.76893	2.07823	1.55463	1.72293	1.91253	1.95809	1.68	1.81991	1.86427	1.42728	1.77809	2.12195	1.8983	1.69414	1.95026	1.40629	1.77511	1.8555	1.71436	1.62081	2.01396
ATP10A	-0.926145	-0.773305	-0.840273	-0.867933	-0.798771	-0.627314	-0.783302	-0.776932	-0.815347	-0.791405	-0.546861	-0.949063	-1.03324	-0.958876	-0.837446	-1.0347	-0.837773	-0.903358	-0.896128	-0.818665	-0.74273	-0.882117	-0.859194	-0.901252	-0.817021	-0.957686	-0.85328	-0.730863	-0.937283	-0.552845	-0.919276	-0.95417	-0.624073	-0.773856	-0.687384	-0.914552	-0.810639	-0.843152	-0.762587	-0.681306	-0.740483	-0.590122	-0.823003	-0.886972	-0.773679	-0.928709	-0.830678	-1.02704	-0.9108
ATP10B	-0.980939	-0.136201	-0.759884	-0.343927	-0.826201	-0.233974	-0.826746	-0.214284	-0.0198927	-0.701404	0.134517	-0.584754	-0.605882	-0.773028	-0.00780593	-0.7258	-0.0674692	-0.398876	-0.3961	-0.724823	-0.762401	-0.476831	-0.657524	-0.73039	-0.872454	-0.244789	-0.408569	-0.236898	-0.617372	-0.900723	-0.194471	-0.584679	-0.207928	-0.660356	-0.776075	0.3383	-0.672771	-0.721587	-0.140497	-0.51743	-0.679676	-0.576052	0.210772	-0.650725	0.012306	-0.000752048	-0.200192	0.042143	-0.403843
ATP10D	0.892206	1.25425	1.14113	1.03634	0.98371	1.28817	1.07277	1.05058	1.12417	1.03851	1.12929	0.796102	0.921064	1.06844	0.451695	0.988659	0.703258	0.601798	0.902209	1.25005	0.878779	0.957082	0.248939	1.00591	0.806862	0.921731	0.871374	0.842624	1.53583	1.25444	0.444094	0.810117	0.170804	0.875913	0.520337	0.140093	0.804344	0.842042	0.610387	0.754871	0.702382	0.184813	0.423483	0.643974	0.570142	-0.470481	0.525075	0.218306	0.714748
ATP11A	-0.89643	-0.708426	-0.957416	-0.933529	-0.673781	-0.794011	-0.699244	-0.797747	-0.859739	-0.701034	-0.739896	-0.766272	-0.839466	-0.754165	-0.894261	-0.595506	-1.00911	-0.789903	-0.823662	-0.678315	-0.636739	-0.845317	-0.668206	-0.496067	-1.0338	-0.827124	-0.729365	-0.856339	-0.799646	-0.950351	-0.777011	-0.821154	-0.843785	-0.854947	-0.629999	-0.877673	-0.728892	-0.703545	-0.856953	-0.937218	-0.920267	-0.850645	-0.771149	-0.667548	-0.909371	-0.775651	-0.883113	-0.940218	-0.945704
ATP11B	0.34653	0.0671756	0.118552	0.0189235	0.177544	0.273273	0.21067	0.222961	0.207752	0.424496	0.194454	0.216442	0.199146	0.27945	0.0876877	0.148655	0.199508	-0.20513	0.116525	0.125714	0.167231	0.0464222	0.0162675	-0.131336	0.0850318	0.180882	0.0613715	0.025021	0.758064	0.433142	0.249013	-0.0264348	-0.00292502	0.3426	0.10283	-0.222988	0.117853	0.00536621	0.241802	-0.0783155	0.0751304	0.0508153	0.526834	0.311641	0.0584587	0.238667	0.0807784	0.240583	0.221563
ATP13A1	0.126905	0.212043	0.0800723	0.0192006	0.114857	0.34186	0.451217	0.190794	-0.0230331	0.419982	0.165405	0.343127	0.391613	0.300336	0.327254	0.177763	0.118975	0.127398	0.135796	0.35177	0.225802	0.282175	-0.0548784	0.197233	0.0538487	0.0336124	-0.00134866	0.361389	0.367179	0.220319	0.250979	0.109866	0.218814	0.357171	0.216894	0.163461	0.540843	0.340348	0.0908898	0.199483	0.246121	0.194022	0.251435	0.330333	0.0242909	0.209095	0.161761	0.277691	0.17938
ATP13A2	-0.457404	-0.521717	0.15463	-0.131854	-0.352904	-0.504355	-0.0584916	-0.440505	-0.385442	0.00816928	-0.159452	-0.292928	-0.387339	-0.317579	-0.00854543	-0.107045	-0.414506	-0.399303	-0.328737	0.111024	-0.480115	-0.512699	-0.0640747	-0.291479	-0.419325	-0.452288	-0.263962	-0.0665676	-0.0769034	-0.224979	-0.0619781	-0.112074	-0.144464	0.0442305	-0.0308444	-0.171725	-0.295731	0.0796922	0.091985	-0.331515	0.18278	0.173012	-0.161935	-0.332216	-0.333974	-0.384367	-0.325837	-0.0485222	-0.453776
ATP13A3	0.361882	0.74421	0.43776	0.251187	0.27267	0.41663	0.394707	0.437931	0.209674	0.189937	0.0364284	0.511153	0.552407	0.987946	0.0765078	0.33586	0.151102	0.186002	0.320463	-0.0650792	0.417636	-0.0681618	0.225053	-0.0748292	0.240692	0.27236	0.186585	0.137861	0.540997	-0.264125	0.563039	0.640477	0.350711	0.41296	0.390943	0.581486	0.151306	0.539178	0.306903	0.60824	0.410587	-0.0162236	0.0407152	0.272796	-0.0194636	0.0591513	0.137661	-0.0361434	0.0473709
ATP1A1	1.88734	1.91342	1.84013	1.85095	1.81471	1.89373	1.77643	1.89752	1.73361	1.75856	2.04874	1.49251	1.64825	2.12641	1.71713	1.65673	1.91142	2.0022	1.87266	2.00579	1.98027	1.94338	1.77853	2.23588	2.01553	1.61827	1.75902	1.78085	1.88025	1.55794	2.32892	1.79024	2.0016	1.69433	1.63376	1.91047	1.86387	1.86068	1.96456	2.10107	2.02021	1.34446	1.12578	1.10218	1.28571	1.25263	1.73666	1.39097	1.72969
ATP1A3	-1.30659	-1.30209	-1.28932	-1.1593	-1.25535	-1.28956	-1.21325	-1.33198	-1.22484	-1.12073	-1.19615	-1.24361	-1.3074	-1.23404	-1.32582	-1.295	-1.39463	-1.29237	-1.2699	-1.14981	-1.34159	-1.31069	-1.21914	-1.21182	-1.30832	-1.29401	-1.29701	-1.37414	-1.26052	-1.32129	-1.25415	-1.36028	-1.06158	-1.29734	-1.11226	-1.25003	-0.664496	-1.14395	-1.29587	-1.26995	-1.12423	-0.234966	-0.987436	-0.707621	-0.947356	-0.279769	-1.00996	-0.667117	-1.00762
ATP1B1	1.06574	1.27908	2.46022	1.81413	1.02508	1.88464	1.21472	1.34108	2.02239	1.31247	2.22311	1.45586	1.91167	1.4738	2.7538	1.36304	1.68511	1.8594	1.78601	1.98354	0.12583	1.6568	1.7902	1.83379	2.28568	1.70439	2.06375	1.90923	0.589723	1.71373	0.898737	1.12856	2.51625	1.18875	1.87357	1.29967	1.80424	1.87893	1.8265	1.5317	2.29679	1.69325	1.88629	1.52689	2.05319	1.14535	2.33363	2.24836	2.13788
ATP1B2	1.62368	1.63137	1.57352	2.18174	1.70121	1.77656	2.0715	1.72929	1.88142	2.09035	2.17893	2.30963	1.54027	1.95663	1.98487	2.33779	1.52065	1.9688	1.89398	1.53676	2.08147	1.7426	2.01797	2.06803	2.01987	0.628687	2.13013	1.54794	0.874868	0.902767	2.55766	1.68395	1.81333	1.8595	1.7277	2.24125	1.60374	2.30555	0.897926	1.32508	2.27302	2.23676	1.66357	1.37067	1.24849	1.0379	1.77136	1.09664	1.06354
ATP1B3	2.17085	1.98859	2.2485	2.15063	2.42643	2.33882	2.21143	2.44684	2.3131	2.19447	2.12335	1.97545	2.2848	2.16074	2.17583	2.19913	2.34941	2.16141	2.24189	2.20373	2.26815	2.27156	2.154	2.25324	2.36318	2.41554	2.28961	2.34126	2.37236	2.17235	2.19345	2.21192	2.31714	2.43845	2.26618	2.12117	2.18124	2.05104	2.55721	2.54244	2.34123	2.07764	2.36811	2.13978	2.19495	2.47045	2.20132	2.13706	2.22395
ATP1B4	-1.37494	-1.42037	-1.45743	-1.43061	-1.4917	-1.52235	-1.34477	-1.29595	-1.39326	-1.35897	-1.4508	-1.407	-1.40432	-1.49346	-1.50087	-1.33975	-1.3364	-1.40105	-1.32063	-1.34598	-1.39898	-1.44616	-1.3752	-1.33386	-1.44721	-1.39975	-1.42373	-1.51565	-1.47336	-1.45369	-1.39231	-1.43601	-1.20148	-1.3718	-1.40076	-1.40476	-1.29032	-1.20335	-1.23571	-1.2178	-1.38484	-1.35679	-1.39023	-1.43601	-1.35274	-1.32617	-1.48183	-1.45956	-1.44509
ATP2A3	-1.12321	-1.21293	-1.05145	-1.07398	-1.03947	-1.1367	-1.09602	-1.0781	-1.14341	-1.051	-1.11474	-1.15321	-1.11006	-1.13757	-1.09647	-1.0893	-1.12024	-1.05546	-1.07562	-1.01333	-1.0843	-1.06817	-1.14562	-0.953982	-1.1063	-0.875603	-1.15162	-0.869399	-1.05805	-1.06947	-1.08025	-1.15057	-0.995181	-1.09627	-1.07635	-0.889152	-1.08526	-1.05233	-1.07168	-1.04546	-1.05149	-1.08498	-1.12521	-1.14241	-1.06816	-1.03634	-1.18851	-1.11857	-1.07452
ATP2B1	1.11822	0.572548	0.272549	0.697278	0.891348	0.958791	1.08065	0.731934	0.778863	1.14336	0.661877	0.538278	0.859488	1.28678	0.912659	0.543822	1.14105	0.980158	0.471061	0.7851	1.02966	0.450897	0.418368	0.841909	0.725394	0.80009	0.438051	0.708049	1.45825	0.4393	0.520958	0.612003	0.413749	0.88383	0.694712	0.0691714	0.446007	0.866875	0.384512	0.817215	0.891855	-0.0478096	0.317442	0.311082	0.472937	0.14263	0.660042	0.682053	0.706455
ATP2B2	-0.931625	-1.0707	-0.87118	-0.973445	-1.25781	-0.980548	-0.993455	-1.07601	-0.907609	-0.743349	-0.517752	-1.07407	-1.0234	-1.07061	-0.76927	-1.04077	-1.03115	-1.05703	-0.807442	-0.675767	-0.792246	-0.880111	-0.666789	-0.959546	-1.05148	-1.09601	-0.520036	-1.00936	-1.08526	-0.909596	-0.807311	-1.05887	-0.794024	-1.05326	-0.814869	-1.00292	-0.704383	-0.701366	-0.761225	-0.922923	-0.614869	-0.325714	-0.470922	-0.258552	-0.433306	-0.572052	-0.402729	-0.494013	-0.411284
ATP2B3	-1.26016	-1.27554	-1.29133	-1.18068	-1.27621	-1.19626	-1.17313	-1.15811	-1.17608	-1.16375	-1.05327	-1.19752	-1.20064	-1.27405	-1.29522	-1.25816	-1.18119	-1.19115	-1.22344	-1.20237	-1.22845	-1.22997	-1.25051	-1.2059	-1.33117	-1.20244	-1.23934	-1.22829	-1.21643	-1.3058	-1.31384	-1.32501	-1.17573	-1.27789	-1.26251	-1.13167	-1.10622	-1.22412	-1.27998	-1.16699	-1.22524	-1.16157	-1.15564	-1.20443	-1.14051	-1.07967	-1.21279	-1.29146	-1.22385
ATP2B4	0.645242	0.438225	0.9771	0.589844	0.945062	0.559793	0.699907	0.501777	0.411581	0.595886	0.44171	1.59397	0.84178	0.549949	0.696387	1.93448	0.623543	0.61431	0.529257	0.556628	0.569339	0.377357	0.534654	0.826871	0.572726	0.297778	2.15222	0.441738	0.548336	0.402298	0.613226	0.666823	0.997749	0.486393	0.649572	0.586737	0.383938	0.722034	0.641327	0.416311	1.06552	1.00531	0.481108	0.592293	0.8779	0.34903	0.545471	0.342919	0.206009
ATP2C1	0.553517	0.38131	0.382878	0.638418	0.435716	0.545844	0.267413	0.829158	0.302936	0.270694	0.708428	0.671367	0.49273	0.524072	0.560742	0.591385	0.377791	0.375425	0.378131	0.378711	0.475899	0.383098	0.312319	0.372344	0.424465	0.499684	0.463318	0.472848	0.41897	0.429058	0.336644	0.537708	0.539706	0.476422	0.21396	0.377056	0.312052	0.411427	0.225403	0.427289	0.6919	0.570897	0.45577	0.420253	0.49779	0.479088	0.429569	0.356137	0.439357
ATP2C2	-1.12725	-1.26243	-1.09182	-1.09793	-1.12767	-1.14934	-1.10638	-1.08717	-1.15091	-1.04728	-1.03255	-1.13079	-1.20386	-1.26276	-1.175	-1.19728	-1.12787	-1.12183	-1.17538	-1.09338	-1.10378	-1.16274	-1.09737	-1.17659	-1.19097	-1.16599	-1.10942	-1.18233	-1.20696	-1.14443	-1.12854	-1.12374	-0.820082	-1.1145	-1.24391	-1.09697	-1.04276	-1.14346	-1.19956	-1.17218	-1.08472	-0.862802	-0.952261	-1.07664	-1.01187	-1.01476	-1.21901	-1.20027	-1.07673
ATP5A1	2.8874	2.64731	2.98876	2.7599	2.81528	2.85872	2.92446	2.79459	2.9561	2.96974	3.08619	2.91904	2.8216	2.81745	2.76735	2.80078	2.54292	2.64297	2.84195	2.96639	2.82122	2.7554	2.73789	2.69698	2.77457	2.81358	2.74958	2.7482	2.61625	2.82873	2.74422	2.48657	2.58877	2.76419	2.80094	2.86354	2.67489	2.80776	2.70688	2.77312	2.82498	2.78393	3.06022	2.95093	2.95802	3.10176	2.86534	2.86033	2.82558
ATP5B	2.27285	1.8136	2.24182	2.08363	2.09878	1.99675	2.15822	1.78443	1.93088	2.25353	2.02254	2.1636	1.94279	2.06468	1.97304	2.17502	2.23726	2.1586	2.23321	2.27458	2.22034	2.29622	1.94921	2.18093	2.007	1.94958	2.02902	1.98441	2.00789	2.26977	2.08221	2.0251	2.04858	2.15923	2.06425	2.25125	2.34611	2.19435	1.87436	2.19311	2.16713	2.23131	2.26168	2.11215	2.08833	2.34227	2.20536	2.02378	2.16557
ATP5C1	1.71227	1.52902	1.53141	1.46845	1.6132	1.63028	1.64966	1.48833	1.58652	1.69545	1.68585	1.5827	1.5295	1.44725	1.44674	1.4556	1.62945	1.76616	1.60748	1.63334	1.50851	1.53704	1.48748	1.59729	1.40618	1.82328	1.75043	1.58049	1.51752	1.58847	1.40909	1.45245	1.59085	1.44585	1.52499	1.54403	1.66835	1.53003	1.65932	1.58881	1.38016	2.14044	1.6258	1.9497	1.90809	2.06952	1.4791	1.70785	1.74532
ATP5D	0.730842	0.384095	0.520663	0.414014	0.346241	0.537298	0.761152	0.556971	0.611166	0.902119	1.05304	0.553137	0.413307	0.55704	0.655153	0.278401	0.664889	0.634629	0.56563	0.705934	0.721308	0.621269	0.787497	0.518117	0.440628	0.421763	0.363623	0.471659	0.478835	0.537276	0.529756	0.364743	0.451117	0.586832	0.508676	0.694829	1.06566	0.57736	0.39096	0.633689	0.511918	0.767431	0.851896	0.410113	0.6058	0.738781	0.49071	0.481256	0.721029
ATP5E	2.88183	2.55112	2.78188	2.70961	2.61586	2.83534	2.99998	3.04182	2.96606	3.0751	2.92135	2.83678	2.76595	2.83219	3.13313	2.83008	2.7657	3.0375	2.866	2.89914	2.78497	2.96075	2.87477	2.89105	2.87115	3.11593	2.81031	3.05347	2.85209	3.04546	2.95798	2.91645	3.16662	2.98813	3.01088	3.02018	3.08816	2.9235	2.97117	3.10104	2.89411	2.73383	2.95931	2.74097	2.98191	2.75755	2.87832	2.86774	2.9988
ATP5F1	2.52491	2.31039	2.43231	2.41515	2.24777	2.5737	2.58201	2.64367	2.70023	2.68769	2.70994	2.62929	2.42353	2.45255	2.5402	2.64335	2.65138	2.59537	2.67762	2.58595	2.5059	2.5447	2.67044	2.61532	2.46398	2.73942	2.53279	2.40101	2.35087	2.581	2.45195	2.48197	2.40992	2.25956	2.54775	2.54114	2.7065	2.44564	2.5988	2.60301	2.45658	2.35462	2.76818	2.56249	2.75331	2.44686	2.6115	2.68011	2.7684
ATP5G1	1.10799	0.626148	0.837653	0.797808	0.399071	0.750723	0.947487	1.08537	0.911994	0.941823	0.917483	0.796398	0.609332	0.627347	0.883694	0.820547	0.80649	0.745779	1.02898	0.877651	0.660932	0.628093	0.922645	0.886334	0.817931	1.02057	0.709988	0.530254	0.893596	1.06285	0.694713	0.833137	0.629857	1.00823	0.814688	0.811597	1.1668	0.762236	0.979315	0.951472	0.641252	0.872322	1.1671	0.739748	1.11541	1.19103	0.92686	0.929173	1.55924
ATP5H	2.68816	2.41445	2.50536	2.428	2.39853	2.45584	2.49984	2.51764	2.55211	2.50741	2.5557	2.34996	2.41297	2.4405	2.56665	2.46082	2.77766	2.61844	2.61756	2.6255	2.64271	2.61481	2.5444	2.5373	2.59042	2.70842	2.41244	2.39592	2.64887	2.54705	2.4166	2.60873	2.35277	2.5121	2.53932	2.65878	2.78544	2.59683	2.68377	2.55086	2.69992	2.37129	2.48226	2.42314	2.51861	2.59016	2.55082	2.4691	2.67654
ATP5I	2.34546	1.96153	2.11669	2.03332	1.87057	2.0707	2.21651	2.24393	2.25746	2.32741	2.35027	2.13137	1.95062	2.06689	2.43381	2.17577	2.10817	2.24598	2.20619	2.11113	2.05372	2.16691	1.87084	2.2545	2.16849	2.38555	2.20485	2.19367	2.04723	2.14126	2.02964	2.13848	2.11778	2.19132	2.10691	2.01042	2.32947	1.98052	2.09158	2.32897	2.22868	1.97011	2.44804	2.12639	2.45997	2.21567	2.30356	2.24205	2.456
ATP5J2	2.49013	2.12787	2.41989	2.21819	2.09282	2.13956	2.25629	2.42665	2.29824	2.26127	2.63547	2.10237	1.84887	2.21811	2.2051	2.4181	2.4206	2.05231	2.43085	2.08205	2.1839	2.25177	2.2328	2.21761	2.1208	2.36869	2.23491	2.20432	2.22561	2.28959	2.10205	2.2269	2.28868	2.40036	2.30173	2.25502	2.50471	2.27031	2.25908	2.5365	2.09609	2.3742	2.41442	2.14998	2.48925	2.16073	2.27739	2.42737	2.47173
ATP5L	2.05225	1.73956	2.16011	2.12123	1.94576	2.00159	2.09297	2.0955	2.1588	2.21228	2.20028	2.14794	1.98546	2.02162	2.15322	2.05773	2.11888	2.07982	2.18178	2.2181	2.03851	2.15375	2.18842	2.13401	2.08562	2.45905	2.01533	2.08581	2.04653	2.0915	1.91607	2.02263	2.12589	2.14853	2.0944	2.0101	2.12004	2.05381	1.94984	2.12622	2.11452	2.24785	2.28177	2.10016	2.57467	2.33742	2.17338	2.12788	2.1394
ATP5O	1.5433	1.35867	1.49528	1.41158	1.37199	1.50997	1.59988	1.70496	1.77142	1.67249	1.71145	1.53482	1.49499	1.43199	1.69515	1.53424	1.44743	1.58593	1.64346	1.53856	1.48067	1.62536	1.57237	1.41693	1.425	1.82985	1.59759	1.43448	1.49629	1.44852	1.29036	1.3584	1.52832	1.4895	1.46089	1.49618	1.57109	1.32531	1.44686	1.596	1.47466	1.60376	1.78403	1.56824	1.85804	1.57999	1.53732	1.7155	1.85463
ATP5SL	0.246837	0.079449	0.336856	0.229741	0.672431	0.651408	0.746128	0.471812	0.700487	0.83178	0.81376	0.532803	0.675065	0.308978	0.552363	0.444317	0.404064	0.6438	0.465832	0.329322	0.717744	0.557742	0.22493	0.604747	0.432802	0.476603	0.539215	0.537604	0.56637	0.379646	0.357428	3.28164e-05	0.156024	0.44346	0.59794	0.515009	0.350985	0.695492	0.273052	0.40222	0.605087	0.709686	0.830642	0.301517	0.485676	0.888267	0.584664	0.606008	0.750237
ATP6AP1	2.14295	2.2013	1.83412	2.00046	1.85721	1.78575	1.9259	1.74584	1.73661	1.92096	1.97654	1.9112	1.81431	1.85227	1.80972	1.79686	1.83316	1.96494	1.84433	1.92021	2.01438	1.86877	1.85105	2.03509	1.82825	1.91837	1.80262	2.04004	1.75667	1.91292	1.99936	1.91109	1.93467	1.98542	1.89192	2.13603	2.0226	1.91709	1.96202	1.97198	2.18684	1.80371	1.70696	2.03834	1.64083	1.70684	1.75797	1.68937	1.67852
ATP6AP2	0.987215	1.07555	0.990994	0.930518	0.937853	0.885477	0.88934	0.963849	0.901132	0.869744	0.914998	0.881527	0.945983	0.903595	0.760167	0.925637	0.854479	0.901495	0.947705	0.88036	1.05215	0.837049	0.960451	0.913323	0.898005	1.08003	0.878671	0.75864	0.871071	0.98668	0.851024	0.94064	0.878584	0.927826	0.876077	0.879088	0.899609	0.886906	0.96648	0.902166	0.826063	0.75644	0.805216	0.837496	0.977314	0.939863	0.873599	0.812359	0.845406
ATP6V0A1	0.0371637	0.209794	0.156479	0.0610565	0.307347	0.0186734	0.235855	0.0737082	0.100425	0.259094	0.156885	0.269008	0.261398	0.163911	0.0309051	0.213326	-0.0120927	0.165082	0.179211	0.166653	0.188377	-0.0792131	0.199085	0.340371	0.108552	0.0420962	0.164161	-0.0211374	-0.00392136	-0.14906	0.0250957	0.198437	-0.0261575	-0.140554	0.328258	0.176258	0.205328	0.222228	-0.178011	-0.0632871	0.303493	0.332747	0.494792	0.221899	0.137569	0.335385	0.228981	0.206154	0.0131576
ATP6V0A2	-0.885161	-0.917932	-0.772721	-0.914982	-0.858199	-0.807569	-0.726864	-0.714758	-0.830749	-0.908844	-1.02641	-0.903637	-0.837386	-0.797618	-0.961762	-0.789565	-0.793386	-0.830179	-0.898106	-0.9322	-0.925672	-0.865499	-0.847066	-0.858834	-0.882361	-0.723866	-0.78476	-0.935451	-0.837512	-0.924032	-0.865365	-0.913621	-0.64638	-0.908573	-0.927227	-0.918472	-0.991424	-0.863997	-0.90655	-0.724148	-0.782758	-0.862155	-0.70148	-0.316373	-0.673902	-0.620515	-0.773117	-0.841121	-0.748677
ATP6V0B	2.01065	1.55625	1.68025	1.81046	1.6224	1.67761	1.80446	2.15061	2.09521	1.89033	2.02027	1.72748	1.50619	1.53093	1.96207	1.84311	1.88486	1.90113	1.97793	1.87932	1.51063	2.02807	1.70974	1.79694	1.80608	2.26259	1.56984	1.93772	1.63048	1.76522	1.71585	1.63827	1.66138	2.09973	1.88156	1.64153	2.17286	1.58909	1.8245	2.06207	1.67052	1.34544	2.24474	1.61669	1.98973	1.80969	1.98194	2.07075	2.41986
ATP6V0C	2.12477	1.81409	1.99721	2.02816	1.90362	1.93533	2.069	2.06374	1.95924	2.08958	2.26213	2.07953	1.95426	1.90638	1.97886	1.96693	1.98362	2.01466	2.08086	1.83177	1.94558	1.92747	1.92112	2.07682	1.9623	2.09374	1.91151	2.14313	1.96279	1.75622	2.01717	2.01795	2.19344	1.96167	2.05016	2.06861	2.1396	2.09415	1.82398	2.02124	2.29975	2.05882	2.17214	1.81281	1.90344	2.02592	2.00208	1.80218	1.9485
ATP6V0D1	1.72489	1.59085	1.69823	1.91284	1.79216	1.59805	1.7006	1.70177	1.50239	1.64444	1.7813	1.59435	1.55929	1.42673	1.13402	1.80725	1.61809	1.89822	1.99431	1.89761	1.78354	1.7908	1.73555	1.78347	1.47474	2.00808	1.70158	1.89869	1.74252	1.81682	1.81419	1.65939	1.95164	1.87137	1.84239	1.74927	1.93302	1.67741	1.67334	1.82686	1.81943	1.81116	1.74859	1.58786	1.62869	1.35322	1.75845	1.59698	1.78817
ATP6V0E1	1.21294	0.996742	0.833067	1.08969	1.14352	1.1367	1.16731	1.57287	1.23966	1.13305	1.33928	1.25078	1.00346	1.10795	1.09475	1.15074	1.12272	1.15197	1.13831	0.913651	1.06262	1.08488	0.964971	1.12265	1.11862	1.35963	1.00849	1.19676	1.04477	1.16363	0.932667	1.01386	1.24896	1.07977	1.04816	0.904007	0.829385	0.913676	0.889311	1.29859	1.13782	1.01815	1.14729	0.934269	1.08988	1.11803	1.10402	0.904261	1.21246
ATP6V0E2	2.25341	1.71614	1.48553	1.73875	1.14431	1.52303	1.97143	1.6552	1.74013	2.17772	1.92671	1.74256	1.3474	1.47675	1.91123	1.5844	2.06571	1.61151	1.654	2.15374	1.73393	1.79314	1.20346	1.83895	1.571	0.783924	2.14447	1.25126	1.25631	1.00855	1.8131	1.84309	1.92109	2.20642	1.39091	1.86621	1.93857	1.74637	2.01265	1.51615	1.88945	2.62379	2.15341	1.67904	1.56043	1.67713	2.12259	2.01886	1.63535
ATP6V1A	1.28921	1.18533	1.42619	1.32355	1.19984	0.941336	0.885839	0.950417	0.908508	0.914814	1.02895	0.984636	1.13889	1.09184	0.558057	1.26184	1.14169	1.32429	1.47514	1.54508	1.48909	1.19683	1.23715	0.975236	1.1346	1.06484	1.13491	1.06919	1.24398	0.731724	1.09977	1.30271	0.797678	1.25149	1.19609	0.944433	1.11172	1.44342	1.49079	1.12861	1.44359	1.22413	1.11802	1.24942	1.08639	1.37564	1.35893	1.12187	1.35604
ATP6V1B1	-1.10743	-1.2894	-1.1466	-1.19758	-1.21808	-1.23172	-1.20853	-1.1281	-1.26312	-1.16182	-1.11838	-1.11343	-1.05941	-1.37286	-1.3033	-1.16282	-1.13882	-1.20234	-1.07223	-1.2141	-1.23954	-1.25734	-0.994597	-1.04496	-1.18572	-1.12566	-1.05624	-1.25785	-1.08211	-1.21905	-1.08859	-1.25248	-0.710971	-1.18546	-1.11339	-0.757833	-0.970992	-1.1875	-0.870609	-1.16892	-1.13295	-1.04232	-1.0193	-1.17689	-1.14293	-1.04249	-1.2646	-1.04967	-1.01426
ATP6V1B2	1.74483	1.95676	1.59919	2.0016	2.10157	1.67458	1.61145	1.86769	1.31279	1.6223	1.75437	1.57787	1.92914	1.71153	1.59629	1.70161	1.42923	1.74876	1.85523	1.91947	1.79555	1.77629	1.66511	1.87957	1.81788	1.95725	1.65299	1.85331	1.57831	1.74233	1.84846	1.93178	1.74983	1.6613	1.86342	1.83953	1.91955	1.94968	1.60688	1.85502	1.71541	1.33768	1.47956	1.66484	1.61539	1.68167	1.82024	1.78095	1.38935
ATP6V1C1	-0.0625368	0.499966	-0.0160532	0.157613	0.0960937	-0.0916775	0.0423571	0.38517	-0.0124998	-0.00466854	-0.10326	0.168461	0.118386	0.0378837	-0.476767	0.325685	-0.0744759	0.110575	0.227641	0.104439	0.0460373	-0.0457305	0.155798	0.210131	0.091003	0.253313	-0.0850199	-0.0980935	-0.138965	0.108715	0.298539	0.478379	0.0760259	0.224031	0.0969786	0.140237	0.0316651	0.118804	-0.0497355	0.117532	0.159766	-0.107333	-0.178969	0.0422911	0.0276693	0.146329	0.00206778	-0.276023	-0.113388
ATP6V1D	0.807601	0.84709	0.646592	0.77421	0.809986	0.935498	0.969322	0.990765	0.829637	0.944673	0.863743	0.925981	0.854966	0.827265	0.873919	0.941025	0.956207	1.01993	0.81505	0.893449	0.89098	0.918149	0.892105	0.85158	0.724888	0.896627	0.589668	0.699781	0.927382	0.838998	0.931945	0.71711	1.01688	0.851414	0.859602	0.856311	0.804178	0.896889	0.854394	1.05674	0.814451	0.57052	0.528725	0.602728	0.678031	0.911068	0.718192	0.758634	0.652391
ATP6V1E1	1.80249	1.57122	1.4319	1.89839	1.80772	1.78974	1.8492	1.63054	1.55568	1.81774	2.03319	1.81988	1.73412	1.70168	1.80408	1.84196	2.06747	2.04821	1.71769	1.94842	1.66482	1.80358	1.64996	2.04439	1.93732	2.01385	1.80435	1.79889	1.64459	1.92047	1.88832	1.60687	2.2811	2.075	1.9639	1.57793	2.11691	1.87231	1.65299	1.87087	1.83674	1.7563	1.51268	1.41	1.83534	1.84027	1.99134	1.85627	1.9851
ATP6V1F	2.70237	2.32742	2.36884	2.52041	2.37362	2.28767	2.56219	2.57722	2.4946	2.46788	2.74759	2.4498	2.12024	2.31304	2.48666	2.53043	2.71707	2.59407	2.67398	2.37651	2.43776	2.71108	2.48357	2.75616	2.25588	2.6927	2.23381	2.6103	2.34721	2.28696	2.35843	2.52737	2.42966	2.52176	2.50218	2.49748	2.67301	2.49588	2.26597	2.56891	2.54214	2.5414	2.58607	2.24562	2.70593	2.38692	2.49635	2.55269	2.60038
ATP6V1G1	2.11369	1.76852	2.09684	1.91431	1.84936	2.15621	2.24642	2.12914	2.22767	2.30661	2.06288	1.92789	2.00758	2.14154	1.93544	1.75787	2.05673	2.11238	2.06909	2.12453	1.87066	2.11945	2.08451	2.0607	2.10682	2.39597	2.06616	2.11324	1.94175	1.952	2.06652	2.03205	2.1506	2.13123	2.05375	1.90366	2.13275	2.01464	2.05968	2.27787	2.10716	2.00485	2.09959	2.03681	2.23333	2.42289	2.08847	1.89726	2.16087
ATP6V1G2	0.590984	0.73541	0.63812	0.55584	0.668269	0.690751	0.71621	0.233483	0.520135	0.810157	0.6442	1.02698	0.980525	0.84836	0.76146	0.50612	0.304051	0.565212	0.546469	0.700264	0.423972	0.378384	0.707489	0.224486	0.206642	0.32601	0.835836	0.373262	0.433087	0.157724	0.730703	0.877258	0.66115	0.240844	0.715242	0.696303	0.752448	0.872419	0.895652	0.555905	0.475008	1.26278	0.900586	1.18197	1.07711	1.13478	0.736229	0.999618	1.16098
ATP6V1H	1.3516	1.23738	1.50887	1.44295	1.14061	1.28689	1.28833	1.28352	1.12791	1.28722	1.31942	1.24375	1.16927	1.2298	1.00478	1.26082	1.09749	1.44704	1.38246	1.2258	1.17691	1.27827	1.19037	1.30395	1.38564	1.34898	1.18748	1.20308	1.19678	0.696663	1.39257	1.16797	1.34277	1.14748	1.15676	1.17881	1.45147	1.27966	1.08935	1.11352	1.46074	1.25214	1.2732	1.02747	1.21148	1.29343	1.4142	1.16871	1.22231
ATP7A	0.0761491	0.45764	-0.186744	0.138077	-0.129003	-0.0844507	-0.19651	-0.0165652	-0.145116	-0.256382	-0.225256	-0.0183121	0.166436	-0.125588	0.193048	-0.414471	0.249564	0.101228	-0.338606	-0.0897349	-0.131295	-0.190234	-0.00021945	-0.0644326	-0.31975	0.00995134	-0.268262	-0.0939339	-0.273776	-0.283153	-0.150926	-0.269713	-0.327598	-0.0913015	-0.218768	-0.358266	-0.277607	0.0515804	0.0338028	-0.191266	0.0412538	0.0181049	0.193866	-0.0263153	-0.104718	-0.0454268	-0.204465	0.0455343	-0.0145664
ATP7B	-1.13768	-1.19395	-1.15993	-1.14397	-1.17419	-1.27147	-1.06106	-1.06534	-1.13689	-0.963677	-1.26565	-0.907591	-1.14296	-1.2418	-1.26481	-1.0189	-1.30443	-1.20376	-1.16362	-1.10723	-1.01493	-1.11728	-1.02321	-1.23917	-1.31272	-1.13421	-1.27874	-1.11242	-1.10422	-1.08564	-1.31677	-1.31618	-1.06172	-1.26978	-1.24601	-1.18586	-1.42777	-1.2986	-1.26969	-1.36203	-1.23645	-1.077	-0.982203	-0.730217	-1.13504	-0.959916	-1.13472	-1.21045	-0.883007
ATP8A1	-0.663469	-0.573918	-0.26788	-0.216972	-0.594649	-0.503845	-0.622101	-0.751519	-0.765378	-0.381259	-0.176608	-0.452951	-0.478292	-0.479711	-0.0500389	-0.71286	-0.978641	-0.321278	-0.841118	-0.373684	-0.768522	-0.488662	-0.494908	-0.713684	-0.966209	-0.231187	-0.558517	-0.351328	-0.940241	-0.683164	-0.566605	-0.380155	-0.105309	-0.796978	-0.319417	-0.696822	-0.291011	-0.398282	-0.545346	-0.795635	-0.543474	0.127177	-0.455849	0.195863	-0.0922536	-0.625668	-0.162276	-0.0297969	-0.473804
ATP8A2	-1.12289	-1.16053	-1.11193	-0.93463	-1.24247	-1.05762	-1.02493	-1.02433	-1.01962	-0.947099	-0.913941	-1.07686	-1.06773	-1.0684	-0.717524	-1.03482	-1.0509	-1.04333	-1.10558	-0.845763	-0.981135	-1.01019	-0.940955	-1.10153	-0.905389	-0.911806	-1.09351	-1.04239	-0.993537	-0.74851	-1.105	-1.20851	-0.769905	-1.02344	-1.00127	-1.10252	-0.93292	-0.698518	-1.11356	-1.02461	-1.02127	-1.06669	-1.02486	-0.986628	-1.06868	-1.01792	-0.454898	-0.675553	-0.805979
ATP8B1	-0.482202	-0.197483	-0.162127	-0.239147	-0.129886	-0.220647	0.0254877	-0.276603	-0.0914103	0.000810874	-0.363293	-0.0774098	0.121923	0.296247	0.311213	0.0288234	-0.104232	0.122816	-0.129669	-0.193061	-0.357409	-0.382515	-0.125108	0.0712648	-0.0186789	0.168096	0.569378	-0.0767844	0.123817	-0.509238	-0.352064	-0.0347389	0.376155	-0.618645	-0.194057	-0.0553478	-0.294203	-0.133572	-0.108606	-0.08466	-0.183707	0.144515	-0.0454494	0.48464	0.435681	-0.114773	-0.168212	0.294703	-0.0373432
ATP8B2	-0.511283	-0.281547	-0.118814	-0.31296	-0.048629	-0.424938	-0.34488	-0.062337	-0.132958	-0.311152	-0.00936414	-0.173362	-0.238849	-0.288204	-0.482856	-0.284894	-0.464569	-0.353062	-0.429295	-0.449015	-0.333367	-0.405194	-0.434784	-0.316211	-0.494636	-0.336831	-0.503678	-0.263554	-0.379824	-0.122648	-0.202865	-0.299729	0.0288853	-0.170148	-0.307647	-0.260132	-0.133631	-0.271343	-0.0222981	-0.0394077	-0.419397	-0.162928	-0.341309	-0.391565	-0.20554	-0.00847444	-0.570151	-0.443125	-0.482433
ATP8B3	-1.269	-1.24979	-1.44459	-1.31178	-1.36345	-1.36069	-1.29873	-1.13895	-1.29818	-1.13816	-1.3367	-1.21676	-1.26267	-1.35027	-1.37212	-1.24867	-1.32177	-1.40665	-1.33352	-1.35834	-1.32403	-1.4304	-1.39665	-1.26339	-1.37876	-1.31937	-1.31811	-1.31977	-1.32625	-1.23628	-1.24958	-1.37155	-1.05511	-1.35263	-1.32337	-1.19381	-1.19119	-1.17387	-1.33522	-1.24695	-1.13016	-1.22292	-1.19854	-1.30218	-1.28016	-1.26035	-1.43858	-1.38028	-1.24737
ATP8B4	-0.436179	-0.695713	-0.991771	-0.999513	-0.442505	-1.0195	-1.06793	-0.43223	-0.817577	-0.98466	-0.730383	-1.16717	-1.11956	-0.921815	-1.4196	-0.873739	-1.28428	-0.827607	-1.0007	-0.311211	-0.860561	-0.983984	-0.822883	-0.499	-0.910811	0.168838	-1.18952	-0.722586	-0.441515	-1.27911	-0.869458	-0.652502	-1.2455	-0.958264	-0.393333	-0.795851	-0.306179	-0.962551	-0.891685	-0.749129	-1.06285	-1.24924	-1.26062	-0.641108	-0.828415	-1.20811	-1.00717	-1.29914	-1.30288
ATP9A	0.130155	0.182956	0.268629	0.149708	0.136073	0.254091	0.369768	0.134579	0.103971	0.309798	0.191817	0.286952	0.578004	0.0801685	0.100597	0.0915032	-0.0974283	0.257943	0.205779	0.152133	0.224363	0.123382	0.29455	0.272934	-0.0371001	-0.29733	0.367997	0.144747	0.422751	-0.0949493	0.0816642	0.0129524	0.638866	-0.00636848	0.331544	0.249747	0.180501	0.54747	0.193996	-0.0460946	0.307388	0.901917	0.418677	0.526896	0.363873	0.336908	0.241758	0.510973	0.339978
ATP9B	-0.348383	-0.558734	-0.384651	-0.454612	-0.460629	-0.254226	-0.349463	-0.491812	-0.295226	-0.370519	-0.275056	-0.27329	-0.328865	-0.330353	-0.499929	-0.371975	-0.553903	-0.452406	-0.258283	-0.326254	-0.292587	-0.372304	-0.328358	-0.320763	-0.506557	-0.334709	-0.237473	-0.388059	-0.457846	-0.39371	-0.358678	-0.706613	-0.849853	-0.508857	-0.471123	-0.458316	-0.40507	-0.443524	-0.535001	-0.666012	-0.696758	-0.387928	-0.257198	-0.523721	-0.50954	-0.246343	-0.250586	-0.435513	-0.364481
ATPAF2	-0.660401	-0.791086	-0.694844	-0.79983	-0.829299	-0.86397	-0.640835	-0.645338	-0.738924	-0.641385	-0.649938	-0.583883	-0.683176	-0.728632	-0.750719	-0.713924	-0.73559	-0.756214	-0.654009	-0.615724	-0.525689	-0.741923	-0.681009	-0.685281	-0.796545	-0.581676	-0.816411	-0.831685	-0.611572	-0.591268	-0.606638	-0.741539	-0.87937	-0.754663	-0.779695	-0.807503	-0.620985	-0.810784	-0.887887	-0.794879	-0.639671	-0.700674	-0.411353	-0.72675	-0.495374	-0.409145	-0.575727	-0.636284	-0.570451
ATPIF1	1.31852	1.13411	1.15457	1.17546	0.880497	1.19452	1.19217	1.2748	1.42464	1.27867	1.41663	1.17682	1.07141	1.23349	1.41916	1.15258	1.24651	1.1569	1.26122	1.20265	0.83614	1.03324	1.15032	1.07857	1.36729	1.45639	1.11142	1.24066	1.02899	1.30141	0.984244	1.12438	1.39481	1.36662	1.11869	1.18621	1.0755	0.8979	1.25641	1.44858	1.26491	1.06817	1.4167	1.09359	1.37604	1.24584	1.00237	1.32345	1.38158
ATR	0.656605	0.511894	0.622246	0.423279	0.471833	0.406791	0.328163	0.334141	0.372626	0.448652	0.656406	0.366211	0.458044	0.543165	0.346482	0.337129	0.421155	0.159607	0.319692	0.568084	0.593186	0.321092	0.432024	0.245736	0.567067	0.579744	0.559419	0.457962	0.640064	0.446912	0.20233	0.416308	-0.102003	0.316106	0.203754	-0.0570017	0.384495	0.394745	0.417716	0.313847	0.274752	0.389224	0.406301	0.542586	0.468948	0.422381	0.399776	0.351309	0.458112
ATRN	0.401067	0.348676	0.302346	0.217085	0.250657	0.100715	0.415877	-0.0971762	0.103813	0.25267	0.115851	0.259398	0.561482	0.290836	0.053176	0.152869	0.0479949	0.453335	0.200681	0.470577	0.543837	0.343993	0.557942	0.339825	0.291214	0.36773	0.236995	0.108912	-0.0768932	0.430621	0.303169	0.305228	-0.236531	0.361347	0.292187	0.399717	0.00803109	0.248787	0.0851872	-0.0239052	-0.0338724	0.283888	0.168249	0.0560615	0.127045	0.184168	0.292943	0.245662	0.170196
ATRNL1	-1.25282	-0.677504	-1.03596	-0.699346	-0.870481	-0.565632	-1.22336	-0.491347	-1.02247	-1.15335	-0.0199525	-1.01256	-0.851496	-0.765284	-1.02297	-1.09773	-1.17083	-1.03184	-1.15679	-0.194459	0.0721626	-1.13042	-0.898527	-1.23103	-1.11415	-1.09086	-0.74455	-0.696522	-1.18799	-1.07555	-1.08967	-0.630105	-0.935084	-0.756954	-1.02724	-0.741558	-0.7637	-0.42555	-0.71364	-0.852442	-0.678644	-0.0163721	-0.730796	-0.632335	-0.0843493	-0.802177	-0.23411	-0.974557	-0.592383
ATXN10	1.49975	1.34854	1.38216	1.62592	1.45893	1.58205	1.59614	1.35931	1.17569	1.67809	1.68209	1.85348	1.41863	1.49674	1.27957	1.67337	0.9927	1.48689	1.22561	1.39574	1.61167	1.17833	1.22191	1.73296	1.1095	1.40509	1.63263	1.15215	1.01658	1.12662	1.55578	1.27296	1.15746	1.5112	1.56003	1.10294	1.7	1.62896	1.33183	1.28685	1.28592	1.63384	1.4573	1.50942	1.87071	1.80811	1.64233	1.59884	1.55458
ATXN2	0.385282	0.260384	0.52812	0.308441	0.416904	0.474957	0.583164	0.319372	0.270452	0.574707	0.548222	0.684153	0.772789	0.517552	0.649552	0.599306	0.403447	0.653873	0.645491	0.621444	0.522856	0.546713	0.653663	0.667605	0.703099	0.320211	0.779059	0.483593	0.559583	0.526819	0.587818	0.518492	0.955631	0.279688	0.482997	0.832048	0.546588	0.581577	0.468682	0.501028	0.615938	0.85059	0.621342	0.532982	0.546432	0.649017	0.517628	0.787116	0.374329
ATXN2L	-0.887929	-0.768244	-0.995454	-0.836825	-0.800395	-0.960152	-0.859855	-0.983591	-0.935399	-0.826391	-0.658342	-0.799958	-0.693245	-0.842007	-0.960395	-0.820548	-0.850262	-0.767001	-0.942064	-0.988399	-0.917209	-0.992871	-0.835586	-0.825143	-0.916704	-0.888297	-0.912775	-0.827289	-0.688282	-0.989395	-0.816262	-0.864477	-0.728568	-0.788408	-0.846981	-0.69145	-0.671805	-0.872245	-0.815822	-0.844011	-0.754374	-0.578982	-0.767154	-0.645307	-0.880423	-0.46618	-0.848832	-0.725334	-0.758696
ATXN3	-1.03151	-0.940581	-1.09549	-1.08195	-0.961292	-0.961929	-0.711551	-0.755896	-0.865001	-0.828266	-0.924006	-0.852968	-0.868594	-0.891014	-0.922103	-1.04122	-0.832585	-0.792672	-0.981331	-0.936613	-0.862933	-0.974867	-0.88299	-0.956422	-0.939942	-0.841841	-0.943862	-0.892845	-0.825859	-0.877955	-0.915448	-1.07993	-0.738519	-1.14091	-0.950816	-0.745612	-0.992895	-0.991046	-0.924397	-0.879481	-1.0563	-0.825322	-0.889423	-0.820702	-0.919993	-0.548725	-1.0845	-0.801228	-0.99691
ATXN7	-0.624145	-0.300207	-0.586966	-0.446414	-0.138528	-0.616044	-0.403444	-0.468835	-0.481294	-0.564881	-0.586708	-0.606367	-0.0517039	-0.193511	-0.524568	-0.359436	-0.791646	-0.286775	-0.509564	-0.261921	-0.293838	-0.598286	-0.449618	-0.57846	-0.328891	-0.41106	-0.243651	-0.0181691	-0.26642	-0.630716	-0.310537	-0.166315	0.127554	-0.520687	-0.597745	-0.393484	-0.591465	-0.360737	-0.166171	-0.54407	-0.33541	-0.340109	-0.572674	-0.205948	-0.486841	-0.840273	-0.517489	-0.180132	-0.713681
ATXN7L1	-1.27494	-1.3108	-1.30835	-1.40235	-1.2912	-1.38001	-1.32699	-1.28322	-1.31916	-1.35747	-1.32346	-1.3205	-1.29996	-1.30104	-1.4251	-1.27323	-1.1573	-1.2382	-1.28256	-1.24742	-1.27293	-1.26609	-1.39183	-1.2951	-1.37148	-1.17697	-1.33716	-1.3485	-1.28837	-1.23758	-1.25265	-1.21027	-1.17041	-1.00201	-1.22453	-1.204	-1.12295	-1.23636	-1.24575	-1.183	-1.21751	-1.33118	-1.32504	-1.34697	-1.31215	-1.17851	-1.36711	-1.33812	-1.36605
ATXN7L3B	0.992598	0.722617	1.14562	1.06604	0.886852	0.951366	0.961444	0.646037	0.813622	0.742561	0.618145	0.934519	1.21449	1.08872	1.24027	0.842721	1.04512	1.03626	1.04762	1.01898	0.967059	1.02468	1.00146	1.12251	1.10667	0.764985	0.996698	0.675951	0.849586	0.588679	1.15515	1.10232	0.851498	0.856642	0.86321	0.803042	0.962748	1.02704	0.704579	1.13347	1.17443	1.35862	1.43481	1.08861	1.23926	1.16901	1.0566	1.22095	1.12322
AUH	0.440785	0.520602	0.537945	0.433192	0.197535	0.349643	0.273673	0.653675	0.598885	0.365772	0.672561	0.431017	0.239395	0.324333	0.167412	0.202997	0.478262	0.402645	0.491354	0.411925	0.403281	0.31397	0.707332	-0.389504	0.285953	0.61398	0.415385	0.26671	0.38759	0.287137	0.130707	0.520867	0.443927	0.250284	0.349959	0.598925	0.347056	0.474426	0.350058	0.206905	0.432302	0.475662	0.458424	0.101504	0.565482	0.26153	0.41572	0.283294	0.77938
AURKA	0.187579	-0.125274	-0.0996605	-0.588936	-0.395952	0.00755003	0.107838	-0.0729446	0.0251034	0.21397	-0.159939	-0.303188	-0.350265	-0.264242	0.14008	-0.159985	0.2326	-0.119191	0.109394	-0.514496	-0.122617	-0.132018	0.320043	-0.171041	-0.155044	-0.191113	-0.255273	-0.0207495	-0.0192236	0.120151	-0.183206	-0.32335	-0.262316	0.304361	-0.115329	0.183278	-0.129657	-0.18853	0.130954	0.185396	-0.471143	-0.456467	0.426872	0.18068	-0.194309	0.38724	0.0508587	0.285681	0.412691
AURKAIP1	1.13857	0.777116	0.921838	0.816168	0.962892	0.995854	1.20097	1.24975	1.23593	1.1242	1.00357	1.07177	0.793123	0.924702	1.05319	1.05642	1.25683	0.949348	1.13657	1.06475	0.976352	1.03096	0.783727	1.03717	1.1151	0.999701	0.908511	0.914835	1.02405	1.24844	1.21421	1.05021	1.07968	1.35881	1.07305	0.997758	1.00078	1.01329	1.29368	1.48238	1.22243	0.817407	1.23338	0.785399	1.14542	0.810976	1.2022	1.09173	1.40685
AURKB	-0.310387	-0.624524	-0.525364	-0.911671	-0.821916	-0.79731	-0.391858	-0.678427	-0.62429	-0.226491	-0.664264	-0.813204	-0.812262	-0.691104	-0.402774	-0.420244	-0.0439126	-0.588768	-0.395635	-0.814775	-0.451074	-0.711303	-0.218671	-0.703104	-0.633851	-0.716742	-0.836738	-0.66397	-0.614162	-0.179264	-0.790767	-0.717805	-0.734614	-0.131444	-0.714198	-0.384599	-0.64994	-0.845723	-0.609925	-0.450658	-0.835766	-0.721614	-0.0331457	0.27421	-0.286526	0.500335	-0.118894	0.196406	0.177631
AUTS2	1.03993	1.83306	1.94266	1.29249	1.34521	1.50031	1.56847	1.05126	1.17502	1.50647	1.36717	1.37519	1.15812	1.01549	1.31907	1.46507	1.60596	0.818437	1.05206	1.53653	1.5755	1.05415	0.983169	1.11476	1.33392	0.824198	1.54989	1.01599	1.23418	1.34935	1.01073	1.25625	1.48572	1.26923	1.47721	1.32213	1.03118	1.32238	1.86474	1.32106	1.48223	1.1216	1.08293	1.28673	0.924905	1.11193	1.17459	1.843	0.62122
AVEN	0.131664	0.0938874	0.076945	0.160538	0.127137	-0.161726	0.25916	0.412149	0.349861	0.370897	0.071073	0.156608	0.0575704	-0.115907	0.0169188	0.0391731	0.0106011	0.117802	0.14832	-0.0664723	-0.194884	0.638458	0.0661285	0.0265637	0.281955	0.217472	-0.0231549	0.238427	0.626936	0.608003	0.199858	0.0814671	0.189388	0.324935	0.0361928	0.0440915	0.43389	0.262624	-0.0829994	0.376739	0.577847	0.0449042	0.241909	-0.0168219	-0.222584	0.0099411	0.0645305	-0.0573105	-0.00292136
AVL9	-0.198857	0.020939	-0.094721	-0.40701	-0.244518	-0.260207	-0.326198	-0.16522	-0.124303	-0.391812	0.00956191	-0.117596	-0.204415	-0.161317	-0.416319	-0.129111	-0.137518	-0.420831	-0.285778	-0.455228	-0.276126	-0.28163	-0.281507	-0.335277	-0.488126	-0.317691	-0.310943	-0.403483	-0.0965198	-0.331158	-0.293579	-0.220451	0.00568871	0.0742089	-0.362426	-0.27985	-0.152624	-0.199415	-0.198689	-0.0632671	-0.243604	-0.240664	-0.0607838	-0.332729	-0.424361	-0.216955	-0.403021	-0.32877	-0.512931
AVPR1A	-1.27057	-1.33653	-1.33723	-1.29001	-1.3026	-1.34294	-1.25024	-1.22707	-1.30526	-1.30927	-1.26486	-1.2423	-1.25344	-1.28547	-1.38388	-1.24611	-1.25027	-1.1796	-1.17035	-1.27589	-1.25888	-1.21988	-1.22115	-1.19874	-1.2713	-1.24061	-1.31045	-1.3391	-1.22274	-1.30493	-1.32575	-1.28432	-1.28239	-1.25085	-1.2778	-1.0617	-1.2356	-1.35592	-1.29518	-1.15016	-1.25365	-1.24583	-1.18645	-1.33159	-1.1645	-1.15811	-1.29416	-1.29697	-1.19962
AXIN1	-0.3483	-0.37882	-0.409318	-0.539535	-0.377649	-0.31102	-0.0146114	-0.23334	-0.43596	-0.181679	-0.272167	-0.0958152	-0.312187	-0.404678	-0.3827	-0.234695	-0.180866	-0.252337	-0.319069	-0.514773	-0.290781	-0.48314	-0.176955	-0.0693611	-0.0967962	-0.350237	-0.144275	-0.281516	-0.486363	-0.472333	-0.446318	-0.376405	-0.00927493	-0.328772	-0.407425	-0.21989	-0.46971	-0.474869	-0.353477	-0.305365	-0.0135468	0.0941201	-0.168082	-0.41867	-0.2282	-0.244583	-0.452152	-0.394319	-0.268599
AXL	-0.0802551	0.135715	-0.349062	0.316404	0.151456	0.388502	-0.0737972	0.630832	0.322001	-0.0906329	0.660999	0.119004	0.382836	0.157921	0.41594	-0.120323	0.021749	0.603171	0.301057	0.424751	0.44734	0.571664	0.203417	0.630127	0.273606	0.324797	-0.19993	0.469257	0.607507	0.0720048	0.382177	-0.0917311	0.363724	0.218269	-0.000620742	0.294138	0.599294	0.178061	-0.106993	0.250877	0.517729	-0.239092	-0.00265916	0.379916	0.0601429	-0.228818	0.0769695	-0.0782466	-0.261251
AZGP1	-0.31483	0.3492	-1.03438	-0.614284	0.604775	-0.299398	-0.90667	0.0683842	0.503504	-0.9894	0.421147	-0.478451	-0.726237	0.270481	-0.158187	-0.532461	-0.91676	-0.239863	-0.388188	-0.527304	0.726221	-0.701287	1.00279	-0.974225	-1.03595	0.204396	0.0343725	-0.776841	-1.10557	-1.06005	0.344603	0.582015	-0.985912	-0.855903	-0.814688	1.68512	0.247381	-0.462525	0.859544	0.634848	-1.07531	0.402379	-0.441002	-1.11269	-0.782011	-0.873405	-0.670741	-0.367222	-0.594445
AZI1	-0.859037	-0.820935	-0.608049	-0.974943	-0.9042	-0.72288	-0.558727	-0.665611	-0.776159	-0.373019	-0.542338	-0.701051	-0.59957	-0.670043	-0.3877	-0.586114	-0.503573	-0.667499	-0.747608	-0.547029	-0.740383	-0.558813	-0.578904	-0.794986	-0.580904	-0.73258	-0.628541	-0.693899	-0.487236	-0.590315	-0.79941	-0.709691	-0.581642	-0.719589	-0.595627	-0.583436	-0.753939	-0.984589	-0.349368	-0.792199	-0.850635	-0.487336	-0.404525	-0.329499	-0.64787	-0.454661	-0.555302	-0.319095	-0.536064
AZI2	-0.260869	-0.0727952	-0.234038	0.170272	-0.117407	-0.105175	-0.134005	0.40993	0.0978417	-0.115106	-0.255621	0.0740512	-0.12553	-0.114082	-0.243952	-0.112059	-0.512164	-0.300337	-0.394015	-0.315301	-0.144182	-0.479939	-0.169765	-0.360675	0.021837	0.206226	-0.170313	-0.388375	-0.211023	-0.119441	0.0164872	-0.102179	-0.204012	-0.299062	-0.180765	-0.203946	-0.523325	-0.257525	-0.224942	-0.254994	-0.527752	-0.227636	-0.103259	0.0380763	-0.140127	-0.0831245	-0.230039	-0.16625	0.0107666
AZIN1	1.26903	1.70725	1.32598	1.60763	1.31918	1.32976	1.47522	1.61977	1.48291	1.48485	1.30412	1.69238	1.29434	1.49822	1.35571	1.58873	1.46503	1.52515	1.60445	1.31758	1.48538	1.44913	1.58488	1.59032	1.32973	1.55081	1.57115	1.39743	1.3953	1.31237	1.46581	1.52903	1.41171	1.50361	1.51432	1.53083	1.81897	1.67334	1.33808	1.49474	1.60551	1.64705	1.57968	1.32863	1.77145	1.52039	1.48096	1.46174	1.4116
B2M	3.105	3.322	3.21922	3.29028	3.36317	3.2079	3.37454	3.43148	3.41973	3.352	3.30905	3.31476	3.48866	3.24734	3.1778	3.34561	3.17601	3.3077	3.25881	3.31948	3.22991	3.14012	3.15139	3.32345	3.14835	3.43987	3.40222	3.37959	3.24577	3.31167	3.24027	3.42894	3.70687	3.26606	3.40966	3.32461	3.36513	3.34632	3.36969	3.39679	3.37079	3.02157	3.14801	3.57827	3.46365	3.18284	3.29024	3.15885	3.17639
B3GALNT1	0.286087	0.0241385	0.413155	-0.0568135	-0.305452	-0.0607883	-0.125387	0.283665	0.177702	0.137432	-0.255549	0.15452	-0.0141543	-0.155921	-0.849181	0.210639	-0.14199	-0.0926631	0.233431	0.177647	-0.00413828	-0.0808513	0.0737627	-0.356141	0.18032	-0.247616	-0.285173	-0.549705	-0.431954	0.247925	-0.0544577	-0.0751668	-0.663687	0.486036	-0.265701	-0.0381196	0.288959	-0.108656	-0.015564	-0.127538	-0.141472	-0.646918	0.425195	0.0467009	0.311631	-0.167796	0.0399685	-0.162706	0.554581
B3GALT1	-1.15695	-1.37071	-1.33788	-1.25034	-1.27125	-1.17072	-1.06682	-1.30146	-1.18246	-1.24776	-1.19555	-1.08924	-1.26748	-1.24719	-1.24461	-1.28452	-1.17851	-1.19806	-1.28044	-1.32118	-1.32194	-1.20273	-1.20939	-1.17154	-1.18637	-1.09453	-1.22492	-1.25326	-1.18542	-1.30982	-1.05013	-1.28273	-1.15092	-1.26074	-1.36911	-1.27267	-1.34837	-1.00274	-1.2021	-1.17949	-1.21471	-1.1399	-1.22442	-1.27171	-1.26405	-1.18346	-1.26856	-1.17808	-1.19391
B3GALT2	-0.964711	-1.21116	-1.38703	-1.3941	-1.44203	-1.25545	-1.26476	-1.36846	-1.32945	-1.0698	-1.06371	-1.28607	-1.26896	-1.23928	-1.0551	-1.2902	-1.3704	-1.24673	-1.09469	-1.22435	-1.27042	-1.1495	-1.24711	-1.30711	-1.3154	-1.30007	-1.33517	-1.26474	-1.31195	-1.32265	-1.11646	-1.36568	-1.15349	-1.04782	-1.17473	-0.947219	-1.11728	-1.10592	-1.16893	-1.37349	-1.26164	-0.623328	-0.401482	-0.318419	-0.395993	-0.424894	-0.889762	-0.352165	-0.605887
B3GALT4	-0.64619	-0.733287	-0.782148	-0.419085	-0.642565	-0.790239	-0.758835	-0.441744	-0.574998	-0.788425	-0.608267	-0.642752	-0.87729	-0.67804	-0.342831	-0.554885	-0.650391	-0.471779	-0.560722	-0.668761	-0.539918	-0.348674	-0.830446	-0.628554	-0.643259	-0.477241	-0.65256	-0.408547	-0.514057	-0.592405	-0.579042	-0.54849	-0.380558	-0.497749	-0.62768	-0.478519	-0.560633	-0.79366	-0.748604	-0.384325	-0.567936	-0.59725	-0.437363	-0.866362	-0.639717	-0.670444	-0.528016	-0.784463	-0.766199
B3GALT5	-1.37914	-1.4344	-1.41452	-1.38735	-1.42014	-1.47971	-1.43571	-1.30686	-1.27046	-1.42708	-1.13391	-1.4754	-1.36541	-1.384	-1.47193	-1.43844	-1.35237	-1.3057	-1.20355	-1.43548	-1.27485	-1.40624	-1.4968	-1.30871	-1.37518	-1.3714	-1.31487	-1.38355	-1.28458	-1.3614	-1.3661	-1.35712	-1.2046	-1.24582	-1.38971	-1.35936	-1.34303	-1.36841	-1.39133	-1.29413	-1.38862	-1.32081	-1.39304	-1.39443	-1.34848	-1.33772	-1.47231	-1.40863	-1.34276
B3GAT1	0.37415	0.275601	-0.0597173	0.202512	0.0128692	0.407354	0.381272	0.0463178	0.400091	0.515233	0.503541	0.108966	0.148484	0.123564	0.592536	0.286492	-0.547126	0.257862	0.241712	-0.538727	0.0981802	0.434283	0.346989	-0.267166	-0.791299	-0.30055	0.653204	0.259425	-0.450268	-0.647957	0.499643	0.447385	0.914977	-0.0295085	0.339324	1.40713	0.314367	0.595013	0.28748	0.00857952	0.172864	0.822894	1.30174	0.649842	0.858627	0.359862	0.497465	1.13897	0.394751
B3GAT3	-0.140756	-0.493152	-0.301116	-0.210594	-0.348566	-0.617476	-0.399022	-0.463192	-0.410385	-0.437553	-0.345801	-0.405516	-0.565421	-0.372076	0.10637	-0.382024	-0.259933	-0.556554	-0.387405	-0.57162	-0.478441	-0.278561	-0.438059	-0.442477	-0.394374	-0.250853	-0.395882	-0.256919	-0.38117	-0.401909	-0.337379	-0.315059	-0.19092	-0.116129	-0.311626	-0.280653	-0.153697	-0.241548	-0.390821	-0.278983	-0.172719	-0.196411	-0.400455	-0.60377	-0.532835	-0.252888	-0.407849	-0.59222	-0.390544
B3GNT1	1.28069	1.04664	1.38494	1.35382	0.891617	0.635854	1.22584	1.08574	1.11668	1.25528	0.861086	1.39457	1.20613	1.19754	1.19339	1.17191	1.18951	1.1509	1.30771	1.08834	1.35288	1.09699	1.37436	1.09869	1.42289	0.614542	0.99756	0.664919	1.19083	1.11748	1.47424	1.27024	1.18944	1.25443	0.973415	1.45035	1.20082	1.03391	0.887756	0.673763	1.28869	1.79952	1.13509	1.05693	1.32059	1.04958	1.34074	0.923826	1.105
B3GNT2	-0.505547	-0.17211	-0.243872	0.0159271	-0.147685	-0.569294	-0.899658	-0.323078	-0.700232	-0.822831	-0.835422	-0.791951	-0.853871	-0.611099	-1.20397	-0.669529	-0.946789	-0.596744	-0.17345	-0.475363	-0.563896	-0.526334	-0.638224	-0.393948	-0.551815	-0.282429	-0.807734	-0.768547	-0.342239	-0.326129	-0.639174	-0.780411	-1.04786	0.0100443	-0.782208	-0.956351	-0.332847	-0.618021	-0.566533	-0.400864	-0.709156	-0.628501	-0.827271	-0.897545	-0.842162	-0.720927	-0.868527	-0.951282	-0.954284
B3GNT3	-1.09752	-1.01704	-1.07971	-1.0277	-0.967135	-1.07668	-0.978256	-0.876945	-0.994321	-1.02192	-0.939193	-0.93349	-0.943573	-0.929302	-1.07332	-0.96737	-1.02454	-0.983872	-0.95484	-1.02147	-0.940161	-1.02022	-1.01115	-0.824474	-1.12746	-0.830243	-1.23756	-1.08344	-1.02263	-0.945494	-0.873042	-1.10725	-0.694993	-0.816797	-0.85567	-0.975518	-0.904954	-1.13439	-1.12575	-0.96405	-0.941639	-0.518979	-1.01461	-0.980765	-0.940476	-0.773012	-1.12035	-1.08027	-0.94957
B4GALNT1	-0.61054	-0.984194	-0.951449	-0.614742	-0.768779	-0.6467	-0.485335	-0.789558	-0.971973	-0.555322	-0.738906	-0.632618	-0.744011	-0.726902	-0.362253	-0.534925	-0.549238	-0.635679	-0.444218	-0.884142	-0.811858	-0.812933	-0.602499	0.0120432	-0.2685	-0.675289	0.062797	-0.450744	-0.840569	-0.622826	-0.770156	-0.396964	-0.451363	-0.597285	-0.75894	-0.438883	-0.670433	-0.745175	-0.484635	-0.662673	-0.495415	-0.637788	-0.288409	-0.338856	-0.136548	0.337669	-0.386186	-0.789827	-0.134773
B4GALT1	-0.861408	-0.710888	-0.830351	-0.730652	-0.7225	-0.637342	-0.693014	-0.556088	-0.727496	-0.87496	-0.704659	-0.820989	-0.839808	-0.728925	-0.859232	-0.803164	-0.878069	-0.710918	-0.769104	-0.757844	-0.900835	-0.792208	-0.873048	-0.739215	-0.591217	-0.628284	-0.80816	-0.684615	-0.649191	-0.666235	-0.668961	-0.69662	-0.511141	-0.622105	-0.730555	-0.848069	-0.704556	-0.766556	-0.693761	-0.643545	-0.740262	-0.857571	-0.748733	-0.881423	-0.877435	-0.858644	-0.902088	-0.962788	-1.03306
B4GALT2	-0.575241	-0.736573	-0.608442	-0.624504	-0.513712	-0.716843	-0.533864	-0.518409	-0.745773	-0.54078	-0.830421	-0.615383	-0.559288	-0.569635	-0.312368	-0.572096	-0.658469	-0.718573	-0.71354	-0.868164	-0.547371	-0.529983	-0.438755	-0.571639	-0.558105	-0.923707	-0.596509	-0.781032	-0.920381	-0.435876	-0.563125	-0.686771	-0.807158	-0.618004	-0.600893	-0.354967	-0.370682	-0.638158	-0.590279	-0.393821	-0.515661	-0.325212	-0.287253	-0.416692	-0.263284	-0.208789	-0.506882	-0.55535	-0.380234
B4GALT3	0.928461	0.614095	1.03769	0.485227	0.577854	0.635753	0.645911	0.916627	0.718616	0.820236	0.724714	0.772344	0.228101	0.34199	0.435199	0.647606	0.772126	0.478775	0.685697	0.516423	0.306101	0.616851	0.480062	0.675629	0.48386	0.632238	0.527634	0.483842	0.571608	0.682994	0.283463	0.378919	0.0998554	0.81655	0.722143	0.496112	1.07466	0.61919	0.76994	0.732414	0.422268	0.692312	0.974671	0.436715	0.582825	0.667477	0.695168	0.591849	0.973384
B4GALT4	0.0468181	-0.163292	0.236232	0.0112847	-0.101135	-0.0431119	-0.15747	0.0593806	-0.143074	-0.118088	-0.225084	-0.123758	0.0668827	0.103546	-0.176654	-0.0673816	-0.0820499	-0.144206	0.0936671	0.0152926	0.339271	-0.066455	0.0372005	-0.224151	0.199206	-0.301433	0.00533565	-0.306791	-0.133762	0.26164	0.0827461	0.0814015	-0.223405	0.146538	-0.218625	-0.0040156	-0.416909	-0.0161382	0.129546	0.0199648	0.165341	0.0779506	-0.0601394	-0.0445091	-0.387268	-0.316092	-0.0943996	-0.253105	-0.0033038
B4GALT5	1.60027	1.30741	1.58535	1.17285	1.62054	1.10992	1.83004	1.73907	1.47055	1.77477	1.12763	1.59903	1.70938	1.57549	1.06885	1.4883	1.49546	1.67267	1.34149	1.07432	1.51366	1.41169	1.44084	1.46158	1.34107	1.1442	1.53388	1.45375	1.25212	1.05677	1.30514	1.54131	1.68757	1.46794	1.78803	1.4649	1.28648	1.72775	1.35144	1.54204	1.53819	1.15044	1.10088	0.912183	1.16849	1.40777	1.18721	1.27782	1.52613
B4GALT6	-0.800411	-1.30554	-0.696754	-0.90465	-1.10169	-1.19585	-1.23846	-1.16188	-1.15298	-1.24105	-1.32808	-0.867001	-1.11335	-1.12565	-1.31683	-1.20929	-1.36446	-1.18921	-1.06626	-0.961707	-1.12291	-1.01651	-1.18291	-1.3252	-1.10871	-1.08791	-1.13758	-1.23307	-0.894211	-1.24064	-1.0815	-1.26322	-1.23961	-1.22804	-1.211	-1.04741	-0.913928	-0.945378	-1.16724	-1.18964	-0.826049	-1.01403	-0.923458	-1.04207	-0.750116	-0.821087	-0.856423	-1.15485	-0.763128
B4GALT7	0.195662	-0.0818087	-0.316019	0.00517481	-0.0577986	-0.092742	0.116081	0.114255	0.155835	0.241876	0.0410875	0.044711	-0.161651	-0.0640176	0.0768829	0.00704452	0.164787	-0.0509361	0.0422896	0.0355404	0.0767194	0.0344175	0.0325261	-0.00249993	-0.235556	-0.103596	-0.265977	-0.00974438	-0.0262831	0.651608	0.15163	-0.00903003	-0.0280872	0.271691	-0.101347	0.0716525	0.0506547	0.0349041	-0.108878	0.198052	-0.215169	-0.21511	0.0381175	-0.315817	-0.100151	-0.0479802	-0.130645	-0.223629	0.227733
B9D1	-0.221471	-0.600873	-0.44974	-0.336165	-0.825191	-0.65352	-0.500386	-0.241995	-0.39257	-0.252057	-0.403617	-0.403728	-0.672438	-0.639393	-0.620443	-0.513186	-0.329423	-0.402672	-0.286125	-0.686481	-0.422482	-0.337874	-0.519188	-0.549288	-0.442135	-0.546483	-0.507423	-0.788853	-0.517639	-0.290823	-0.43728	-0.329047	-0.582326	-0.1223	-0.710465	-0.453114	-0.445694	-0.507946	-0.712208	-0.339762	-0.423125	-0.59822	-0.557524	-0.798914	-0.520683	-0.0825293	-0.434157	-0.757033	-0.167599
B9D2	-0.704312	-0.850379	-0.49513	-0.6863	-0.596106	-0.513433	-0.72202	-0.716716	-0.810225	-0.755691	-0.895535	-0.723355	-0.640832	-0.792408	-0.72645	-0.776949	-0.65572	-0.505951	-0.748782	-0.685539	-0.700283	-0.734451	-0.801189	-0.549363	-0.663797	-0.41322	-0.779473	-0.628129	-0.625035	-0.422592	-0.727422	-0.687878	-0.406587	-0.382487	-0.557186	-0.941496	-0.595136	-0.749367	-0.929247	-0.542634	-0.453602	-0.731064	-0.773353	-0.739763	-0.654086	-0.53364	-0.857391	-0.805976	-0.468169
BAALC	1.81128	2.04725	1.66807	2.39113	2.26039	2.07473	2.4482	2.43506	1.87749	2.56832	2.54524	2.02594	2.5096	2.37938	2.31674	2.50656	2.19315	2.37294	2.38826	2.09621	2.3062	1.70175	2.21601	2.57622	2.14618	1.85246	2.74132	1.71458	1.64212	1.7849	2.59268	2.59088	1.88329	1.69702	2.40577	2.6215	1.84226	2.31985	2.25232	1.62894	2.40326	2.4702	2.99952	2.17927	3.00673	2.1616	2.41427	2.14575	2.4136
BAAT	-1.14909	-1.17529	-1.21304	-1.07656	-1.19394	-1.08273	-1.14989	-0.912434	-1.15043	-0.946351	-0.824026	-1.08867	-0.929454	-0.979348	-1.06517	-1.02933	-1.1229	-0.839581	-0.967128	-1.08107	-1.06613	-1.20738	-1.06619	-0.886839	-1.08441	-0.890454	-1.06234	-1.13842	-1.01058	-1.05894	-1.06018	-1.0748	-0.996437	-0.936026	-1.14413	-0.897326	-1.04018	-1.16391	-1.01782	-0.769967	-1.10743	-1.09128	-1.06958	-1.05602	-0.837505	-0.742091	-1.06271	-1.07275	-0.925815
BACE1	1.0703	1.55196	1.16367	1.16433	1.45355	1.17185	0.992679	1.07022	1.10816	0.986406	1.2444	1.24124	1.20169	1.39335	1.71535	1.3865	1.05293	1.23136	1.27016	1.07285	1.49291	1.29063	1.62634	1.22836	1.36559	1.04671	1.49741	1.3215	1.21557	1.17407	1.45355	1.19668	1.8816	1.40427	1.2946	1.72907	1.32825	1.5673	1.36886	0.939676	1.2156	1.41042	1.3364	1.1489	1.25639	0.895617	1.48449	1.16122	0.822413
BACE2	0.574797	0.147067	0.663224	0.703412	0.746006	0.976623	0.795958	1.00775	0.969983	0.533734	0.378903	1.48675	0.702072	0.57473	0.870868	1.20775	1.0496	0.879569	0.795413	0.522951	0.192128	1.42727	-0.251175	0.710999	0.517081	0.700926	1.09047	1.15312	1.56925	1.08846	0.469283	0.934572	1.34214	1.17964	0.5236	0.863861	0.708637	1.27922	0.514056	1.09259	1.1562	-0.339628	0.172176	-0.0124849	0.34178	-0.136509	0.563725	0.0972212	0.484512
BACH1	-0.347691	0.0453573	-0.410367	-0.382139	-0.159658	-0.34872	-0.277005	-0.289319	-0.379904	-0.443545	-0.458488	-0.318309	-0.217787	-0.177091	-0.438323	-0.345109	-0.464889	-0.35357	-0.348469	-0.241131	-0.141405	-0.339909	-0.149233	-0.288973	-0.431479	-0.176755	-0.249726	-0.310191	-0.193677	-0.485383	-0.265085	-0.271008	-0.262572	-0.539254	-0.244838	-0.0516256	-0.355793	-0.294728	-0.497858	-0.341153	-0.483777	-0.454134	-0.444984	-0.250053	-0.470796	-0.49614	-0.436343	-0.623869	-0.609409
BACH2	-1.34218	-0.882586	-0.214467	-1.15156	-0.457976	-1.03618	-1.04267	-1.2104	-0.983514	-0.994718	-1.49118	-0.89706	-0.814294	-1.05492	-1.0325	-0.608384	-1.23179	-1.09054	-1.13078	-0.969977	-0.941947	-0.998687	-1.05042	-0.907106	-1.32564	-1.25314	-0.628985	-1.07029	-1.13546	-0.677029	-1.08861	-1.05193	-0.989108	-1.31411	-1.00609	-1.37995	-1.09436	-1.12773	-1.23181	-1.23062	-1.36114	-0.917553	-0.632984	0.235606	-0.725302	-0.637597	-0.754436	-0.296469	-0.526188
BAD	0.322518	-0.105326	0.376461	0.220968	0.150974	-0.152023	0.334666	0.401124	0.224291	0.368619	0.184754	0.23539	-0.0634179	0.0672904	0.238404	0.308157	0.369883	0.192042	0.43076	0.194363	0.363046	0.455215	0.480319	0.0896322	0.412371	-0.117675	-0.0604278	-0.064744	0.0734584	0.14369	0.370551	0.318626	0.0402996	0.474098	0.329944	0.458607	0.751895	0.308828	0.130192	0.228795	0.374679	0.415013	0.62274	0.0684977	0.485629	0.343346	0.374801	-0.131676	0.599448
BAG1	0.619484	0.0940047	0.518927	0.884797	0.613974	0.766242	0.721731	0.689317	0.890181	0.751861	1.049	0.664245	0.451864	0.40234	0.839684	0.547323	0.205904	1.09919	1.30785	1.01043	0.870991	0.99746	0.750125	0.803292	0.823132	0.812988	0.875593	0.817729	0.738367	0.896062	1.05619	1.05602	0.949947	0.976942	0.956571	1.02537	0.723507	1.12706	0.787361	1.01159	0.912224	1.05046	1.33937	0.68798	0.85761	0.562165	0.985665	0.6822	0.768198
BAG2	-0.817634	-0.693695	0.267388	0.0336138	-0.538548	0.0760637	-0.419381	0.498149	-0.0308704	-0.625425	-0.725214	-0.0225224	-0.265007	-0.162409	-0.897869	-0.194609	-0.177358	-0.239824	-0.191311	-0.175898	-0.839315	-0.0109435	-0.297085	-0.895032	-0.35011	0.0971282	-0.745582	-0.559728	-0.616624	0.654458	-0.564293	-0.0403833	-0.483883	0.146432	-0.363446	-0.67331	0.202475	-0.567054	-0.156868	-0.171457	-0.379723	-0.264637	-0.264998	-0.0868663	0.683721	-0.505111	-0.322508	-0.264969	-0.354979
BAG3	1.35384	1.31293	1.16155	1.38313	1.30466	1.19776	1.3633	1.39867	1.14376	1.06876	1.25911	1.53128	1.06194	1.10872	1.44673	1.19689	1.24921	1.69228	1.0395	1.55942	1.44104	1.38025	1.49629	1.47877	1.28416	1.09832	1.38958	1.17068	1.74229	1.14519	1.15245	1.27656	1.6012	1.30922	1.36663	1.15728	1.39733	1.35736	1.23743	1.46472	1.77359	0.920939	1.03732	0.938759	1.32187	0.790693	1.1015	0.882915	1.1286
BAG4	-1.05906	-0.681395	-1.15107	-1.1894	-1.22579	-1.06602	-1.05757	-0.48336	-0.683137	-1.03313	-0.915005	-1.05672	-1.10995	-1.07076	-1.09771	-0.997781	-1.1537	-1.20175	-1.08716	-1.04445	-1.06893	-1.11265	-0.641586	-1.13852	-1.06368	-0.695538	-1.25073	-1.06698	-1.25447	-0.938037	-1.25706	-1.12835	-1.23285	-0.883476	-0.933437	-1.01764	-0.819268	-1.16363	-1.04573	-0.928424	-1.3286	-1.24448	-1.06225	-1.05139	-1.15359	-0.995756	-1.06564	-1.26788	-1.00692
BAG5	0.974673	1.23432	0.643461	0.543286	0.882813	1.12675	1.24195	1.23507	1.0506	1.24825	1.05204	1.15041	1.07149	1.05445	0.928148	0.598069	1.07799	0.968794	0.676106	1.03452	1.51241	1.10557	1.19013	0.73051	0.66617	0.854187	0.727353	0.909434	0.952787	0.503516	1.10712	0.601599	1.17998	0.524375	0.882185	1.08799	1.26139	1.06949	1.12463	1.00201	0.593268	0.933672	0.771442	0.874199	0.717625	1.24419	0.71705	0.835986	0.597903
BAHCC1	-0.714131	-0.626631	-0.734896	-0.920877	-0.485279	-0.924488	-0.560756	-0.785839	-0.833781	-0.853301	-0.800421	-0.823781	-0.660953	-0.437224	-0.6116	-0.708744	-0.764393	-0.844749	-0.949928	-0.653722	-0.727083	-0.774351	-0.638412	-0.651167	-0.758677	-0.752373	-0.366846	-0.995412	-0.88242	-0.836276	-0.552625	-0.708238	-0.722783	-0.870853	-0.617997	-0.707575	-0.934629	-0.727795	-0.529092	-0.761595	-0.837582	-0.309622	-0.408045	0.00190999	-0.59791	-0.170253	-0.619923	-0.503925	-0.545832
BAHD1	-0.32783	-0.345314	-0.382417	-0.538802	-0.308429	-0.598241	-0.306707	-0.356769	-0.474481	-0.607396	-0.441922	-0.415464	-0.478461	-0.548021	-0.586288	-0.304541	-0.513491	-0.558761	-0.287776	-0.548396	-0.380624	-0.409733	-0.333911	-0.401591	-0.266862	-0.566571	-0.195375	-0.42265	-0.388448	-0.450877	-0.476241	-0.501128	-0.279907	-0.377272	-0.429765	-0.247501	-0.304288	-0.139172	-0.451036	-0.232941	-0.176763	-0.0811685	-0.202472	-0.249601	-0.581196	-0.0846904	-0.444068	-0.567618	-0.48475
BAI1	-1.20918	-1.38736	-1.15092	-1.4219	-1.32897	-1.36635	-1.2715	-1.34221	-1.27733	-1.15782	-1.45115	-1.31976	-1.31015	-1.49623	-1.2288	-1.18527	-1.24538	-1.36041	-1.27173	-1.41322	-1.36994	-1.40015	-1.20739	-1.31066	-1.40041	-1.35548	-1.2428	-1.4328	-1.22753	-1.24445	-1.19012	-1.27648	-1.06746	-1.48457	-1.20785	-1.01444	-1.1309	-1.40482	-1.38434	-1.35299	-1.3663	-1.0588	-1.0224	-1.22532	-1.35581	-1.07269	-1.15451	-1.42963	-1.10126
BAI2	0.597103	0.203989	0.168222	0.0397287	-0.305557	0.177539	0.309346	0.277605	0.19283	0.730998	1.00782	0.461983	0.0211733	0.342448	0.514401	0.517138	0.11364	0.326056	0.343418	-0.111993	0.506111	-0.0941103	0.576963	0.00989969	0.484619	-0.418743	0.773768	-0.0460334	-0.278193	-0.171988	0.76434	0.199062	0.892908	0.413369	0.497631	1.05387	0.250056	0.505534	0.588607	0.332315	1.09173	0.546773	0.727609	0.0456711	0.0772972	0.194633	0.233365	0.378222	0.573855
BAI3	-0.408886	-0.367952	-0.559295	-0.611154	-0.676771	-0.373193	-0.270698	-0.554665	-0.346642	-0.125841	-0.395362	-0.207707	-0.289918	-0.281939	-0.491383	-0.30687	-0.57388	-0.447847	-0.578427	-0.486157	-0.675779	-0.546208	-0.217708	-0.481573	-1.18822	-0.640924	-0.47563	-1.01164	-1.06526	-0.796213	-0.414701	-0.940024	-1.04361	-1.17973	-0.576821	-0.172295	-0.753482	-0.287185	-0.822233	-0.807128	-0.810975	0.110746	-0.0583289	0.0659223	-0.141577	0.00921872	-0.294509	-0.163217	-0.0525039
BAIAP2	-0.604738	-0.737353	-0.70775	-0.805956	-0.755219	-0.720861	-0.629795	-0.815007	-0.964594	-0.61931	-0.7945	-0.821683	-0.780472	-0.773185	-0.766082	-0.855096	-0.405626	-0.693696	-0.836102	-0.911575	-0.715386	-0.763536	-0.606979	-0.798691	-0.685569	-0.925885	-0.824824	-1.05159	-0.900274	-0.806875	-0.644978	-0.880478	-0.622653	-0.751547	-0.700935	-0.618031	-0.803328	-0.761248	-0.889682	-0.802813	-0.526721	-0.497421	-0.921979	-0.942874	-0.846951	-0.842584	-0.894619	-0.915312	-0.608937
BAK1	-0.421232	-0.841912	-0.57708	-0.544283	-0.621563	-0.792237	-0.743415	-0.447477	-0.766155	-0.545014	-0.57692	-0.673817	-0.692169	-0.615354	-0.567139	-0.61641	-0.552904	-0.460251	-0.569584	-0.621179	-0.498392	-0.398285	-0.661626	-0.482353	-0.685289	-0.409624	-0.670523	-0.393955	-0.474426	-0.47729	-0.78721	-0.717588	-0.511974	-0.361052	-0.462752	-0.588547	-0.358684	-0.658427	-0.520828	-0.523341	-0.731218	-0.599349	-0.616138	-0.792578	-0.65089	-0.554695	-0.676118	-0.52982	-0.234036
BAMBI	0.197458	-0.185652	0.757701	-0.0138523	-0.366367	0.612467	-0.614437	-0.0707837	-0.228587	-0.827983	0.277681	0.119563	0.136301	-0.190383	1.0372	-0.679535	0.87976	0.906169	0.278062	-0.925102	-0.972096	0.803116	-0.465535	-0.796971	0.313707	0.214266	0.943108	0.702227	0.529054	-0.13304	0.599756	-0.27286	0.14458	1.18432	0.227292	-0.138963	1.14258	0.563919	-0.271285	0.832302	0.425378	0.278826	1.35573	0.253907	1.15037	1.67971	1.22157	1.34146	1.33601
BANF1	2.13953	2.0316	2.25592	2.15829	2.06914	1.56559	2.06844	2.13576	2.00319	2.17243	1.96079	2.07633	2.02415	2.02467	2.22157	2.26252	2.30019	1.96622	2.16766	1.96264	1.9993	2.13011	2.25161	1.96938	2.03662	2.06445	2.04066	2.02531	2.02452	2.03092	2.06273	1.91134	2.04625	2.24031	2.05321	1.98182	2.38196	1.71561	1.8951	2.04329	2.01967	2.25738	2.34682	2.28008	2.46577	2.53021	2.14745	2.15592	2.2899
BANK1	-1.26846	-1.05402	-1.27814	-0.355072	-0.883492	-1.11417	-1.29162	-0.923289	-0.946273	-1.21388	-1.15874	-1.16516	-1.20467	-1.33962	-1.25395	-1.19275	-1.24196	-0.965694	-1.00907	-1.17416	-1.33046	-1.27579	-1.18062	-0.775887	-0.900468	-1.18212	-1.17654	-1.28171	-1.38101	-1.17033	-1.09965	-1.09275	-1.13284	-1.09429	-1.27073	-1.1619	-1.24207	-1.10988	-1.12139	-1.22144	-1.45472	-1.18571	-1.15963	-1.35778	-1.27468	-1.12602	-1.34063	-1.25739	-1.33011
BANP	0.587776	0.634222	0.710375	0.498884	0.936285	0.894983	0.721694	0.788276	0.935962	0.610073	0.824053	0.562609	0.743975	0.421762	0.590316	0.698984	1.21017	0.768399	0.521647	0.656809	0.567513	0.511401	0.619901	0.543161	0.522043	0.754654	0.871472	0.762539	0.456343	0.534222	0.49672	0.555988	1.2063	0.460214	0.576412	0.251421	0.473348	0.708101	0.798642	0.625007	0.654085	0.81636	0.979909	0.67541	0.994208	0.761478	0.580055	0.938439	0.808145
BAP1	0.319368	0.141806	0.291903	0.208426	0.24951	0.0623014	0.162224	0.229054	0.353928	0.278192	0.351639	0.254295	0.0133291	0.175959	0.437545	0.422405	0.0434803	0.214338	0.370812	0.230613	0.446434	0.273496	0.411081	0.270246	0.422108	0.11244	0.381622	0.400583	0.585014	0.343515	0.778289	0.417683	0.370717	0.311354	0.383574	0.519009	0.518328	0.494748	0.627222	0.452372	0.580806	0.471789	0.469122	0.348907	0.0839992	-0.0534339	0.426314	0.442245	0.614426
BARD1	0.639467	1.01575	0.87529	0.434685	0.734646	0.903516	0.815128	0.860919	0.819828	0.972106	1.01933	0.678666	0.797514	0.846262	0.967044	0.495508	1.27568	0.520117	0.733403	0.410564	0.901713	0.217876	0.877593	0.493058	1.08916	0.400395	0.601765	0.254144	0.536989	0.254908	0.910959	0.632976	1.40265	0.415255	0.483909	0.680344	0.608999	0.973212	1.26012	0.739879	0.589726	0.936966	0.57237	0.933121	0.988081	0.917172	0.752134	0.747951	0.840068
BATF3	-0.00234896	-0.110396	-0.392714	-0.468464	1.06594	0.675362	0.661465	1.11563	0.501222	0.808358	0.748117	0.866663	0.24781	0.559859	0.340984	0.678558	1.091	0.237149	0.00633034	0.27754	0.186043	0.54531	0.460167	0.75805	0.165035	0.314908	1.09132	0.496161	0.262711	0.217396	-0.231492	0.19202	0.399588	0.330197	0.901212	0.401718	0.294866	0.247279	0.347244	0.762367	-0.981348	-0.633605	0.0876783	-0.504231	-0.0692464	0.112169	-0.0121673	-0.113782	0.85807
BAX	0.472055	0.255463	0.191804	0.174381	0.128597	0.399902	-0.164886	-0.447591	-0.263551	-0.0793698	0.38146	-0.142556	-0.00535612	0.12205	-0.235343	0.170911	-0.24664	0.463892	0.184948	0.434338	0.444356	0.47038	0.290884	0.238001	0.404172	0.227625	0.126624	0.175431	0.325646	-0.112494	-0.430657	-0.389568	-0.688702	0.231463	0.433861	0.274426	0.357814	-0.114319	-0.357756	-0.189589	-0.0653013	-0.0883089	-0.15484	0.0939475	-0.18792	-0.100774	-0.0355299	0.195655	-0.0870618
BAZ1A	0.367138	0.694275	0.174115	0.304697	0.660336	0.685056	0.512103	0.581521	0.544084	0.430893	0.498927	0.525019	0.668687	0.937221	0.859234	0.655098	0.537041	0.372371	0.23383	0.578852	0.553648	0.483343	0.623094	0.522567	0.394964	0.74083	0.433407	0.863907	0.594605	0.536994	0.357457	0.389376	0.29304	0.182265	0.503827	0.418702	-0.00905014	0.51198	1.06213	0.656882	0.00170326	0.807812	0.255334	0.836987	0.722034	0.855691	0.306261	0.986712	0.455055
BAZ1B	-0.128237	-0.0452326	-0.264508	-0.343806	-0.211816	-0.360174	-0.256683	-0.230414	-0.267194	-0.262015	-0.258255	-0.172556	-0.423427	-0.23003	-0.146747	-0.143943	-0.0528129	-0.452267	-0.27648	-0.238921	-0.207023	-0.426611	-0.321751	-0.174103	-0.341888	-0.465709	-0.192	-0.325419	-0.0875653	-0.419737	-0.374918	-0.335142	-0.30226	-0.139996	-0.323233	-0.254415	-0.33279	-0.296702	-0.308849	-0.29303	-0.46765	-0.123736	-0.268476	-0.40408	-0.327153	-0.290985	-0.262898	-0.17707	-0.414603
BAZ2A	-0.722009	-0.729003	-0.838868	-0.762214	-0.590512	-0.754344	-0.621148	-0.727569	-0.789867	-0.722449	-0.795172	-0.678529	-0.620658	-0.70543	-0.728053	-0.673788	-0.704197	-0.742468	-0.730883	-0.647118	-0.709671	-0.749894	-0.81792	-0.656077	-0.690103	-0.707619	-0.669091	-0.647468	-0.639423	-0.738901	-0.531278	-0.585506	-0.419816	-0.805769	-0.686914	-0.759265	-0.601204	-0.65833	-0.61513	-0.577933	-0.679908	-0.378172	-0.7214	-0.624199	-0.625618	-0.619329	-0.792524	-0.709464	-0.740927
BAZ2B	-0.317407	-0.42079	-0.193642	-0.218179	-0.223616	-0.407049	-0.439387	-0.510486	-0.384261	-0.36962	-0.453349	-0.212312	-0.120228	-0.291633	-0.381873	-0.37614	-0.40414	-0.43891	-0.519965	-0.315505	-0.292291	-0.486929	-0.47846	-0.48788	-0.43143	-0.123844	-0.292366	-0.393859	-0.369107	-0.403519	-0.352826	-0.363722	-0.446965	-0.541455	-0.379467	-0.508593	-0.483306	-0.437095	-0.264492	-0.47857	-0.536155	0.0462318	-0.440145	-0.00574064	0.109727	-0.0836159	-0.541783	-0.177014	-0.326012
BBC3	-0.468195	-0.465344	-0.622907	-0.386719	-0.582169	-0.456922	-0.60004	-0.622352	-0.73071	-0.459272	-0.344368	-0.573488	-0.735983	-0.637982	-0.526892	-0.649457	-0.654391	-0.471453	-0.498576	-0.607331	-0.68382	-0.50001	-0.509575	-0.550867	-0.715127	-0.649149	-0.413649	-0.564634	-0.650487	-0.670184	-0.65651	-0.513467	-0.607224	-0.560982	-0.548532	-0.361724	-0.386307	-0.557297	-0.641359	-0.655775	-0.475401	-0.293309	-0.955322	-0.693556	-0.556187	-0.567367	-0.55882	-0.603807	-0.612904
BBS10	0.218216	-0.398801	0.0840394	-0.00740952	-0.0743294	-0.182873	-0.0229798	0.115005	0.0135039	0.111292	-0.423523	0.257024	0.0112286	-0.0401971	0.0632642	0.110137	0.010344	0.0534408	-0.114294	-0.26969	0.074565	-0.0310323	0.130571	0.139417	-0.264304	0.181797	-0.0113408	-0.347752	-0.0252574	-0.0472869	0.176517	-0.0736666	-0.676412	-0.124855	-0.184122	-0.110585	-0.071511	-0.394618	-0.380158	-0.18723	-0.303164	0.417037	0.483603	0.00225261	0.672806	0.448999	0.0151976	0.193837	0.506897
BBS4	0.515368	0.418543	0.759048	0.45385	0.0219971	-0.0510222	0.365928	0.624111	0.529812	0.345616	0.525257	0.55107	0.217156	-0.039608	0.23009	0.543137	0.718802	0.187406	0.501023	0.36116	-0.0343847	0.269819	0.476951	0.594517	0.662364	0.393818	0.476388	0.0991251	0.170729	0.520581	0.298695	0.55957	0.262158	0.2915	0.350681	0.221402	0.538622	0.341981	-0.104304	0.555771	0.533967	0.486719	0.752998	0.29918	0.700363	0.539806	0.265201	0.417056	0.785812
BBS7	-0.777193	-0.707166	-0.509027	-0.926855	-1.0543	-0.891477	-0.893479	-0.741815	-0.730796	-0.887743	-0.846136	-0.711327	-0.629473	-0.815142	-1.02517	-0.825385	-0.778274	-0.956879	-0.948053	-1.06586	-0.741059	-0.916295	-0.8067	-0.88149	-0.735418	-0.771681	-0.719113	-1.05234	-0.812656	-0.454049	-0.843653	-0.769369	-0.997839	-0.973955	-0.875774	-1.07071	-0.940079	-1.05566	-0.905098	-0.785104	-0.908494	-1.22185	-0.659534	-0.408342	-0.904631	-0.665174	-0.810403	-0.899329	-0.664132
BBX	1.115	1.2949	1.41051	1.24807	1.32179	1.3136	1.16746	1.29427	1.31033	1.15623	1.26539	1.30166	1.42341	1.32437	1.40137	1.20588	1.38303	1.29278	1.06919	1.42607	1.50504	1.21538	1.26951	1.16368	1.26714	1.27021	1.36283	1.34418	1.46577	0.198976	1.45217	1.20894	1.49811	1.15059	0.917393	1.00765	0.848619	1.25838	1.4002	1.07316	1.35268	1.61973	1.21271	1.50344	1.35021	1.16698	1.22499	1.22352	1.27522
BCAM	-0.623872	-0.818641	-0.866613	-0.665508	-0.833634	-0.622615	-0.549948	-0.573016	-0.706364	-0.739682	-0.456503	-0.572836	-0.749598	-0.642451	-0.570003	-0.766984	-0.878516	-0.509	-0.690694	-0.791077	-0.507514	-0.595783	-0.783329	-0.691721	-0.715411	-0.667584	-0.863509	-0.730753	-0.592039	-0.960879	-0.516395	-0.85595	-0.595641	-0.796228	-0.880185	-0.644315	-0.611068	-0.726032	-0.847586	-0.710819	-0.730924	-0.557683	-0.838819	-0.879636	-0.729354	-0.820811	-0.760658	-0.95178	-0.875877
BCAN	-0.45589	-0.771622	-0.26702	-0.733566	-0.565648	-0.420067	-0.0449657	-0.646242	-0.193972	0.103385	-0.359167	-0.443725	0.201427	-0.130205	0.272264	0.251079	-0.393948	-0.526277	0.0450685	0.0932892	-0.118167	-0.429974	-0.114457	-0.301008	-0.965328	-0.75884	0.131319	-0.691372	-1.05034	-0.592148	-0.00328037	-0.449203	-0.476425	-0.950005	0.415797	0.522834	-0.419737	0.104335	-0.230305	-0.68202	-0.543742	1.67139	0.910019	0.745757	0.909083	1.24292	0.52792	0.238409	0.512932
BCAP29	-0.0478092	0.0992627	-0.0742905	-0.121496	-0.274401	-0.0668769	-0.0350154	0.301603	-0.0218871	-0.00527122	-0.0249811	-0.112613	-0.17135	-0.097932	-0.436272	0.168707	0.298983	-0.100635	-0.141856	-0.126574	-0.0330861	-0.0942373	0.00564748	-0.180085	-0.219268	-0.0664254	-0.282378	-0.246887	0.0901424	-0.127791	-0.202217	0.0536846	-0.394498	0.123931	-0.0337636	-0.103534	0.123026	0.0111229	-0.102952	0.0809606	-0.216514	-0.193125	-0.130149	-0.391769	-0.251287	-0.208482	-0.235806	-0.33009	-0.173133
BCAP31	1.90536	1.73239	1.58251	1.74428	1.67959	1.41894	1.57209	1.63316	1.43065	1.39362	1.67664	1.36211	1.44617	1.50165	1.6424	1.64469	1.65725	1.69619	1.72579	1.62979	1.65197	1.83576	1.57705	1.69645	1.55904	1.66253	1.61517	1.73949	1.68792	1.39336	1.6493	1.61206	1.83899	1.82288	1.78837	1.75508	1.95547	1.75186	1.84987	1.9359	1.80229	1.51986	1.61231	1.60063	1.27228	1.42439	1.6389	1.22207	1.60761
BCAR3	0.123393	0.116009	0.598525	0.275092	-0.505979	0.329059	0.0952655	0.198702	0.296541	0.344945	0.573596	0.276043	-0.170641	-0.0695901	-0.0696463	0.210203	0.447072	0.142016	0.0149728	0.755123	0.554645	0.1813	-0.219967	0.0649552	-0.114146	0.0628061	-0.119214	-0.0285949	0.539383	0.538899	-0.102972	0.249276	-0.0467934	0.139532	-0.0866224	-0.313031	0.962188	0.0930401	0.394009	0.450988	0.656092	-0.000594208	-0.0991729	-0.354628	0.0779105	-0.269146	-0.179532	-0.254904	-0.0189494
BCAS1	-0.635262	-0.797992	-0.112573	-0.16338	0.0738715	-0.194454	-0.903739	-0.629508	-0.331565	-1.05187	0.703224	-0.187434	-0.00209575	-0.503751	1.57849	-0.684526	-0.896263	0.632493	-0.550125	-0.270921	-0.504558	0.416564	0.552484	-0.779547	-1.05382	0.354901	-0.236289	0.52299	-1.11801	-0.865083	0.972773	0.337796	1.12958	-0.234382	0.334267	0.724051	0.847404	-0.0161874	-1.04024	-0.55298	0.304993	0.619822	1.55359	1.00749	1.20102	0.12991	1.22726	1.35533	0.329726
BCAS2	1.52159	1.52737	1.54165	1.55346	1.45284	1.67057	1.71828	1.72635	1.90761	1.82094	1.83981	1.9186	1.66136	1.65307	1.0916	1.5093	1.701	1.59953	1.57277	1.56153	1.40718	1.50125	1.71857	1.68592	1.71041	1.64637	1.55831	1.50289	1.31967	1.94587	1.53099	1.71476	1.95946	1.45778	1.67275	1.59233	1.82546	1.63256	1.81812	1.92428	1.84295	1.41299	1.71584	1.69018	1.92015	1.8377	1.63512	1.61492	1.75496
BCAS3	-0.434303	-0.671398	-0.280797	-0.559515	-0.504357	-0.729109	-0.44324	-0.470264	-0.428433	-0.462939	-0.513972	-0.488421	-0.602776	-0.481826	-0.493731	-0.565534	-0.599695	-0.307133	-0.324445	-0.289253	-0.939938	-0.338891	-0.466719	-0.373292	-0.511911	-0.56743	-0.556171	-0.586479	-0.495497	-0.390574	-0.525492	-0.164201	-0.134391	-0.739352	-0.6431	-0.36021	-0.388473	-0.487538	-0.458492	-0.639912	-0.148797	-0.150891	-0.428021	-0.528462	-0.33513	-0.370487	-0.419555	-0.58461	-0.186843
BCAS4	-0.951513	-1.13878	-1.01801	-1.05952	-1.19942	-1.19081	-0.957623	-1.15214	-1.13055	-1.0833	-1.056	-1.05368	-1.12065	-1.25058	-1.21299	-0.993671	-1.16762	-1.01683	-0.902393	-1.20964	-1.09467	-1.08881	-1.0314	-1.03301	-0.982006	-1.11294	-1.25777	-1.05596	-0.9656	-0.813405	-1.11914	-1.11058	-0.981995	-0.858958	-1.01823	-0.773154	-0.895891	-1.00392	-1.1047	-1.23442	-0.852605	-0.996921	-0.960599	-1.21231	-1.06315	-0.930035	-0.929977	-1.09557	-0.931524
BCAT1	0.45325	0.663771	-0.426987	-0.247062	0.169853	0.036291	0.650868	0.263504	-0.262713	0.505575	0.716632	0.492666	0.0798364	0.334236	-0.869091	-0.132146	0.505516	0.266636	-0.060693	-0.259195	0.131504	0.807824	0.296219	-0.0374552	-1.02256	0.209632	-0.0712191	-0.402102	0.426392	-0.0233669	-0.377092	-0.0674875	-0.266265	0.753539	0.00764673	0.837589	0.638634	-0.0606203	-0.350216	0.34651	-0.20028	-1.06697	-0.804732	-0.779405	-0.835598	-0.755269	-0.502921	-0.798094	-0.228151
BCAT2	-0.788996	-0.695567	-0.966929	-0.869425	-0.682442	-0.857288	-0.696415	-0.853278	-0.76104	-0.616933	-0.839945	-0.838246	-0.744248	-0.631714	-0.656491	-0.891124	-0.601397	-0.524772	-0.685164	-0.855254	-0.753162	-0.915182	-0.800054	-0.730953	-0.735293	-0.831703	-0.772067	-0.807388	-0.66163	-0.710624	-0.917804	-0.737433	-0.804717	-0.672263	-0.79434	-0.671422	-0.628624	-0.657445	-0.671582	-0.716644	-0.774625	-0.790989	-0.838848	-0.789796	-0.716679	-0.860979	-0.897983	-0.653038	-0.743192
BCCIP	-0.316253	-0.204361	-0.3728	-0.0722688	-0.401421	-0.592396	-0.269007	-0.251696	-0.489007	-0.318404	-0.363293	-0.36993	-0.429578	-0.421586	-0.598673	-0.313189	-0.257151	-0.374689	-0.496992	-0.385575	-0.330117	-0.461423	-0.336363	-0.119225	-0.440781	0.0128684	-0.439823	-0.401724	-0.390807	-0.403613	-0.440633	-0.283003	-0.291715	-0.436913	-0.38387	-0.309067	-0.379411	-0.538619	-0.397538	-0.0280213	-0.494599	0.331717	-0.419937	0.2462	0.175709	0.693144	-0.306474	-0.0395424	0.0654977
BCHE	1.67082	1.20344	1.70535	1.21564	1.20984	0.966715	0.739338	0.762765	1.07506	1.14744	1.49596	2.08452	1.40752	1.35077	1.44014	1.71694	1.75691	1.10736	1.22471	1.38934	1.91068	1.13303	0.78181	1.01099	-0.280673	0.987025	1.38783	0.173195	0.182425	1.31996	2.02078	1.31422	-0.594886	1.59176	1.32703	1.80354	1.08019	1.34315	1.12112	0.509585	-0.991945	1.86816	1.48993	1.89864	2.00623	2.04165	1.58027	1.1729	2.14941
BCKDHA	0.515379	0.377499	0.327503	0.280855	0.304714	0.503043	0.360103	0.469394	0.641248	0.440963	0.854771	0.443218	0.505239	0.0443467	0.52664	0.202273	0.316087	0.761006	0.515064	0.335002	0.711142	0.60953	0.300925	0.689856	0.627323	0.418706	0.332856	0.497792	0.356862	0.365044	0.395723	0.174943	0.343669	0.484368	0.483119	0.75943	0.556302	0.42436	0.22232	0.352827	0.749201	0.973893	0.684593	0.416252	0.519339	0.902443	0.556343	0.520997	0.771073
BCKDK	0.242802	0.141314	0.0251071	0.053095	0.11773	0.20384	0.467015	0.396959	0.146161	0.416042	0.400765	0.507822	0.00168058	0.156225	0.201656	0.200766	0.347443	0.302506	0.320137	-0.0328333	0.408045	0.21046	0.283571	0.313439	0.215227	0.192001	0.133856	0.350728	0.285827	0.221498	0.272643	0.259959	0.751732	0.278059	0.228257	0.622779	0.323031	0.14455	0.0506681	0.284468	0.346025	0.127061	0.259291	-0.257689	0.0769388	0.0358704	0.138819	-0.102179	0.0775684
BCL10	0.945664	0.887619	0.742997	0.928232	0.809175	1.2398	0.932808	1.13811	1.05069	0.865981	0.840782	0.926584	0.356364	0.918668	0.911576	0.799949	0.988977	0.871266	0.843058	0.853248	0.753401	0.750054	0.92638	0.826807	0.998746	1.13898	0.907249	0.928581	1.22894	0.843967	0.840968	0.884477	1.02888	1.01308	0.901869	0.969904	0.944951	0.810163	1.04154	1.15558	0.878889	0.717107	1.10228	0.994403	0.995617	0.898831	0.815011	0.835953	0.87285
BCL11B	-1.35763	-1.1655	-1.37022	-1.19877	-1.15234	-1.2235	-1.09184	-1.10641	-1.2157	-1.17791	-1.12948	-1.19986	-1.22554	-1.2015	-1.22802	-1.30278	-1.28008	-1.03973	-1.16473	-1.11317	-1.21133	-1.22571	-1.26929	-1.15839	-1.26938	-0.957572	-1.26435	-0.818586	-1.20208	-1.04908	-1.09176	-1.21925	-0.668997	-1.19258	-1.1084	-1.05733	-1.1527	-1.28227	-1.06259	-1.01273	-1.18539	-0.999304	-1.14654	-0.56045	-1.16232	-0.434232	-1.20638	0.197041	-1.22321
BCL2	-0.83146	-0.936278	-0.723855	-0.629958	-0.818984	-0.928134	-0.769459	-0.86015	-0.855797	-0.771817	-0.687985	-0.827957	-0.877398	-0.945701	-0.751163	-0.722438	-0.881842	-0.694417	-0.812589	-0.664464	-0.831715	-0.822861	-0.768082	-0.671304	-0.836656	-0.788075	-0.781009	-0.766741	-0.902064	-0.800302	-0.728942	-0.870116	-0.64882	-0.95512	-0.760986	-0.835228	-0.791147	-0.701735	-0.790527	-0.790189	-0.593855	-0.485064	-0.810792	-0.871036	-0.718844	-0.885111	-0.822589	-0.904763	-0.953761
BCL2A1	0.739935	-0.465306	-0.414596	0.701386	0.410923	0.349177	0.849626	0.483109	0.511183	0.925045	0.115227	0.998988	0.462646	0.513742	-0.148288	0.829294	0.278604	0.8788	0.77001	-0.0435473	0.092474	0.220503	0.623843	0.822062	-0.69551	1.83471	0.820698	1.59503	1.33599	-0.308275	0.0737191	1.05	-0.253102	0.630615	1.24377	0.411709	-0.0726046	-0.432861	0.00589654	0.85114	0.139909	-1.03566	-0.131782	0.420346	0.142538	-0.568549	0.269306	-0.604148	-0.0372582
BCL2L10	-1.15885	-1.12284	-1.33441	-1.15427	-1.18038	-1.18131	-0.950773	-1.05175	-1.11483	-0.97125	-0.999691	-0.993324	-0.992482	-1.02029	-1.13587	-1.07088	-1.11254	-1.08723	-1.15307	-1.09603	-0.988119	-1.18491	-1.13769	-1.01663	-1.15337	-0.971698	-1.20877	-1.13229	-1.14712	-1.13601	-1.08432	-1.02286	-0.871229	-1.07892	-1.11791	-1.00903	-0.836889	-1.14174	-1.10953	-0.904605	-0.692974	-1.03678	-1.08743	-1.01285	-0.998259	-0.940886	-1.13801	-1.11085	-1.04144
BCL2L13	0.74307	0.731195	0.63591	0.672949	0.806591	0.939489	0.859207	0.974104	0.665658	0.851563	0.980671	0.875696	1.01867	0.740504	0.774827	0.720555	1.11442	0.967052	0.675453	1.06525	0.722183	0.677625	0.389658	0.847762	0.959694	0.689037	0.754764	0.70823	0.362632	0.759418	0.878406	0.685451	1.00826	0.97691	0.660374	0.581634	1.02596	0.893192	0.719514	0.68156	0.822549	0.728622	0.661705	0.549496	0.751292	0.684698	0.79946	0.368494	0.746215
BCL2L14	-1.27878	-1.33392	-1.24781	-1.19898	-1.2789	-1.22374	-1.17359	-1.05747	-1.2019	-1.20859	-1.1309	-1.22606	-1.21491	-1.15114	-1.33583	-1.2782	-1.22269	-1.2617	-1.1813	-1.32592	-1.19393	-1.20796	-1.35691	-1.21475	-1.26589	-1.31244	-1.10787	-1.19233	-1.10751	-1.17169	-1.27475	-1.23885	-1.23549	-1.2227	-1.26269	-1.4234	-1.27169	-1.12714	-1.34853	-1.23704	-1.19566	-1.08663	-1.16366	-1.01084	-1.05574	-0.979231	-1.24843	-1.25749	-1.27858
BCL2L2	0.475722	0.905614	0.0701767	0.504335	0.796947	0.465405	0.748982	0.413535	0.419886	0.627178	0.43452	0.714345	1.05764	0.811717	0.714672	0.733455	0.564959	0.934127	0.351852	0.954695	0.738615	0.857822	0.757369	0.644448	0.521833	0.285702	0.512795	0.562025	1.10693	0.459749	1.11205	0.657012	1.02549	0.253976	0.706673	0.759004	0.520544	0.855268	1.04356	0.771767	0.821702	0.955082	0.15069	0.751349	0.317715	0.509425	0.579858	0.653113	0.217498
BCL3	-0.299959	-0.573278	-0.633205	-0.636389	-0.274566	-0.285691	-0.251374	-0.207478	-0.570313	-0.372705	-0.629566	-0.274649	-0.544269	-0.30595	-0.419039	-0.0517221	-0.367934	-0.132985	-0.29929	-0.188683	-0.431476	-0.411862	-0.625306	-0.433855	-0.344794	-0.274115	-0.129185	-0.372428	-0.428068	-0.653774	-0.424738	-0.376471	-0.206424	-0.184241	-0.355583	-0.493796	-0.332769	-0.580694	-0.269943	-0.370826	-0.423214	-0.844145	-0.612028	-0.994413	-0.698603	-0.807429	-0.507346	-0.428528	-0.883466
BCL6	0.757383	1.09735	0.628575	1.10396	1.48924	0.802068	0.766616	0.682509	0.495482	0.673093	0.546283	0.527343	1.62107	1.19265	0.578861	0.7788	0.754464	0.691677	0.672617	0.78834	1.15741	0.556009	0.818247	0.751599	0.766009	0.812953	1.14517	0.796859	0.421525	0.303811	0.837184	1.2355	1.02207	0.53559	1.18022	0.925333	0.604774	1.07475	0.895624	0.737272	1.01149	1.33964	0.606483	1.53861	0.872744	0.997816	0.698488	0.840122	0.684634
BCL7A	-0.800285	-0.82486	-0.526423	-1.03494	-0.80905	-0.640813	-0.516015	-0.852324	-0.94846	-0.45203	-0.748996	-0.721286	-0.592796	-0.857926	-0.644124	-0.876706	-0.721417	-0.679976	-0.656131	-0.780133	-0.751794	-0.618334	-0.701758	-0.579861	-0.864849	-0.700785	-0.727546	-0.723395	-0.777416	-0.949768	-0.750718	-0.943856	-0.946008	-0.982883	-0.658664	-0.847364	-0.713628	-0.953232	-0.755689	-0.718624	-0.982626	0.556403	0.128335	-0.213643	-0.0380275	0.293862	-0.412136	0.305631	-0.413536
BCL7B	1.22269	1.02808	0.924515	0.986964	0.809583	0.628733	0.898836	1.44021	0.932018	0.984567	0.930742	0.913443	0.441055	0.785084	0.691547	1.06652	1.31323	0.792133	0.903579	0.846657	1.02693	0.898597	0.90809	0.72178	0.806194	0.728736	0.701063	0.744011	0.89184	0.88236	0.829601	0.918648	0.897025	1.22491	0.991885	0.96499	1.2461	1.03409	1.14015	1.43959	0.756512	0.469309	1.04285	0.562749	0.645861	0.69985	0.815621	0.820863	0.774663
BCL7C	0.150756	0.0492474	-0.0182422	-0.0616433	-0.283249	0.00917682	0.266639	0.046969	0.182158	0.232336	0.271691	0.0793912	-0.0674026	-0.0897378	0.0820378	0.225387	0.325225	0.0782724	0.133145	-0.290803	-0.0122449	0.104069	0.124992	-0.0441366	0.0639207	-0.0276981	-0.259378	-0.0588253	0.105215	0.129287	-0.0315562	-0.168297	-0.0605661	0.263507	-0.141457	0.183064	0.226217	-0.327772	0.00716019	0.205022	-0.0328779	-0.212698	0.17947	-0.237351	0.161754	0.230851	-0.0520001	-0.257793	0.383048
BCL9	-1.05768	-0.879785	-0.663682	-0.934994	-0.900932	-0.955745	-0.925866	-0.87303	-0.768759	-0.914717	-0.958185	-0.669117	-0.744327	-0.755153	-0.626053	-0.904658	-0.897368	-0.872428	-0.874128	-0.927455	-0.880997	-0.862961	-0.780052	-0.996981	-0.968051	-1.0032	-0.765031	-0.894012	-0.826353	-0.742132	-0.814978	-0.914786	-0.460574	-1.07406	-1.02014	-0.653393	-0.906975	-0.86695	-0.880823	-0.953617	-0.730503	-0.625937	-0.809552	-0.719601	-0.729568	-0.798235	-0.808198	-0.582846	-0.841367
BCLAF1	0.803942	1.24612	0.961635	0.99465	0.931476	1.02803	0.822357	0.859337	0.906573	0.70677	0.612954	0.807304	1.04122	1.27276	1.13119	0.997363	0.812883	0.889041	0.890757	0.955632	0.998692	0.856726	0.864035	0.979636	0.85766	0.737649	1.00554	0.858736	0.984806	0.512487	1.13395	1.07379	0.950557	0.810903	0.963704	0.954718	0.870704	1.05612	1.20816	0.927529	0.791199	1.23613	0.96169	1.46145	1.12483	1.311	0.955054	1.09299	0.914258
BCMO1	-1.16218	-1.08818	0.148583	-0.793641	-1.16702	-0.634583	-1.08571	-0.929123	-0.826164	-1.09895	-0.739076	-0.892661	-0.956522	-0.979427	-1.25667	-0.539606	-1.04358	-1.06746	-0.882035	0.25944	-1.17565	-1.06168	-1.21093	-0.605431	-1.08957	-1.03359	-1.03694	-1.14302	-1.06539	-1.22675	-1.1184	-1.20645	-0.596841	-1.20829	-0.805499	-1.12329	-0.962782	-0.735157	-1.17708	-0.86093	-0.895661	-0.867271	-1.02856	-1.08073	-0.686608	-0.931081	-0.883248	-1.24511	-1.08157
BCOR	-1.26755	-0.769947	-0.462222	-1.16893	-1.31432	-0.877251	-0.940004	-0.96641	-1.11667	-0.8965	-0.885815	-0.94527	-1.02655	-0.930089	-0.757292	-0.853064	-0.669004	-1.06766	-0.912444	-0.914862	-1.04558	-1.13149	-0.701995	-0.944272	-0.97862	-1.25107	-0.763797	-0.737881	-0.791577	-1.05014	-0.704666	-0.719772	-0.956442	-0.962864	-0.873559	-0.66064	-1.1309	-1.06782	-0.4562	-0.86918	-0.955545	-0.249787	-0.19073	-0.218402	-0.741427	-0.62357	-0.667314	0.11639	-0.826742
BCORL1	-0.329515	-0.115271	-0.251941	-0.298273	-0.182562	-0.108854	0.109014	-0.152908	-0.11345	-0.213055	-0.0294685	0.0893458	-0.18615	-0.0416835	0.0215281	-0.202298	-0.246961	-0.122886	-0.165102	-0.317053	0.138766	-0.271834	-0.0456064	-0.208891	-0.127238	-0.271654	0.0322671	-0.0122979	-0.266751	-0.543225	-0.20719	-0.150775	0.196686	-0.370559	-0.278543	0.0563776	-0.413208	-0.198642	0.0969069	-0.214818	0.0306603	0.204592	-0.083159	0.180329	-0.160963	0.000508521	-0.32827	-0.0388829	-0.272885
BCR	-0.374002	-0.568713	-0.583959	-0.0601028	-0.0702899	-0.585425	-0.379928	-0.779887	-0.672854	-0.402462	0.0386686	-0.532125	-0.537834	-0.498825	-0.0844488	-0.31059	-0.61026	-0.1331	-0.715862	0.0256266	-0.0880594	-0.52363	-0.502873	-0.218186	0.0180679	-0.521397	-0.324055	-0.475759	-0.731839	-0.281775	0.067835	-0.187104	-0.249634	-0.465721	0.00255164	-0.386579	-0.362857	-0.137819	-0.63692	-0.745597	-0.394697	0.795711	-0.832106	0.103309	-0.283922	-0.151657	-0.213135	-0.376431	-0.473839
BDH1	0.155892	-0.478364	-0.203951	-0.219161	-0.698434	-0.101215	-0.298438	-0.230262	-0.159031	-0.153467	0.272357	-0.333532	-0.364906	-0.0446012	-0.413721	-0.0524894	-0.194169	-0.104526	0.0393206	0.0392038	0.422695	-0.272346	0.0138766	-0.57207	-0.194607	-0.230382	-0.372688	-0.511993	-0.181534	-0.737341	0.0505546	-0.113065	-0.266551	-0.151417	-0.316379	0.00340179	0.450735	-0.251428	-0.160161	-0.205872	0.184075	-0.826011	-0.0729132	-0.627229	-0.594412	-0.922887	-0.0780512	-0.124681	0.108057
BDH2	1.5202	1.53991	1.78839	1.82609	1.5417	1.3069	1.07048	1.48471	1.53857	1.24431	1.69964	1.2503	1.56765	1.57228	1.34888	1.5833	1.06432	1.6413	1.5424	1.65651	1.75113	1.39038	1.18621	1.47186	1.53606	1.61026	1.27686	1.2086	1.05186	1.57152	1.83185	1.6337	1.47247	1.0627	1.29041	1.22006	1.51253	1.46351	1.17967	1.3256	1.77921	1.6348	0.967667	1.1681	1.672	1.23719	1.48796	1.00851	1.25107
BDKRB1	-1.21646	-1.32014	-1.33106	-1.20206	-1.07905	-1.03673	-1.18949	-1.14171	-1.2712	-1.28779	-1.03471	-1.1384	-1.1055	-1.2074	-1.26347	-0.973909	-1.09627	-1.04161	-1.19203	-1.20058	-1.2302	-1.21966	-1.235	-1.17083	-1.20066	-1.03568	-1.16255	-1.09307	-1.22539	-1.04295	-1.32442	-1.21327	-1.16365	-1.23862	-1.07296	-1.23212	-1.04563	-1.24943	-1.04458	-1.0364	-1.20338	-1.13998	-1.15209	-1.28182	-1.20875	-1.20956	-1.24385	-1.30199	-1.1436
BDKRB2	-0.285	-0.613415	-0.618763	-0.505877	-0.346472	-0.219669	-0.628185	-0.677027	-0.302783	-0.907713	-0.282169	-0.30914	-0.549092	-0.442732	-0.50589	-0.274963	-0.578561	-0.0271078	-0.42728	-0.570631	-0.505342	-0.0387196	-0.700016	-0.407063	-0.534097	-0.336632	0.0461687	0.288117	-0.797949	-0.198698	-0.583465	-0.139867	0.227194	-0.178754	0.298395	-0.201915	-0.863044	-0.502663	-0.237809	-0.503001	-0.247825	-0.759024	-0.73708	-0.990802	-0.787204	-0.750626	-0.71653	-0.800853	-0.746712
BDNF	-1.27453	-0.834643	-1.26348	-1.24892	-1.31286	-1.04843	-1.07332	-0.23781	-0.547159	-1.16879	-1.14015	-0.82537	-0.937254	-0.736691	-1.3351	-1.26751	-0.38053	-0.369763	-0.736661	-1.30052	-1.21715	0.239474	-0.4418	-1.21396	0.285863	-1.20372	-1.2634	-0.687011	0.248503	-1.09792	-0.976906	-1.40813	-1.03767	-0.510358	-1.18303	-1.29729	0.488401	-0.0659453	-1.41236	-0.778914	-1.03014	-1.36864	-1.17326	1.07276	-1.07308	-1.16951	-1.16518	-1.09322	-1.24932
BEAN1	-1.0997	-0.989638	-1.34102	-1.18374	-1.0554	-0.900376	-0.769626	-1.21703	-1.20395	-0.721985	-1.38551	-1.12387	-0.950393	-1.05926	-1.36618	-1.33152	-0.601928	-0.940664	-1.16777	-1.25988	-1.33644	-1.14454	-1.32472	-1.18922	-1.27992	-1.15964	-0.952908	-1.35947	-0.715228	-0.961178	-1.02303	-1.29366	-1.42638	0.00331687	-1.28538	-1.12176	-1.12465	-1.26408	-1.28393	-1.17548	-0.924866	-1.26865	-0.893908	-1.36745	-1.2451	-1.17414	-1.25563	-1.24073	0.0625185
BECN1	0.925978	0.955811	0.845506	0.953724	0.995387	0.892971	0.90704	0.955955	0.979183	0.819157	0.851835	0.918736	0.999003	1.01147	0.631025	0.933303	0.453664	0.990952	0.836065	0.981359	1.08465	0.683966	0.760057	0.952087	0.923288	0.85509	0.930862	0.681822	0.938853	0.719541	1.08193	1.02272	0.804874	0.757375	1.0204	0.912862	1.05844	1.04348	0.759242	0.687404	0.927192	0.837148	0.939759	1.00661	0.866467	0.601879	0.831529	0.793136	0.613376
BEGAIN	-0.800524	-1.0809	-0.957771	-1.03301	-0.682586	-0.638365	-0.959338	-0.687767	-1.01028	-0.904477	-0.370294	-0.14329	-0.580085	-0.922461	-0.567149	-0.715243	-0.967015	-0.831577	-0.906802	-0.839359	-0.882299	-1.01139	-0.702369	-0.934892	-0.448857	-0.908704	-0.493883	-0.910204	-0.8973	-0.994187	-0.855548	-1.08112	-0.263144	-1.1286	-0.791185	-0.42128	-0.567521	-0.714997	-0.902531	-0.795637	-0.763165	-1.01218	-0.646203	-0.895803	-0.955021	-0.492184	-0.550344	-0.294429	-0.473108
BET1	1.22691	1.28308	1.24627	1.35252	1.20179	1.26999	1.05325	1.58075	1.35045	1.18104	1.03675	1.51426	1.28133	1.14094	0.771325	1.44682	1.56171	1.17109	1.25276	1.14419	1.10687	1.07396	1.02226	1.34474	1.13594	1.57095	1.09161	0.994457	1.15077	1.57302	1.00636	1.36344	1.12629	1.62318	1.29313	0.987941	1.21679	1.41992	0.831304	1.35595	0.995031	0.980877	1.11977	0.836017	1.2303	0.802939	1.15664	0.865612	1.01455
BET1L	-0.853053	-0.893081	-1.17523	-0.86111	-0.85287	-0.936113	-0.770992	-0.585529	-0.633735	-0.605648	-0.805599	-0.69767	-0.841973	-0.901318	-0.787009	-0.831297	-0.655147	-0.666048	-0.87789	-0.930082	-0.871632	-0.720188	-0.732001	-0.752329	-0.773124	-0.551551	-0.762991	-0.728118	-0.955299	-0.783216	-0.892908	-0.791049	-0.481209	-0.330112	-0.703231	-0.904889	-0.657194	-0.919704	-0.856518	-0.559993	-0.812497	-0.940098	-0.65622	-0.86426	-0.973446	-0.642572	-0.774356	-0.973584	-0.821774
BEX4	1.49145	1.17524	1.23431	1.31434	0.819602	1.23825	0.495579	1.13405	0.800399	0.689796	1.00813	1.0386	1.05109	1.29412	1.11694	0.852268	0.147814	1.54877	1.06945	1.49647	1.67323	1.33998	1.026	1.10193	0.878615	1.00004	1.02155	1.14776	1.49467	0.764045	1.15492	1.1007	1.10142	0.756481	0.969047	1.06263	1.39548	0.745209	1.53817	1.30491	1.14126	1.56484	1.29055	1.66018	1.67509	1.46323	1.55011	1.43749	1.55411
BFAR	0.696138	0.601234	0.428069	0.296836	0.407291	0.534417	0.444172	0.785164	0.637716	0.499742	0.543395	0.575511	0.176804	0.375591	0.488835	0.464516	0.799166	0.445089	0.611177	0.056789	0.514107	0.551898	0.597363	0.297908	0.613056	0.482979	0.377557	0.545452	0.658016	0.546063	0.38528	0.468124	0.678005	0.770191	0.322793	0.733988	0.899234	0.500754	0.360274	0.86211	0.455351	0.356486	0.594582	0.287769	0.381892	0.633525	0.461161	0.456511	0.616561
BFSP2	-1.26324	-1.24506	-1.3548	-1.30648	-1.27371	-1.22646	-1.30475	-1.2422	-1.37014	-1.06858	-1.19199	-1.29424	-1.27201	-1.30624	-1.3898	-1.28119	-1.07834	-1.17509	-1.21806	-1.2499	-1.2975	-1.29884	-1.32353	-1.25592	-1.26565	-1.2247	-1.24339	-1.19999	-1.2559	-1.22945	-1.24412	-1.36704	-0.944928	-1.2823	-1.22862	-1.24826	-1.2081	-1.37359	-1.40128	-1.26785	-1.21221	-1.28924	-1.17374	-1.35398	-1.18745	-1.047	-1.33495	-1.21608	-1.22853
BGLAP	-0.419873	-0.862574	-0.405235	-0.669492	-0.708494	-0.732727	-0.4124	-0.133572	-0.743159	-0.418394	-0.658671	-0.419015	-0.554971	-0.74321	-0.667397	-0.483834	-0.319129	-0.820163	-0.699575	-0.80002	-0.818389	-0.569581	-0.625912	-0.358124	-0.805894	-0.626349	-0.894163	-0.835819	0.0447232	-0.581476	-0.879862	-0.752946	-0.810603	-0.392138	-0.574334	-0.983815	-0.237822	-0.457268	-0.44771	0.111696	-0.574494	-0.510423	-0.185372	-0.371067	-0.466941	-0.458157	-0.653001	-0.563599	-0.196391
BGN	-0.248464	0.422921	0.397472	0.429424	0.646947	0.301312	0.249401	-0.384058	0.521194	0.0695594	0.00209996	-0.368104	0.0132514	0.132511	0.514335	-0.205991	-0.0352907	-0.0317214	-0.0343487	0.310923	-0.543312	0.642791	-0.384987	0.413574	0.0865755	0.171904	-0.0438921	0.489701	-0.252744	1.53989	-0.0472878	0.410287	0.412554	0.105601	0.157806	0.0999966	-0.362457	-0.00347005	0.311708	0.205483	-0.359045	-0.372799	0.143282	-0.832884	-0.0397276	-0.521444	-0.0695851	0.14146	-0.490933
BHLHB9	-0.125789	-0.291115	-0.149171	-0.326624	-0.129709	-0.142563	-0.567688	-0.214168	-0.456928	-0.457511	-0.19146	-0.318617	-0.20008	-0.258154	-0.219173	-0.220662	-0.265163	-0.483258	-0.17475	-0.0727138	0.0351587	-0.191475	-0.0958903	-0.493536	-0.122871	-0.381996	-0.149946	-0.404373	-0.530281	-0.253363	0.0784057	-0.398756	-0.301566	-0.437946	-0.546681	-0.154823	-0.485978	-0.404942	-0.241795	-0.31187	-0.323056	-0.762538	0.485437	-0.395527	-0.325237	-0.261069	0.0615685	-0.313496	0.166364
BHLHE40	1.0929	1.05623	0.492779	0.373002	0.596469	0.777571	1.15254	0.560177	0.166731	0.750049	0.0925409	1.07613	0.351315	0.835268	-0.179609	1.09473	0.460456	0.680395	0.487652	0.0750581	0.646508	0.257843	0.812316	0.857446	0.595455	0.169599	0.752933	0.106852	0.551587	0.400039	1.00439	1.06152	0.227004	0.722696	0.740828	0.652679	-0.370378	0.697918	0.349218	0.351286	1.0943	-0.305325	-0.355613	-0.804216	-0.465793	-0.52786	0.152092	-0.406205	0.245399
BHLHE41	1.67196	1.5263	1.53922	1.64288	1.14768	1.50499	1.58856	1.43819	1.21695	1.41096	1.78776	1.75495	1.68279	1.57117	1.41653	1.84089	1.25185	1.82484	1.73067	1.91328	1.3626	1.833	1.31303	2.00622	1.87123	1.44208	1.79311	1.99107	1.8508	1.49329	1.87912	1.50404	1.78766	1.53719	1.43779	1.94884	1.94815	1.24478	1.01996	1.69992	2.02349	1.07077	0.810537	1.79391	1.76831	-0.123282	1.26635	0.983161	0.594563
BICC1	-0.893309	-0.919229	-0.721288	-0.579526	-0.89148	-0.889163	-0.838316	-0.721718	-0.660421	-1.04582	-1.17228	-0.841418	-1.06782	-1.16497	-1.01662	-1.05976	-0.938914	-0.938644	-0.922702	-0.926413	-1.11749	-0.900883	-1.14731	-1.11691	-0.694481	-0.614518	-1.03063	-0.868647	-0.605254	-0.0821348	-0.876454	-1.19953	-0.987215	-0.937483	-1.14997	-1.34716	-1.12852	-0.648936	-1.00537	-0.955355	-0.994688	-1.28788	-1.13771	-1.20581	-1.07238	-0.967064	-1.20485	-0.949278	-1.2056
BICD1	0.203695	0.481954	0.0674738	0.0862496	0.61955	0.611443	0.793968	0.336224	0.375648	0.580114	0.386942	0.709441	1.03543	0.854311	0.050798	0.450937	0.337833	0.587343	0.487798	0.449689	0.203755	0.357722	0.75244	0.0924762	0.528285	0.0291526	0.648932	0.265236	0.294973	-0.385856	0.541797	0.525546	0.465879	0.0510633	0.023008	0.357787	0.299068	0.31001	0.199895	0.239105	0.276922	-0.00746201	0.243227	0.0561385	0.234306	0.426361	0.0477172	0.304786	0.261189
BICD2	0.150945	0.641593	0.342407	0.254467	0.50831	0.463317	0.521184	0.208234	0.297466	0.11333	0.137219	-0.125071	0.440395	0.669671	0.528418	-0.0464975	0.245104	0.430052	0.158911	0.457145	0.337254	0.362124	0.578697	0.191618	0.742742	0.142601	0.493737	0.387079	0.792998	0.252144	0.591749	0.5217	0.466992	0.549746	0.494691	0.442341	0.284397	0.589931	0.471919	0.356318	0.470438	0.82479	0.164596	0.671538	0.0244586	0.542693	0.429776	0.377406	-0.0455269
BID	0.694601	0.348385	0.242496	0.47983	0.62956	0.797711	1.21829	0.681661	0.530812	1.08549	1.08058	0.651255	0.719626	0.598231	0.553356	0.662925	1.40478	0.681192	0.638698	0.739501	0.490907	0.661568	0.466651	0.70707	0.57611	0.890883	0.955063	0.863855	0.19184	0.84106	0.248434	0.579915	0.267237	0.947049	1.15312	0.460262	1.00689	0.446754	0.255801	0.527579	0.228894	0.95359	0.79679	0.567663	1.15348	1.33641	0.975565	0.74294	0.999807
BIK	-0.845977	-1.25436	-1.23411	-1.23867	-1.26989	-1.24046	-1.21091	-1.05614	-1.25076	-1.0337	-0.974138	-1.11776	-1.25435	-1.18254	-1.31343	-1.05786	-1.1672	-1.0938	-0.813751	-1.10511	-0.941791	-1.14048	-1.28916	-1.10344	-1.28239	-1.0497	-1.14782	-1.18196	-0.982114	-0.975279	-0.928726	-1.04899	-1.22545	-1.03599	-0.979669	-0.896075	-0.454973	-1.05676	-1.06115	-1.03408	-1.14364	-1.11403	-1.17061	-1.14357	-1.1162	-1.17102	-1.19357	-1.22185	-1.17496
BIN1	0.905845	0.300156	0.563685	0.460899	0.367514	0.217853	0.546765	0.479997	-0.216392	0.60127	1.03482	0.563777	0.394425	0.805255	1.0723	0.16163	-0.0214557	0.674278	0.606719	0.943368	0.787211	0.543304	0.535335	0.855721	0.175276	0.801751	0.269415	1.0861	0.234186	0.115005	0.661899	0.40886	0.782341	0.284782	0.777062	0.820274	1.17518	0.445307	0.346108	0.282499	0.48283	0.63506	0.660084	1.0414	0.711877	0.458591	0.643252	0.618733	0.292091
BIN2	-0.372883	-0.466947	-0.8212	-0.170974	-0.178806	-0.511107	-0.547502	-0.34364	-0.325142	-0.305029	-0.137987	-0.198528	-0.536084	-0.176661	-0.167678	-0.33082	-0.494472	-0.20493	-0.26594	0.222524	-0.128512	-0.25576	-0.406662	0.273502	-0.528012	0.744255	-0.384482	0.643785	-0.0870957	-0.456854	-0.46628	-0.167239	-0.206914	-0.584536	0.201156	-0.21655	0.00742932	-0.643822	-0.53966	-0.384325	-0.673288	-0.888935	-0.87635	0.110884	-0.284506	-0.825327	-0.11693	-0.568334	-0.952276
BIN3	-0.0418101	0.0330957	0.0437125	0.0383322	0.155573	-0.0541901	-0.0624862	0.129714	-0.425492	-0.188931	-0.146266	-0.0970225	0.0798556	0.233954	-0.290893	0.149454	-0.29274	-0.222926	0.0712768	-0.361281	0.0190802	0.109651	0.126076	-0.070866	-0.128856	-0.0595115	0.0307528	-0.116425	0.124842	0.200058	0.000720578	0.12796	0.132866	0.177468	-0.00869885	0.0159449	0.404335	0.00338537	0.0141809	0.0368641	0.0715066	0.0386712	0.161512	-0.00850667	-0.0947819	0.0458541	-0.147974	0.260155	-0.160429
BIRC2	1.59406	1.61997	1.83009	1.70422	1.73276	1.75506	1.95832	1.83816	1.72376	1.76527	1.25332	1.90861	1.99472	1.78383	1.4197	1.70957	1.70508	1.4394	1.72387	1.59301	1.38791	1.63365	2.02619	1.67125	1.83404	1.84436	1.91176	1.61438	1.42761	1.69857	1.55003	1.72037	1.66207	1.57593	1.7616	1.45457	1.4189	1.70152	1.37369	1.47176	1.75567	1.73521	1.70007	1.75862	1.87471	1.9045	1.6693	1.44989	1.50821
BIRC3	0.270754	-0.558267	-0.584193	0.00629853	-0.364617	-0.276064	0.417354	0.643962	-0.716758	-0.219399	-0.789066	0.45937	0.75349	0.351492	-0.372126	0.775544	0.204221	-0.27575	-0.0506198	-0.545566	-0.452947	-0.0271215	0.115393	0.925606	-0.0537566	-0.0668857	1.24277	-0.0628978	-0.549282	-0.654349	0.215846	1.17754	0.122512	-0.523144	0.0788533	-0.11269	-0.43779	-0.312407	-0.5868	-0.702286	0.612308	-0.732846	-0.639911	-0.757467	-0.701177	-1.25602	0.00752289	-0.700033	-1.03029
BIRC5	0.473242	-0.336149	0.267658	-0.689958	-0.677766	0.104183	-0.0874292	-0.221533	0.208571	0.198087	-0.437128	-0.192508	-0.574795	-0.257907	0.35725	0.0966598	1.06062	-0.185005	0.410312	-0.756032	-0.0506247	-0.164074	0.366582	-0.271071	-0.0884524	-0.409808	-0.0123153	-0.405594	0.284439	0.250677	0.00537481	-0.296251	-0.739752	0.564936	-0.0499728	0.472642	-0.423807	-0.334171	0.406275	0.220191	-0.867707	-0.583153	1.17227	0.663627	0.135646	0.862932	0.685212	0.698115	1.38136
BLCAP	1.56029	1.33786	1.57026	1.35976	1.33004	1.24104	1.54441	1.29059	1.35182	1.52445	1.59619	1.15967	1.52064	1.21415	1.52433	1.18933	1.56227	1.34096	1.39561	1.60721	1.48676	1.42992	1.63618	1.35167	1.49037	1.15228	1.4948	1.48504	1.3035	1.50743	1.3247	1.31272	1.86071	1.24834	1.43405	1.29289	1.38421	1.70701	1.36241	1.27981	1.61344	1.71885	1.38533	1.38767	1.40347	1.36749	1.47973	1.60396	1.28317
BLK	-1.26046	-1.36424	-1.29362	-1.29016	-1.25663	-1.36034	-1.27491	-1.26627	-1.32644	-1.35803	-1.32568	-1.27315	-1.343	-1.29299	-1.34362	-1.34978	-1.28692	-1.23611	-1.30618	-1.30214	-1.29087	-1.29	-1.3096	-1.30121	-1.3506	-1.23689	-1.32688	-1.34393	-1.25652	-1.25549	-1.29779	-1.30043	-1.14796	-1.17852	-1.15472	-1.05899	-1.16925	-1.21825	-1.14958	-1.1187	-1.30369	-1.15349	-1.21018	-1.2934	-1.18316	-1.11028	-1.3972	-1.28715	-1.32667
BLM	0.688885	0.370456	0.177067	-0.130397	0.75285	0.544639	0.454381	0.0359264	0.10875	0.769247	0.837234	0.32056	0.56551	-0.0664603	0.289401	0.559292	1.04678	0.231488	0.432535	0.665012	0.965305	0.53514	0.596913	0.234845	0.0191328	0.213168	0.924903	-0.0636696	0.148728	-0.0416509	0.761054	0.609449	-0.328723	0.384066	0.225591	0.495728	0.683198	0.181259	0.0924447	-0.0161273	0.233933	-0.561287	0.148147	0.503725	-0.521291	0.510311	0.702778	0.602314	-0.0124801
BLMH	0.309729	0.593531	0.771205	0.46173	0.639755	0.0339765	0.119275	0.131076	0.599954	0.400934	-0.126177	-0.00910514	0.537035	0.422499	0.374159	0.538516	-0.079713	0.422466	0.531652	0.621761	0.325067	0.307501	0.394224	0.665224	0.394198	0.115961	0.368264	0.343784	0.301762	0.5528	0.310001	0.539367	0.0361942	0.543327	0.627103	0.467655	0.376022	0.392735	0.231998	0.196763	-0.218328	0.460741	0.524891	0.553504	0.213626	0.810602	0.6606	0.753307	0.775174
BLNK	0.454979	-0.303606	-0.952377	0.110134	-0.389104	0.100834	-0.613346	-0.00216121	-0.299002	-0.57392	0.691915	0.216495	-0.17324	0.0319177	0.31883	-0.0618711	-0.474385	0.340944	0.331634	0.98883	0.186177	0.438288	0.277943	0.466316	0.0130055	0.888763	-0.0595204	0.769099	0.0315311	-0.438341	0.0522385	-0.136486	-0.52915	0.0737208	0.52504	0.665814	0.834338	-0.0650107	-0.328053	-0.283711	-0.397313	-0.460631	-0.28813	0.606434	0.539174	-0.843688	-0.0624135	-0.837652	-0.727458
BLOC1S1	1.83449	1.06133	1.573	1.63275	1.54364	1.36933	1.62221	1.75131	1.56298	1.83073	1.76158	1.65405	1.37606	1.52018	1.95518	1.596	1.83739	1.73679	1.73143	1.5276	1.57009	1.89756	1.43756	1.78388	1.43847	2.00184	1.57136	1.69341	1.50016	1.50669	1.39405	1.58403	1.45397	1.55011	1.57953	1.67266	2.00414	1.35796	1.36981	1.8805	1.4494	1.73134	1.96177	1.65124	2.08837	2.01134	1.63792	1.42086	2.19055
BLVRA	0.650216	0.53298	0.606469	0.515011	0.528623	0.588349	0.548922	0.644542	0.659156	0.560059	0.190042	0.318677	0.471746	0.518858	0.209415	0.699661	0.711109	0.846517	0.712064	0.713432	0.874811	0.712633	0.468347	0.607557	0.594278	0.51361	0.622737	0.329177	0.400702	0.496829	0.517789	0.493658	0.556605	0.708059	0.442881	0.762157	0.679248	0.520829	0.425004	0.413307	0.570087	0.418527	0.71034	0.266604	0.598187	0.496891	0.62688	0.524546	0.460127
BLVRB	1.07337	0.90283	0.7523	1.16343	0.847343	0.968667	1.13515	1.1697	1.15114	1.00747	1.15433	0.982295	0.893595	0.796482	0.786563	1.01802	0.937365	1.31353	1.22239	0.808428	1.22282	1.02005	0.855776	1.24419	1.57492	1.51182	0.801137	1.11606	0.931142	1.03498	1.06332	0.638464	0.986343	1.09875	0.97385	1.16666	0.692486	0.669874	1.04361	1.20514	1.46519	0.85877	0.338254	0.0473249	0.617988	0.106167	0.720987	0.368535	0.834614
BMI1	1.4853	1.2037	1.35087	1.41052	1.27895	1.37361	1.30273	1.60573	1.43223	1.35705	1.29628	0.60223	1.30666	1.29164	1.34709	1.28533	1.18368	1.48511	1.10627	1.21924	1.25472	1.07026	1.17318	1.18129	0.968583	1.40783	1.36454	1.21655	0.90804	1.37573	1.16726	1.25905	1.35735	1.11639	1.34952	0.939566	1.13923	1.31759	1.3505	1.52885	1.08676	1.43762	1.48564	1.939	1.79821	2.06086	1.16635	1.45546	1.43771
BMP2	0.0828972	0.35669	-0.0532604	-0.0630046	0.70516	0.72355	0.987255	0.675862	0.699243	0.700527	0.391965	-0.443865	0.500794	0.621786	0.47958	-0.436029	0.72732	0.233602	-0.21258	0.152401	0.545533	0.115847	0.894287	0.123661	0.0593202	0.310376	0.414416	1.04732	-0.376878	-0.152214	-0.171577	0.175493	-0.224299	0.481788	0.907387	-0.182859	-0.0313923	1.10048	0.274172	0.996848	0.287638	1.60564	0.343049	1.24166	1.48232	1.50774	0.220664	0.139291	0.395036
BMP2K	-0.290116	-0.414941	-0.480514	-0.187208	-0.299796	-0.519931	-0.543685	-0.215063	-0.407876	-0.681639	-0.28898	-0.471988	-0.324463	-0.416189	-0.243986	-0.342518	-0.534357	-0.534279	-0.415874	-0.273488	-0.37025	-0.661171	-0.44788	-0.395023	-0.605174	0.145839	-0.597915	0.0538734	-0.509919	-0.582281	-0.66041	0.0456865	-0.637048	-0.621646	-0.37018	-0.636896	-0.435955	-0.55034	-0.537872	-0.361086	-0.292866	-0.521587	-0.754938	-0.41521	-0.468827	-0.791489	-0.576954	-0.807806	-0.868489
BMP3	-1.31243	-1.28832	-1.25958	-1.03986	-1.18231	-1.3472	-1.17296	-1.18362	-1.4243	-1.22158	-1.30389	-1.24146	-1.20387	-1.28483	-1.3081	-1.26913	-1.12483	-1.26017	-1.21927	-1.33074	-1.27868	-1.26801	-1.29738	-1.22002	-1.275	-1.23074	-1.37724	-1.30821	-1.27232	-1.27351	-1.25914	-1.26563	-1.31056	-1.06062	-1.25067	-1.15265	-1.11013	-1.26561	-1.30646	-1.26365	-1.36456	-1.25412	-1.17352	-1.20513	-1.10008	-1.07387	-1.38357	-1.24322	-1.21515
BMP5	-1.17835	-1.01733	-0.744131	-1.2108	-1.24472	-0.909753	-0.135258	-1.14172	-1.09494	-0.422985	-1.14178	-1.18338	-1.21398	-0.917461	-1.31994	-1.21504	-1.15101	-0.846718	-1.10418	-1.23917	-1.2324	-1.21851	-1.22213	-1.2085	-1.20199	-1.03006	-1.16392	-1.25603	-1.19932	-1.18092	-1.26602	-1.2779	-1.1506	-1.03042	-1.13734	-1.11312	-1.20165	-1.19339	-1.09805	-0.916283	-1.16722	-1.27567	-1.21334	-1.26277	-1.20874	-1.18063	-1.02719	-1.28274	-1.05557
BMP7	-0.0407735	-0.832803	-0.273473	-0.374693	-0.83873	-0.596717	-0.431033	-0.751784	-0.589478	-0.414299	0.0404168	-0.246742	-0.00903852	-0.594583	-0.338728	-0.301982	-0.327045	-0.181232	-0.184108	-0.754468	0.0932527	-0.263267	-0.232625	0.00329286	-0.480761	-0.616388	-0.144917	-0.731564	-0.791097	-0.613539	-0.42987	-0.214726	-0.057655	-0.722095	-0.274033	0.298349	-0.604375	-0.197679	-0.513835	-0.762228	0.156929	0.0586667	-0.227109	-0.34548	-0.643758	0.160627	-0.373926	-0.667904	-0.209907
BMPR1A	0.441848	0.462304	0.402552	0.243566	0.443391	0.39103	0.187986	0.731198	0.377303	0.465004	0.878122	0.623572	0.626716	0.519875	0.125978	0.2806	0.389176	0.298638	0.296243	0.293891	0.642738	0.370632	0.372363	0.444461	0.496951	0.177503	0.290958	0.333895	0.295805	0.379585	0.343897	0.260514	0.206573	0.186104	0.942784	0.293106	0.265771	0.186743	0.27355	0.457183	0.285848	0.758502	0.49224	0.468641	0.86417	1.05892	0.189176	-0.0440792	0.473294
BMPR1B	-1.22666	-1.10471	-1.05171	-0.952845	-1.1819	-1.20101	-1.12152	-0.981533	-0.944865	-1.01657	-1.05513	-1.0314	-1.05469	-1.25215	-1.22584	-1.03387	-1.0992	-1.12811	-1.08367	-0.900674	-1.19257	-1.09842	-1.08905	-0.9421	-1.00248	-1.07722	-1.18514	-1.25628	-1.15809	-1.06492	-1.24161	-1.12052	-0.594886	-1.27216	-1.19363	-1.14858	-1.23677	-1.22215	-1.13263	-1.12972	-1.20969	-1.13372	-1.13238	-1.09549	-1.08881	-0.999067	-1.2076	-1.30901	-1.1955
BMPR2	0.156946	0.314599	0.564419	0.113304	0.477141	0.45017	0.444546	0.210292	0.478313	0.198129	0.218905	0.0839569	0.707483	0.517617	0.0952318	0.329614	0.189338	0.284414	0.238259	0.380273	0.432215	0.319125	0.328632	0.263203	0.24949	0.149493	0.245066	0.0976	0.42323	-0.175569	0.828283	0.430246	0.527844	0.446538	0.471524	0.475984	0.159384	0.521682	0.362634	0.350919	0.336925	0.468643	0.34335	0.581352	0.559956	0.44878	0.0711397	0.162254	-0.147835
BMS1	0.115963	0.260384	0.121913	0.10424	0.300274	-0.065079	-0.0272457	-0.151808	0.0460123	-0.139568	-0.120478	-0.0524024	0.178598	0.153613	0.160649	0.0258061	0.171413	0.228708	-0.138634	0.348496	0.300891	0.399242	0.0343285	0.0622856	0.145154	0.0652792	0.146365	0.265973	0.282274	0.219699	-0.0136154	0.0298554	0.151244	0.189602	0.197202	-0.0889778	0.254197	0.283776	0.313823	0.171421	0.0977959	0.476574	-0.0957906	0.328325	-0.112327	0.569062	0.204472	0.267523	0.0482427
BMX	-1.14064	-1.18519	-1.16273	-1.17603	-1.21514	-1.2581	-1.10494	-1.08387	-1.07542	-1.23139	-1.17595	-1.08669	-1.14037	-1.17423	-1.26563	-1.18773	-1.19378	-1.08343	-1.11079	-1.1209	-1.19127	-1.06932	-1.12271	-1.28742	-1.28847	-1.03779	-1.22485	-1.11496	-1.08771	-1.26158	-1.30351	-1.20786	-0.996873	-1.16355	-1.22508	-1.3101	-1.17765	-1.26574	-1.26737	-1.03622	-1.26108	-1.29299	-1.08572	-1.08125	-0.961561	-1.08327	-1.1752	-1.21311	-1.07623
BNC1	-1.37851	-1.30516	-1.32067	-1.34514	-1.32183	-1.23731	-1.21502	-1.27572	-1.2399	-1.32055	-1.25858	-1.32435	-1.30826	-1.34323	-1.20271	-1.31902	-1.29739	-1.28914	-1.29999	-1.3883	-1.36907	-1.32599	-1.33393	-1.27321	-1.34704	-1.21169	-1.29983	-1.33186	-1.33721	-1.2522	-1.33677	-1.28481	-0.782583	-1.19549	-1.25797	-1.25026	-1.22443	-1.34993	-1.33514	-1.18627	-1.26065	-1.26229	-1.17758	-1.25709	-1.21635	-1.23023	-1.35916	-1.19992	-1.21148
BNC2	-0.578936	0.441186	0.21902	0.011099	-0.340238	0.138225	-0.430566	0.161685	0.194187	-0.736875	-0.638732	-0.278238	-0.632183	-0.615322	-0.0733934	-0.636106	-0.467001	-0.346649	-0.0612774	0.57703	-0.64155	-0.192899	-0.698522	-0.0412868	0.328557	0.173666	-0.599357	0.0919276	1.17807	0.296274	-0.350523	0.338678	0.697196	-0.134897	-0.592352	-0.833552	-0.563328	-0.468501	-0.620554	0.283862	0.275181	-0.819071	-0.957141	-0.788624	-0.819783	-0.918533	-0.628711	-0.503499	-1.02788
BNIP1	0.185201	-0.269027	-0.602692	-0.329716	-0.407302	-0.349678	-0.230374	0.0760094	-0.239669	-0.138971	-0.185786	-0.268244	-0.377314	-0.340333	-0.3596	-0.146421	-0.0337565	-0.196341	-0.250914	-0.364499	-0.330841	-0.119926	-0.164794	-0.182492	-0.350161	-0.0970539	-0.354628	-0.474859	-0.478155	0.0467803	-0.431652	-0.202677	-0.288244	-0.173284	-0.00240821	-0.246316	-0.134523	-0.278344	-0.277178	-0.0445116	-0.262748	-0.164183	0.180092	-0.298124	-0.0961193	0.372528	-0.260447	-0.13098	0.492548
BNIP2	0.516591	0.747779	0.497743	0.719635	0.618277	0.711442	0.60615	0.920088	0.961646	0.809853	0.811364	0.664302	0.659649	0.412575	0.0993764	0.516315	0.501898	0.480717	0.515007	0.728422	0.636527	0.596069	0.488794	0.463436	0.563457	0.935489	0.600916	0.638362	0.689782	0.641598	0.560338	0.827685	0.632862	0.461614	0.525565	0.507823	0.501282	0.394512	0.246769	0.628173	0.379277	-0.000911637	0.554396	0.547451	0.318283	0.585759	0.357301	0.304347	0.0531113
BNIP3L	1.83202	2.22737	2.04387	2.07696	1.8933	2.23473	2.42887	2.15897	1.98952	2.21905	2.11626	2.5845	2.43291	2.20654	2.14575	2.12877	2.04118	2.19391	2.17377	2.01139	1.98468	2.09753	2.11837	2.34102	2.05013	2.30151	2.17123	1.98561	1.75137	1.95253	2.19948	2.31104	2.49936	1.94313	2.14135	2.58123	1.81132	2.2162	2.0385	1.96825	2.19309	2.09849	2.02454	1.89293	2.11686	2.15851	1.8954	2.17458	1.91502
BOK	-1.18529	-1.24314	-1.17363	-1.17541	-1.185	-1.32191	-1.23348	-1.14015	-1.30999	-1.30245	-1.22686	-1.16095	-1.17555	-1.23053	-1.3407	-1.23168	-1.23491	-1.14089	-1.13292	-1.28809	-1.07591	-1.23404	-1.31665	-1.18146	-1.17698	-1.22162	-1.19577	-1.36232	-1.28161	-1.10031	-1.2464	-1.17504	-1.092	-1.13279	-1.21239	-0.99802	-1.05487	-1.33585	-1.26078	-1.19581	-1.2292	-1.18251	-1.31944	-1.31005	-1.23039	-1.04551	-1.337	-1.28158	-1.20749
BOLA1	-0.226429	-0.355994	0.172648	-0.280368	-0.694914	-0.216882	-0.362406	0.0644958	-0.0571457	-0.261447	-0.0165309	-0.40052	-0.530594	-0.411739	-0.293631	-0.415629	0.0835182	-0.188324	-0.20588	-0.469136	-0.242519	-0.331961	-0.381275	-0.25324	0.119962	0.118509	-0.352839	-0.501689	-0.602122	0.00703744	-0.369054	-0.218088	-0.14953	-0.403367	-0.301279	-0.330451	-0.196308	-0.585927	-0.166492	-0.0653717	-0.0973424	-0.232405	-0.23504	-0.438373	0.0723724	0.359246	-0.203924	-0.183301	0.52889
BOP1	-0.548806	-0.19458	-0.531359	-0.490761	-0.380819	-0.444471	-0.41106	-0.346332	-0.477648	-0.259021	-0.379914	-0.443255	-0.493709	-0.47069	-0.311602	-0.376763	-0.39004	-0.442336	-0.492511	-0.490535	-0.41322	-0.262741	-0.370134	-0.461449	-0.476984	-0.56399	-0.387006	-0.427201	-0.217579	-0.286318	-0.326	-0.361965	-0.253425	-0.255619	-0.32339	-0.334857	0.0553015	-0.444914	-0.462143	-0.192821	-0.493609	0.0734045	-0.0693571	-0.313927	-0.276756	-0.141419	-0.27442	0.0569602	-0.16047
BPGM	0.652826	0.461651	0.287843	0.351653	0.126888	0.332835	0.390862	0.769868	0.633198	0.47543	0.269456	0.401787	0.0649997	0.314814	0.401054	0.596627	0.820766	0.183632	0.310471	0.455808	0.231697	0.243707	0.219804	0.757914	0.120285	0.181186	0.399352	0.138309	0.185891	0.645689	0.331505	0.431895	0.0209897	0.742127	0.362574	0.187408	0.496203	0.42712	0.355759	0.589967	-0.00240338	0.689002	0.745886	0.312235	0.920931	0.761271	0.522676	0.682868	1.36694
BPHL	-0.202413	-0.413868	-0.222076	-0.0834091	-0.353505	-0.191139	-0.25526	0.0343284	-0.119667	-0.154829	-0.141672	-0.252901	-0.192615	-0.036361	-0.117782	-0.204309	0.221261	-0.393804	-0.283814	-0.570817	-0.181444	-0.12854	-0.192053	-0.472528	-0.444247	0.00106133	-0.23952	-0.204263	-0.540994	0.253889	-0.217169	-0.202778	-0.145466	-0.00381585	-0.237945	-0.216356	-0.287987	-0.179711	-0.193708	-0.112422	-0.536379	0.111156	0.408785	0.0120044	0.18443	0.439377	-0.00532354	0.114326	0.052128
BPI	-1.29515	-1.36754	-1.34417	-1.25589	-1.12304	-1.27068	-1.38193	-1.14653	-1.38015	-1.26961	-1.30551	-1.24313	-1.30263	-1.37913	-1.35381	-1.29601	-1.25064	-1.30669	-1.3554	-1.43038	-1.3366	-1.34311	-1.30971	-1.22304	-1.38881	-1.12959	-1.38075	-1.36359	-1.22983	-1.307	-1.17602	-1.27718	-0.923937	-1.29241	-1.29372	-1.15847	-1.18843	-1.28219	-1.18455	-1.21947	-1.28706	-1.3738	-1.31433	-1.44244	-1.1831	-1.29994	-1.43951	-1.40894	-1.31553
BPNT1	-1.31905	-1.51926	-1.5014	-1.50929	-1.41309	-1.39537	-1.34971	-1.20216	-1.29609	-1.2983	-1.21303	-1.32034	-1.23494	-1.38441	-1.53775	-1.3042	-1.38486	-1.30009	-1.38388	-1.4527	-1.37297	-1.37245	-1.30771	-1.3401	-1.41064	-1.32877	-1.41022	-1.41094	-1.40695	-1.19001	-1.15538	-1.18053	-1.17826	-1.15626	-1.27919	-1.19334	-1.18797	-1.26619	-1.20878	-1.20025	-1.29179	-1.24737	-1.26387	-1.24618	-1.24175	-1.24973	-1.46431	-1.39339	-1.38163
BPTF	0.50505	0.911942	0.969279	0.751434	0.967709	0.845833	1.00674	0.576809	0.934856	0.881905	0.48077	1.01376	1.21478	1.08973	0.78871	0.989595	0.616545	0.871051	0.91078	1.0494	1.04948	0.837453	0.863843	0.947037	1.10999	0.77859	1.18841	0.795251	1.07313	0.720367	1.03236	1.1314	0.732919	0.582197	0.891373	1.04993	0.856087	1.04149	1.31148	0.699887	1.06722	1.40527	1.0307	1.58947	1.19217	0.968276	0.943037	1.28079	0.855605
BRAF	-0.710485	-0.761634	-1.0465	-1.07135	-1.15321	-0.974022	-0.568944	-0.830616	-0.876898	-1.00219	-1.13251	-1.12517	-1.09579	-0.870163	-1.06876	-1.06806	-0.930212	-1.09826	-1.01627	-1.02235	-1.02839	-1.12239	-0.982583	-0.95338	-1.14236	-0.937734	-1.06234	-1.01913	-0.959651	-1.03122	-1.01145	-0.926673	-0.941663	-0.885333	-0.787291	-0.703299	-0.896869	-1.04551	-1.06864	-0.939662	-1.22258	-0.966301	-1.14894	-0.935953	-1.09616	-1.0133	-1.16413	-0.965566	-1.15172
BRAP	-0.0361181	-0.274141	0.0270254	-0.0374044	-0.0468118	-0.155521	-0.0452413	-0.254105	-0.278789	-0.0403714	-0.293504	-0.00637082	0.0164389	-0.144952	-0.0321301	-0.0612936	-0.0208172	0.0176547	-0.0575802	-0.146941	-0.038471	-0.0366029	-0.000215158	0.0844497	0.0504948	-0.0965435	-0.0180876	-0.101647	-0.102657	-0.00186658	0.0509053	0.00456218	0.122387	-0.0812057	-0.0791517	-0.063234	0.0606134	-0.0057382	-0.189586	-0.0289424	0.093602	0.154176	0.0057635	0.100489	0.0666561	0.269791	-0.101472	-0.0283147	-0.208172
BRCA1	-0.457179	-0.426361	-0.515473	-0.808416	-0.556952	-0.368687	-0.394464	-0.498921	-0.460598	-0.249837	-0.651031	-0.423259	-0.423545	-0.303699	-0.489566	-0.467615	-0.356494	-0.626596	-0.480042	-0.52862	-0.330088	-0.788721	-0.287483	-0.391951	-0.32179	-0.538834	-0.597819	-0.787131	-0.427597	-0.47961	-0.521983	-0.394828	-0.618358	-0.433483	-0.617799	-0.428629	-0.580293	-0.555587	-0.230796	-0.509808	-0.320647	-0.61192	-0.0922538	0.0689709	-0.481803	-0.0575252	-0.24764	-0.357632	-0.2565
BRCA2	-1.06685	-1.11339	-0.967126	-1.09695	-1.107	-0.995789	-1.12544	-1.05701	-0.991895	-1.11415	-1.09889	-1.10276	-1.09473	-1.01989	-1.01387	-1.01276	-0.922254	-1.0667	-1.10736	-1.15973	-1.10733	-1.16078	-1.07898	-1.10159	-1.02985	-1.0511	-1.02853	-1.08721	-0.902309	-1.0955	-1.10436	-1.09389	-1.08691	-1.07932	-1.06653	-1.00297	-1.13983	-1.11568	-0.988249	-1.05571	-1.15772	-1.2146	-0.896459	-0.460812	-1.06487	-0.584139	-1.04433	-0.940376	-0.910828
BRCC3	-0.113543	0.156162	-0.344097	-0.315103	-0.346265	-0.273263	-0.244085	-0.154667	-0.376064	-0.369769	-0.162441	-0.297912	-0.267541	-0.161392	-0.446004	-0.0685007	-0.206273	-0.182742	-0.135391	-0.0175205	0.040132	-0.0964643	-0.0551954	-0.193854	0.0602547	-0.326183	-0.273733	-0.271866	-0.0181299	-0.157706	-0.0491253	-0.0786626	-0.644439	-0.122807	-0.211062	-0.138489	-0.161397	-0.288969	0.170145	0.0056523	-0.289839	-0.60807	-0.316895	0.226096	-0.442434	-0.24407	-0.268719	-0.235079	-0.172431
BRD1	-0.0812506	0.300475	0.139549	0.165633	0.409311	0.066772	0.0987698	-0.340072	-0.494712	0.0534401	-0.175678	0.118187	0.349581	0.117019	-0.171582	0.00519665	-0.0235867	-0.097091	-0.398224	-0.0637819	0.0935963	-0.229278	-0.305814	0.0175646	-0.206851	-0.130629	0.170124	-0.132143	-0.0252891	-0.394915	0.0181917	-0.278285	-0.349366	-0.0114388	0.0611239	-0.242528	0.0156255	0.0857345	0.116641	-0.0823896	-0.201987	0.651442	-0.254319	0.217735	0.20883	0.370199	-0.0791059	0.183718	-0.354736
BRD2	0.967551	1.47474	1.3475	1.2311	1.4485	1.27974	1.32186	0.976563	1.05118	1.28234	1.09028	1.43429	1.38269	1.4209	1.61939	1.44107	1.50033	1.28943	1.37103	1.31811	1.28495	1.30113	1.50701	1.33956	1.27956	1.13695	1.55175	1.44911	1.50521	0.791172	1.38056	1.43175	1.57636	1.06672	1.38286	1.50386	1.53154	1.52376	1.52778	1.44616	1.18913	1.42281	1.31453	1.36134	1.20193	1.31247	1.38714	1.56335	1.41672
BRD3	0.736739	0.900315	1.18926	0.649962	1.01447	0.888427	0.883637	0.676497	0.938093	0.927124	0.923133	0.504517	1.19176	0.79276	1.23196	0.495229	0.875763	0.95657	0.881295	0.920444	0.950984	0.872347	1.06987	0.826422	1.08522	0.629013	1.11754	1.05194	1.07783	0.754393	1.04734	0.780461	1.0914	0.910625	0.876659	0.980696	0.850355	0.897062	1.266	0.871281	0.963405	1.55085	1.2368	1.39241	1.0257	1.4533	1.09208	1.14073	1.18924
BRD4	0.231906	0.430416	0.235812	0.207488	0.544586	0.481142	0.859393	0.352885	0.317905	0.639862	0.448101	0.662743	0.775161	0.6629	0.583858	0.470164	0.597696	0.539726	0.352377	0.568465	0.571171	0.46737	0.483846	0.721102	0.441641	0.341744	0.621303	0.600508	0.534392	0.0942773	0.575027	0.496052	0.692491	0.32895	0.501835	0.574253	0.61084	0.747859	0.486343	0.407978	0.459535	0.810596	0.584491	0.20549	0.229711	0.94613	0.516916	0.742165	0.305448
BRD7	0.774115	0.792727	0.935769	0.783847	0.734648	0.556893	0.52919	0.586485	0.454449	0.455848	0.585489	0.459666	0.69085	0.731391	0.761122	0.93776	0.918958	0.777799	0.761931	0.624077	0.969127	0.743379	0.560428	0.82616	0.613104	0.516491	0.833726	0.886208	0.960704	0.766751	0.904744	0.592232	1.16301	0.812291	0.808544	0.641019	0.845469	0.844779	0.840959	0.794955	0.79808	1.11854	0.780198	1.06654	0.718634	1.34376	1.05025	0.895844	0.872811
BRD8	-0.0572759	-0.0630235	0.0123625	-0.178786	-0.0412787	-0.038246	-0.073261	-0.0155282	-0.0639608	-0.0196806	-0.0255444	-0.034079	0.0344478	-0.0860974	-0.166244	-0.0166007	0.0253414	-0.129638	-0.0865383	-0.0992612	-0.0691638	-0.130499	-0.0384845	-0.00968671	-0.131739	-0.0346082	0.0627522	-0.175333	-0.0271954	0.0241004	-0.103918	-0.0339734	0.18894	-0.248744	0.00339646	-0.1633	-0.0742615	-0.119292	0.00632677	0.0172121	-0.190143	0.186338	0.162196	0.248363	0.0676108	-0.000505338	-0.0588084	0.149074	0.21569
BRD9	0.270414	-0.073898	0.151366	0.0428561	0.303027	-0.227105	0.152089	-0.265317	0.042433	0.275883	0.163963	0.049065	0.0937863	0.0365555	0.282617	0.0574672	-0.0969998	-0.0890679	-0.0236691	-0.159987	-0.0164615	0.0977933	0.0770158	-0.0746731	-0.0224394	-0.253796	-0.0336045	0.193151	0.268968	0.263066	-0.0911274	0.0601928	-0.154794	0.0442679	0.144839	-0.0536959	-0.159644	-0.0181687	0.0398998	-0.315672	0.0407785	0.449539	0.347311	0.0439905	-0.000206061	0.496244	0.115473	0.391997	0.231506
BRE	0.757462	0.666712	0.819167	0.929955	0.694453	0.788893	0.887076	0.864843	0.778838	0.858557	0.808274	0.781463	0.70707	0.664304	0.756107	0.767079	0.760653	0.847257	0.92663	1.00506	0.866704	0.833192	0.960581	0.871158	0.775839	0.811766	0.8281	0.798901	0.81517	1.43475	0.994791	0.926226	1.21225	0.887559	0.83882	0.93918	0.964429	0.717301	0.804836	0.772488	1.05122	0.808767	0.932259	0.74769	0.982805	0.859624	0.853708	0.913311	0.82716
BRF1	-1.04005	-1.07635	-1.0124	-1.01846	-1.0617	-1.05203	-0.886746	-0.929318	-1.00338	-0.943781	-0.843542	-0.994848	-1.03203	-0.991589	-0.881235	-1.01214	-1.01092	-0.995438	-1.07777	-1.03006	-0.972049	-0.941829	-0.93304	-0.929371	-1.07799	-0.999171	-1.00927	-0.934274	-0.993971	-0.969012	-0.983044	-1.08493	-0.822541	-1.00951	-1.02448	-0.942905	-0.971422	-1.01464	-1.01581	-0.978899	-1.08881	-0.716249	-0.912556	-1.04254	-0.998365	-0.963495	-1.0239	-0.980939	-0.964057
BRF2	-0.240892	-0.0909211	-0.127292	-0.210093	-0.291857	-0.4983	-0.344327	0.0848473	-0.445146	-0.345655	-0.183622	-0.351659	-0.549362	-0.514265	-0.438161	-0.290863	-0.337884	-0.284802	-0.125545	-0.323972	-0.323601	-0.227812	-0.164776	-0.141064	-0.0158004	-0.255847	-0.46039	-0.552587	-0.589566	-0.101902	-0.28854	-0.402829	-0.225266	-0.138993	-0.286135	-0.212113	0.116219	-0.300954	-0.41218	0.0441716	0.107722	-0.206118	-0.135436	-0.432633	-0.193313	-0.154015	-0.308839	-0.228652	0.119306
BRIP1	-1.15101	-1.15606	-1.02699	-1.28972	-1.3958	-1.28074	-1.27055	-1.10652	-1.13359	-1.13246	-1.30031	-1.09768	-1.0706	-1.17854	-1.30013	-1.10267	-1.0796	-1.27409	-1.23831	-1.25264	-1.1303	-1.22678	-1.22296	-1.2808	-0.848995	-1.19973	-1.20949	-1.29547	-1.0576	-1.32913	-1.25956	-1.26091	-1.20522	-1.37515	-1.20263	-1.16609	-1.112	-1.33032	-1.01421	-1.13754	-1.22279	-1.36937	-0.761585	-0.519205	-1.17433	-0.67559	-1.07061	-1.07175	-0.924235
BRIX1	-0.23819	-0.363103	-0.568249	-0.739248	-0.708625	-0.437503	-0.465321	-0.232416	-0.286758	-0.485754	-0.343795	-0.376456	-0.498231	-0.344113	-0.66119	-0.418835	-0.0302451	-0.493188	-0.451515	-0.612638	-0.389708	-0.428357	-0.307096	-0.433145	-0.507058	-0.503861	-0.57339	-0.673818	-0.45732	-0.177233	-0.480914	-0.52187	-0.631494	-0.310692	-0.312107	-0.511977	-0.3348	-0.524328	-0.467815	-0.339734	-0.454816	-0.412069	-0.255811	-0.453275	-0.445851	-0.138762	-0.390617	-0.514214	-0.0446897
BRMS1	-0.0939902	-0.442037	-0.173299	-0.0721905	-0.128834	-0.391695	-0.0221287	-0.0960196	-0.0661568	-0.0899634	-0.206253	-0.251733	-0.16556	0.10554	0.13314	-0.108409	0.344389	-0.0687666	0.0382774	-0.0138665	0.00768496	0.149863	0.257255	-0.091321	-0.125426	-0.0535891	-0.147334	0.202462	0.187987	-0.0697009	0.0154754	-0.0115086	0.302443	0.290865	0.0897769	0.0261356	0.341004	-0.36176	-0.0183846	0.141636	0.037092	-0.0750895	0.153399	-0.136523	-0.0450771	0.377114	0.0795308	-0.0303901	0.0969541
BRPF1	-0.0273452	-0.018713	-0.232405	-0.167445	-0.0760739	0.00450633	-0.012409	-0.0989147	-0.0669782	-0.033498	0.0841083	-0.0463934	-0.103477	-0.320167	0.199035	-0.192142	-0.289443	-0.11873	-0.183524	-0.207745	-0.0966341	0.00558376	-0.027083	-0.154403	0.0336566	-0.304088	0.0151322	0.128955	0.0318635	-0.23847	-0.0411961	-0.216854	0.180426	-0.215719	-0.122749	-0.166894	-0.153825	0.0115168	0.114216	0.0487806	-0.0675507	-0.00209052	0.149212	-0.0014863	-0.183917	0.074162	-0.0154888	0.153421	0.000638691
BRSK2	-1.31712	-1.3541	-1.31673	-1.24565	-1.2451	-1.37593	-1.17067	-1.28902	-1.30722	-1.26873	-1.32367	-1.29896	-1.23297	-1.28882	-1.3281	-1.27961	-1.14881	-1.24348	-1.2749	-1.32679	-1.18853	-1.35889	-1.24899	-1.24291	-1.24861	-1.21923	-1.32073	-1.38995	-1.32857	-1.33199	-1.32699	-1.25456	-1.23441	-1.26286	-1.1082	-1.15691	-1.2542	-1.32017	-1.23012	-1.24441	-1.28938	-1.18141	-1.17235	-1.18143	-1.22155	-1.09462	-1.24636	-1.24485	-1.29207
[truncated: 7,817 more rows]
[truncated: 25 more columns]
