# Supplementary material for: A tree shrew glioblastoma model recapitulates features of human glioblastoma
Source: Oncotarget. 2017 Feb 9;8(11):17897–907. doi: 10.18632/oncotarget.15225 (PMC5392295; doi:10.18632/oncotarget.15225)
Supplement: Supplementary file 3 [file oncotarget-08-17897-s003.xlsx]

## Sheet: Sheet1
Supplementary Table 4. The relative expression of human-Tree shrew-mouse 1:1:1 ortholog genes
gene	human_m_1	human_m_2	human_m_3	human_m_4	human_m_5	human_m_6	human_m_7	human_m_8	human_m_9	human_m_10	human_m_11	human_m_12	human_m_13	human_m_14	human_m_15	human_m_16	human_m_17	human_m_18	human_m_19	human_m_20	human_m_21	human_m_22	human_m_23	human_m_24	human_m_25	human_m_26	human_m_27	human_m_28	human_m_29	human_m_30	human_m_31	human_m_32	human_m_33	human_m_34	human_m_35	human_m_36	human_m_37	human_m_38	human_m_39	human_m_40	human_m_41	human_p_1	human_p_2	human_p_3	human_p_4	human_p_5	human_p_6	human_p_7	human_p_8
A4GALT	-0.901842	-0.756671	-0.686679	-0.609742	-0.705647	-0.889901	-0.657252	-0.695252	-0.82021	-0.706305	-0.634457	-0.552984	-0.684424	-0.828543	-0.719512	-0.841415	-0.902478	-0.657368	-0.879333	-0.78393	-0.842096	-0.902361	-0.838189	-0.702112	-0.975009	-0.74488	-0.84469	-0.79055	-0.695972	-0.510958	-0.589676	-0.58734	-0.857905	-0.775041	-0.709781	-0.662635	-0.624241	-0.640031	-0.648018	-0.757494	-0.667778	-0.697108	-0.737494	-0.721853	-0.759189	-0.47406	-0.869204	-0.958736	-0.8131
A4GNT	-1.04321	-1.15589	-1.06707	-1.05659	-1.17582	-1.11842	-1.00685	-1.04456	-0.978912	-0.821298	-0.896498	-1.03444	-1.08941	-1.18616	-0.841121	-0.876985	-1.03408	-0.949692	-1.04566	-1.03821	-0.987854	-1.05335	-1.01115	-1.03092	-0.986693	-0.863896	-0.790129	-1.07537	-1.00194	-1.11793	-1.03809	-1.07796	-0.712411	-0.877065	-0.87058	-0.860086	-1.03183	-1.07539	-0.943177	-0.81209	-1.04635	-0.978177	-0.886137	-0.959178	-0.970548	-0.871084	-1.01019	-1.05448	-0.963186
AAAS	-0.189135	-0.280299	-0.29703	-0.324053	-0.131297	-0.349417	-0.380093	-0.661905	-0.555589	-0.497231	-0.290269	-0.413309	-0.237014	-0.329347	-0.25867	-0.41399	-0.180133	-0.43656	-0.258304	-0.49689	-0.39967	-0.420189	-0.600009	-0.397387	-0.594966	-0.421607	-0.642962	-0.538798	-0.365194	-0.161648	-0.270033	-0.338205	0.135034	-0.582318	-0.513189	-0.131168	-0.373466	-0.359121	-0.422827	-0.355762	-0.216789	0.122404	-0.408079	0.277965	-0.319986	0.142971	-0.342946	-0.538872	-0.142097
AACS	0.534808	0.14461	0.653536	0.302342	0.328092	0.530013	0.596354	0.28864	0.268643	0.519839	0.413291	0.730801	0.416036	0.487515	0.340181	0.350925	0.436179	0.468593	0.411875	0.476731	0.321543	0.291458	0.540938	0.373343	0.280716	0.444774	0.326155	0.123737	0.0849958	0.694673	0.40393	0.403113	0.653698	0.488026	0.204307	0.594235	0.537003	0.60257	0.145092	0.574352	0.412695	0.554365	0.680705	0.076462	0.355478	0.458211	0.742728	0.588321	0.510591
AAK1	-0.969332	-0.936731	-0.988489	-0.96684	-0.949189	-0.978087	-0.996807	-0.948861	-0.939087	-0.910976	-0.97919	-0.922043	-0.769079	-0.844022	-0.942046	-0.984673	-1.02529	-0.889633	-0.890562	-0.800145	-0.979655	-0.990259	-0.825627	-0.851639	-0.951934	-0.878083	-0.857188	-0.907307	-0.838508	-0.997314	-0.847238	-0.873664	-0.690261	-0.98302	-0.88011	-0.947315	-0.884205	-0.763995	-0.93723	-1.00389	-0.772435	-0.884281	-0.849615	-0.937291	-0.856461	-0.926947	-0.72441	-0.76291	-0.918567
AAMP	0.920655	0.773844	0.823431	0.919513	0.813854	0.686115	0.795369	0.78108	0.68908	0.834054	0.993751	0.898534	0.901518	0.871813	0.630645	0.916598	0.755846	0.804261	0.826133	0.793376	0.978429	0.915933	0.813817	0.706736	0.755326	0.717991	0.641366	0.600912	0.845481	0.867138	1.09252	0.890298	0.85247	0.923196	0.791723	0.906187	0.844142	0.706848	0.573193	0.618718	0.951148	0.915152	0.905439	0.835757	0.946346	1.01043	0.735318	0.677429	0.708861
AANAT	-1.44639	-1.42511	-1.43862	-1.40802	-1.4627	-1.5177	-1.34554	-1.3492	-1.44987	-1.4114	-1.41439	-1.48357	-1.44645	-1.46693	-1.52794	-1.45134	-1.40384	-1.38026	-1.33611	-1.45673	-1.43354	-1.39664	-1.45453	-1.45021	-1.38385	-1.48027	-1.47289	-1.53094	-1.5132	-1.40228	-1.40892	-1.45577	-1.31626	-1.37292	-1.40664	-1.41118	-1.33049	-1.51842	-1.38033	-1.34328	-1.4398	-1.42335	-1.379	-1.4237	-1.36922	-1.3238	-1.46899	-1.44161	-1.4333
AARS	1.10007	1.28933	1.30802	1.24484	1.53684	1.23044	1.11904	1.19807	1.02726	1.07748	1.08527	1.1364	1.4322	1.30808	1.07975	1.32523	1.63137	1.30147	1.16312	1.15553	1.32799	1.00697	1.20901	1.62481	0.966134	1.0115	1.24418	1.25455	1.0339	1.1308	1.34239	0.954763	1.74626	1.22081	1.18035	1.34433	1.2352	1.35122	0.938154	1.14919	1.41118	1.6281	1.15077	1.25216	1.3912	0.978127	1.35386	1.21046	1.29222
AARSD1	-0.125009	-0.396358	-0.429247	-0.346465	-0.343664	-0.314691	-0.127849	-0.533818	-0.408162	-0.159101	-0.757716	-0.370449	-0.114339	-0.0627678	0.110479	-0.0741002	-0.218098	-0.11384	-0.141298	0.0583984	-0.0865635	-0.221742	-0.175068	-0.0945031	-0.163515	-0.438083	-0.411148	-0.427437	-0.359602	0.31061	-0.0960668	-0.504664	-0.820951	-0.0278018	0.0353594	-0.161825	-0.037258	-0.381244	-0.6984	-0.313716	-0.176065	-0.257721	0.182926	-0.163172	-0.532812	0.00991746	0.0179157	0.132651	0.176135
AASDHPPT	0.976895	1.15736	1.30803	1.16657	1.1235	1.19406	1.11243	1.07607	1.25908	1.18908	0.821134	1.30849	1.29292	1.38556	1.15545	0.998009	1.33725	0.931298	1.23408	1.04061	0.927012	1.02064	1.45615	0.963043	1.36131	1.24482	0.966121	0.860378	0.926205	0.779532	1.05078	1.24377	0.954838	1.10252	1.113	1.08857	1.10548	1.16023	0.992792	0.707282	1.13305	1.39416	1.47459	1.64797	1.6084	1.53893	1.20271	1.13931	1.08119
AASS	-0.533165	-0.306525	-0.209519	-0.606038	-0.195341	-0.469278	-0.625074	-0.652307	-0.406732	-0.511865	-0.234093	-0.285431	-0.552871	-0.183463	-0.651694	-0.0888741	-0.517017	-0.626232	-0.753663	-0.505357	-0.319981	-0.824335	-0.343027	-0.494577	-0.995252	-0.945737	-0.252091	-0.782303	-0.433702	-0.759157	-0.385985	-0.339353	-0.353976	-0.774451	-0.485527	-0.439104	-0.502702	-0.374786	-0.486246	-0.708853	-0.897133	0.273913	-0.660036	0.0149384	-0.377233	-0.0778633	-0.658443	-0.359043	-0.90658
AATF	0.507717	0.733829	0.73303	0.756579	0.738584	0.543667	0.691655	0.43273	0.489324	0.588318	0.38744	0.599494	0.874637	0.743543	0.842584	0.911718	0.821456	0.849871	0.841732	0.824076	0.571518	0.768472	0.914422	0.899806	0.546077	0.355705	0.717963	0.694365	0.821409	0.82334	0.783023	0.768702	0.563509	0.811878	0.750056	0.932961	0.424967	0.778692	0.55863	0.655658	0.432987	0.98065	0.827711	1.33275	0.614374	1.206	1.09479	0.903174	0.855102
AATK	-0.564924	-0.692505	-0.546864	-0.227598	-0.281686	-0.531126	-0.786052	-0.502239	-0.85546	-0.533381	-0.308715	-0.43677	-0.269785	-0.566951	0.161899	-0.643541	-0.607783	-0.186972	-0.56346	-0.464622	-0.487201	-0.381583	-0.217066	-0.548481	-0.591684	-0.174242	-0.398717	-0.153517	-0.52871	-0.544396	-0.503327	-0.522446	0.0837594	-0.591199	-0.554351	-0.626473	-0.309943	-0.556597	-0.920988	-0.724608	-0.326641	0.213707	-0.443709	-0.186477	-0.357782	-0.156043	-0.238039	-0.0491117	-0.267203
ABAT	0.943069	0.617084	1.10461	0.640741	0.332262	0.97352	0.565833	0.55336	0.86036	0.870264	1.28081	1.03263	0.92676	0.64379	1.10517	0.931596	0.754333	0.611651	1.0599	0.864543	1.03813	0.7382	1.13857	1.08036	0.619432	0.43916	1.30814	0.429341	0.185379	0.739839	1.17422	1.2825	1.08468	0.479193	0.964146	1.31855	0.985132	0.858865	0.910413	0.416263	0.926109	1.43968	1.25548	1.48802	1.41628	1.28624	1.48935	1.28776	1.16595
ABCA2	-0.859421	-1.01449	-0.920241	-0.770365	-0.904331	-1.01257	-0.981917	-1.08868	-1.12296	-0.947928	-0.534018	-0.94075	-0.87028	-1.00785	-0.612287	-1.08539	-1.08107	-0.660078	-0.995987	-1.03388	-0.909349	-0.928512	-0.903921	-1.00016	-0.910588	-0.878047	-0.884555	-0.676729	-0.891782	-1.05574	-0.870031	-0.97838	-0.617455	-1.00483	-0.927352	-0.955306	-0.853508	-0.907126	-1.05286	-1.11725	-0.862302	-0.757231	-0.833525	-0.860724	-0.910998	-0.8422	-0.862077	-0.852904	-0.901871
ABCA3	0.397431	0.149912	0.171608	0.315049	0.454472	0.238698	0.66747	0.285563	0.16807	0.449324	0.495513	0.392534	0.73245	0.431543	0.836696	0.732033	0.471423	0.553578	0.490559	0.35685	0.690097	0.506407	0.656324	0.911567	0.838724	0.163459	0.847739	0.499589	0.171177	0.323609	0.750353	0.767095	0.886228	0.249607	0.609875	1.11619	0.298605	0.718192	0.453194	0.482422	1.05667	1.13832	0.618319	0.597784	0.625751	0.814307	0.698335	0.439473	0.388706
ABCA4	-1.16116	-1.31893	-1.30111	-1.25095	-1.22572	-1.17229	-0.995929	-1.05701	-1.15607	-1.13937	-1.11264	-1.03098	-1.17994	-1.16401	-1.12634	-1.15845	-1.13564	-1.11352	-1.20322	-1.14558	-1.08049	-1.16681	-1.18067	-1.11594	-1.26727	-1.00974	-1.15931	-1.25382	-1.20674	-1.08864	-1.16753	-1.15619	-1.01155	-1.02952	-1.2382	-1.09059	-0.905261	-1.16758	-1.20626	-1.05235	-1.11882	-1.09039	-1.14405	-1.141	-1.0611	-1.06578	-1.17688	-1.24457	-1.06806
ABCA5	-0.256284	-0.385687	0.621195	0.0755605	-0.174227	-0.187229	-0.152917	-0.526667	-0.167654	-0.246935	-0.464612	-0.236861	-0.000672035	-0.161798	-0.195337	-0.407269	-0.0161488	-0.357356	-0.332269	-0.205842	-0.304982	-0.62963	-0.3082	-0.00948767	-0.144332	-0.338641	-0.584525	-0.506294	-0.382428	-0.390157	-0.260511	0.00551926	-0.587191	-0.382008	-0.319156	-0.604076	-0.363207	-0.171473	0.146147	-0.558084	0.0603695	-0.522481	-0.208838	-0.581198	-0.527366	-0.554431	-0.553126	-0.0727499	0.245986
ABCA6	-1.12037	-1.2344	-1.12368	-1.27852	-1.15944	-1.07701	-1.30384	-1.22644	-1.16158	-1.28267	-1.2367	-1.29736	-1.11598	-1.27982	-1.16908	-1.2978	-1.13113	-1.18368	-1.2467	-1.25706	-1.11007	-0.95007	-1.35018	-1.31564	-1.19649	-0.942608	-1.33579	-1.34001	-1.3171	-0.966263	-0.61005	-1.33199	-1.34295	-0.985076	-1.3003	-1.22001	-1.14779	-1.2846	-1.2474	-1.26367	-1.18354	-1.27158	-1.29753	-1.32625	-1.36442	-1.31936	-1.46586	-1.29406	-1.14454
ABCA7	-1.03888	-1.01593	-1.08406	-0.812954	-0.89857	-0.88978	-1.03043	-0.985819	-0.920185	-1.03852	-0.708277	-1.03791	-0.941022	-0.878115	-0.856323	-0.87989	-1.09055	-0.961447	-0.974183	-0.986404	-0.949788	-1.06987	-0.983265	-0.855525	-0.931342	-0.837165	-0.900648	-0.938873	-0.83714	-0.882789	-0.801297	-0.869138	-0.499622	-0.916693	-0.720962	-0.737694	-0.94498	-0.979951	-0.86664	-0.841061	-0.848803	-0.6567	-0.966826	-0.881259	-0.78095	-0.822554	-1.14036	-0.812989	-0.863419
ABCB4	-1.03669	-0.908943	-1.01927	-1.16293	-1.11	-1.03846	-1.02992	-0.939574	-0.944226	-0.870715	-0.658417	-0.0687418	-1.04552	-1.04024	-0.672139	-0.866698	-1.16364	-0.915207	-0.295176	-0.393755	-0.891143	-0.681247	-0.91527	-0.929206	-0.80371	-0.944295	-1.00068	-0.978208	-0.950159	-0.806463	-0.698939	-1.19429	-1.06036	0.0653235	-0.688153	-0.870108	-0.00152062	-1.12507	-1.00752	-0.438748	-1.20708	-1.04199	-0.853024	-0.526747	-0.869611	-1.12797	-0.734048	-0.485516	-1.04243
ABCB6	-0.454202	-0.560663	-0.520677	-0.754417	-0.817907	-0.610302	-0.594297	-0.570405	-0.731826	-0.563348	-0.396919	-0.688459	-0.572498	-0.674239	-0.438905	-0.549117	-0.307451	-0.50569	-0.532179	-0.579879	-0.341686	-0.551966	-0.69938	-0.63603	-0.453512	-0.689397	-0.522033	-0.768193	-0.565585	-0.445862	-0.371964	-0.372309	-0.283183	-0.389798	-0.693884	-0.638027	-0.600753	-0.643191	-0.418763	-0.563155	-0.474821	-0.244538	-0.532479	-0.649511	-0.575092	-0.474117	-0.409354	-0.619178	-0.509549
ABCB8	-0.778454	-1.11816	-0.981785	-0.930225	-0.791308	-1.10746	-0.858411	-0.946385	-1.09346	-0.988861	-1.04912	-1.10647	-1.00897	-0.900861	-0.955701	-0.844691	-0.953385	-0.915259	-1.03161	-1.11484	-1.00584	-1.06625	-0.97831	-1.04951	-1.08163	-0.839779	-1.06872	-0.94846	-0.825903	-0.81605	-1.04612	-1.01098	-0.958255	-0.885149	-0.876919	-1.00612	-0.80255	-1.00559	-0.87352	-0.909198	-0.891719	-0.784985	-1.09379	-1.01039	-0.924248	-0.790752	-1.00131	-0.913855	-0.821353
ABCC10	-0.350526	-0.182369	-0.0660653	-0.182815	0.210606	0.0330792	0.172228	-0.123204	-0.162622	-0.00085157	-0.161981	-0.0372193	0.137449	-0.0112442	0.122704	0.00851567	-0.130254	-0.281182	-0.0999227	-0.14305	-0.263744	-0.220532	-0.178057	-0.18959	-0.356075	0.075192	0.166483	0.260127	0.124527	-0.0463481	-0.0878359	-0.0935219	0.0637472	-0.298731	-0.158691	-0.393823	-0.16141	-0.0315933	-0.169153	-0.355772	-0.339055	-0.0444073	-0.181858	-0.173792	-0.142052	-0.231176	-0.0697145	0.0326954	-0.00732734
ABCC3	0.0502358	0.654865	-0.340034	0.408253	0.465537	0.378099	-0.0618275	0.359641	0.109492	-0.384164	0.361048	0.413245	0.356905	0.686752	0.136611	0.139074	0.0222679	-0.0965369	0.557318	0.471217	0.832994	-0.145221	-0.0771027	0.113603	0.528565	0.353097	0.655747	-0.241604	0.287749	-0.265778	0.445187	1.0269	0.247283	0.0104335	-0.214405	0.616625	0.539241	0.365731	0.918255	0.253521	-0.0664377	-1.05355	-0.693739	-1.05337	-0.442341	-0.990147	-0.185232	0.00591898	-0.464334
ABCC8	-1.307	-1.24307	-1.26505	-1.2371	-1.14819	-1.10289	-1.07183	-1.09458	-1.1784	-1.05736	-1.10922	-1.07999	-1.00072	-1.15326	-1.15544	-1.24626	-1.27469	-1.21973	-1.12535	-1.09231	-0.769966	-1.22151	-1.11911	-1.21752	-1.13805	-1.1536	-1.01673	-1.22024	-1.13503	-1.17658	-1.21461	-1.18729	-1.25485	-1.29634	-1.12805	-0.725572	-1.12254	-1.29267	-1.12549	-1.10431	-1.14836	-1.28544	-1.06162	-1.00719	-1.01963	-1.05048	-1.22244	-0.985189	-1.07468
ABCC9	-1.19025	-1.27334	-0.704242	-1.14314	-1.20255	-1.31655	-1.19191	-1.17961	-1.22392	-1.23472	-1.15625	-1.262	-1.25605	-1.30897	-1.37012	-1.09769	-1.29462	-1.18375	-1.14636	-1.26873	-1.30163	-1.15845	-1.24809	-1.04179	-1.2899	-1.18104	-1.24273	-1.20005	-1.22969	-1.12136	-1.37615	-1.27546	-1.20184	-1.32003	-1.21463	-1.28078	-1.22514	-1.30447	-1.24902	-1.08732	-1.36811	-1.1342	-1.17834	-1.30518	-1.26783	-1.21628	-1.32175	-1.2513	-1.2727
ABCD2	-1.08085	-1.30284	-1.27971	-1.17495	-1.39307	-1.45244	-1.42261	-1.27364	-1.33902	-1.11193	-1.20999	-1.21998	-1.33893	-1.24196	-1.41981	-1.27595	-1.3603	-1.27444	-1.19259	-1.05715	-1.27026	-1.29514	-1.18991	-0.880887	-1.22352	-1.34354	-1.31319	-1.385	-1.38721	-1.35198	-1.29218	-1.35932	-1.36776	-1.2758	-1.31768	-1.29743	-1.37838	-1.28522	-1.36936	-1.36306	-1.28555	-1.36162	-1.319	-1.27211	-1.30722	-1.135	-1.26239	-1.50701	-1.28851
ABCD3	1.58581	1.35661	1.4944	1.40701	1.21778	1.72015	1.5235	1.42138	1.49765	1.61736	1.77904	1.68879	1.25538	1.56809	1.35886	1.68133	1.30371	1.49442	1.39452	1.3404	1.3223	1.37661	1.19795	1.34042	1.45425	1.28739	1.61253	1.01415	0.963589	1.36653	1.60697	1.43608	1.29446	1.47074	1.45224	1.83176	1.687	1.49642	1.6855	1.31675	1.56287	1.72595	1.76325	1.55435	1.72645	1.88736	1.37458	1.56683	1.67452
ABCD4	-0.413155	-0.24367	-0.48797	-0.376985	-0.252232	-0.294075	-0.238858	-0.0625974	-0.336509	-0.235284	-0.280783	-0.244966	-0.372643	-0.303716	-0.376425	-0.470249	-0.340246	-0.260114	-0.407343	-0.245337	-0.283946	-0.311995	-0.336793	-0.39625	-0.506153	-0.148043	-0.518944	-0.421041	-0.307544	-0.441969	-0.106321	-0.418713	-0.305184	-0.526004	-0.368128	-0.312884	-0.245787	-0.290037	-0.461336	-0.250938	-0.541647	-0.288299	-0.462613	-0.382337	-0.358738	-0.235991	-0.533288	-0.227417	-0.301652
ABCE1	0.819895	1.14913	0.977336	0.792574	0.880557	0.769806	0.795901	0.944506	0.863468	0.814473	0.696342	0.913691	0.757804	0.957199	0.629188	0.8761	0.880504	0.628681	0.791778	0.720894	0.805222	0.914553	0.979339	0.575533	0.541101	0.862415	0.68999	0.651292	0.923476	1.17937	0.78566	0.814714	0.44281	1.0821	0.727165	0.741182	0.824884	0.741336	0.626005	0.944029	0.587834	0.822481	0.979967	0.626047	1.03646	1.23745	0.764343	0.554613	0.891074
ABCF1	0.713109	0.957255	1.03814	0.742846	1.01094	0.817625	1.04183	1.04773	1.04707	0.91855	0.752416	0.917439	1.17182	1.10739	1.14321	1.10618	1.07684	0.835466	0.949766	1.05939	1.05803	1.04321	1.12677	1.15885	0.822545	0.84261	1.09435	1.07404	0.984677	0.888988	1.06619	1.19894	1.1438	0.853501	1.06999	0.971994	0.944255	1.05934	1.1725	0.870173	0.775855	1.17023	1.13077	0.891241	1.01215	1.27042	1.09601	1.28137	1.09753
ABCF2	0.0200252	-0.075867	-0.126024	-0.189912	-0.163086	-0.267572	-0.109273	-0.0459666	-0.318339	-0.108858	0.178213	-0.27213	-0.357771	-0.0635286	-0.339426	-0.0673995	0.206437	-0.20733	-0.128281	-0.166863	-0.176071	-0.145401	-0.345249	-0.0715842	-0.394663	-0.317155	-0.221165	-0.290326	0.00981764	-0.0991165	-0.174984	-0.131276	0.0308355	0.00105333	-0.166297	-0.266056	0.0817338	-0.0872908	-0.275888	0.0342671	-0.290438	0.0455718	-0.128151	-0.411474	-0.270832	-0.10587	-0.176018	-0.189257	-0.425188
ABCF3	-0.103872	-0.18633	-0.0864435	-0.193988	0.0561711	-0.350593	-0.258377	-0.339816	-0.319703	-0.213095	0.053384	-0.263463	-0.0689406	-0.0584336	0.00934077	0.0381094	0.0749551	-0.109225	0.00160408	0.0829446	-0.00392391	-0.195268	-0.0867724	-0.227904	-0.110333	-0.155304	-0.058243	0.0186397	0.00736055	-0.114878	0.141082	0.0713183	-0.276976	0.207634	-0.205284	-0.0702699	-0.233694	-0.107215	0.0864632	-0.152906	-0.125246	0.0552497	-0.162443	-0.139264	-0.13697	0.161559	0.0650266	0.049688	0.0790118
ABCG1	-0.0068614	-0.423781	0.111472	0.552756	0.00948172	-0.0584004	-0.112498	-0.237866	-0.137431	-0.354373	0.128044	-0.102725	-0.424046	-0.172627	0.102833	-0.537471	-0.511858	0.519358	-0.131212	-0.159698	-0.230332	-0.00883723	0.0104106	-0.278931	-0.458163	0.674715	0.0240316	0.386908	-0.281175	-0.26677	-0.172424	0.168717	-0.435614	-0.395368	-0.0862046	-0.0827895	-0.222201	0.0246987	-0.359703	-0.255731	-0.232104	0.035617	-0.0511277	-0.124617	-0.47347	-0.339597	-0.122018	-0.0340831	-0.586342
ABCG2	0.821269	0.851791	0.341733	0.937925	0.947945	0.305423	0.702457	1.17116	0.731401	1.06825	1.54665	0.294296	0.120744	0.258399	0.361235	0.802683	-0.517522	0.741689	0.812572	1.36806	1.03054	1.114	0.466433	0.620562	0.0144238	0.824956	0.520363	0.558618	-0.146659	-0.168958	0.506667	0.173042	-0.0358191	0.387176	0.975981	0.438644	1.04826	0.653522	0.742432	1.22645	-0.0757568	1.70013	0.435286	0.320362	1.60479	0.603413	0.739945	0.136205	0.317826
ABCG4	-1.18841	-1.29813	-1.22541	-1.14099	-1.30001	-1.19033	-1.10807	-1.08494	-1.13915	-1.19531	-1.14772	-1.2457	-1.31672	-1.18635	-1.1381	-1.20939	-1.18786	-1.16578	-1.16233	-1.17085	-1.1657	-1.15174	-1.19102	-1.10672	-1.1706	-1.07627	-1.17305	-1.29189	-1.30788	-1.1863	-1.10904	-1.12085	-1.05946	-1.07987	-1.16505	-0.930377	-0.954693	-0.96285	-1.17005	-0.991106	-1.17874	-1.18572	-0.986657	-1.16618	-1.1443	-1.10964	-1.18424	-1.10697	-1.15953
ABHD14A	0.27145	-0.190131	0.143937	0.299039	-0.27097	-0.0505475	0.116699	0.200623	0.190525	0.205693	0.645573	0.271422	-0.203676	0.00781086	0.288946	0.0730887	-0.0299973	0.292652	0.0715938	0.144357	0.293724	0.011746	0.0206544	-0.120235	0.145186	0.140407	-0.00119371	0.12438	0.158329	0.308788	0.590343	0.148804	0.293953	0.37347	0.228537	0.178122	0.337754	0.272858	0.166463	0.318836	0.316121	0.495225	0.223325	-0.0398869	0.211638	-0.202375	0.135378	0.0872552	0.223738
ABHD2	0.0869948	0.321187	-0.236835	-0.0812999	0.167413	0.0853005	0.085605	0.165596	-0.00480269	0.0302408	0.0131941	-0.112698	0.406693	-0.219344	0.0919776	-0.108149	-0.121967	0.310533	0.147804	0.194234	0.733702	0.358478	0.0920896	0.0469474	0.184446	-0.192178	0.259842	0.0081347	0.622135	-0.712229	0.153878	0.131129	-0.0908616	0.0954841	-0.19581	0.557433	0.482411	0.206975	-0.28615	-0.112631	0.197879	-0.255546	0.221925	-0.0463525	-0.428187	0.166959	0.173676	-0.249164	-0.172439
ABHD3	0.681227	0.788093	0.750934	0.796424	0.740974	1.02482	0.617263	0.935634	0.840696	0.84746	0.875111	0.829501	0.760318	0.734277	0.683984	0.936207	0.597581	0.578953	0.690879	0.847759	0.448196	0.42	0.653197	0.682591	0.893745	1.31129	0.751284	0.987651	0.606164	0.343044	0.548425	0.904225	0.355812	0.693601	0.747779	0.744416	0.674754	0.617479	0.851878	0.668337	0.633659	0.711397	0.697819	0.652253	0.951731	0.69198	0.891725	0.524177	0.600393
ABHD4	-0.0705379	0.106897	-0.0625707	0.0430236	0.280411	0.112071	0.134088	0.373464	0.202662	0.196597	0.402985	0.166529	0.214326	-0.0224148	0.429871	0.441675	0.101492	0.441766	0.149433	0.395584	0.396255	0.393802	0.172291	0.292498	-0.143995	-0.0296737	-0.297037	0.185857	0.210491	0.305452	0.497638	-0.0383672	1.03921	0.0473906	0.0915034	0.353651	-0.041658	0.0666696	0.426443	-0.0832187	0.00990168	0.214021	0.0246633	0.250128	0.250165	0.329779	0.0408009	0.0914047	0.259159
ABHD5	0.158889	0.113504	0.0851051	0.211141	0.221977	0.089196	0.0932602	0.474066	0.199852	0.0981417	0.0438206	0.129779	0.140769	0.150108	-0.112934	0.0549799	-0.5487	0.0634508	0.0443261	-0.128677	0.217199	-0.0723587	-0.096887	0.129818	0.164748	0.225109	-0.0500046	-0.116845	-0.100632	-0.289065	0.245634	-0.0363411	-0.00601105	-0.137306	0.123837	0.0840008	-0.325907	0.0913513	0.330535	0.127017	0.0535952	-0.120922	0.0573192	-0.0708072	0.170164	-0.199162	0.0605494	-0.0235381	0.160857
ABHD6	-0.192271	-0.246519	-0.238366	-0.285696	-0.163679	-0.368296	-0.366655	-0.110192	-0.332846	-0.389837	-0.0399889	-0.280507	-0.306085	-0.46519	-0.199791	-0.386574	-0.467667	-0.114176	-0.43029	0.00675207	0.0901318	-0.201582	-0.35843	-0.495282	-0.318479	-0.250691	-0.246221	-0.151402	-0.312378	-0.58426	-0.235173	0.188256	-0.248407	-0.369066	-0.0982139	-0.228153	-0.105155	-0.286167	-0.209961	-0.0313246	-0.14003	0.108903	-0.0501956	-0.169333	-0.000673661	-0.258923	-0.0920901	-0.246772	-0.108801
ABHD8	-0.803054	-0.905258	-0.859688	-1.00525	-0.85222	-1.01688	-1.06385	-0.716524	-0.986501	-0.787477	-0.687085	-1.04173	-0.806532	-0.74771	-0.930603	-0.848499	-1.09402	-0.824439	-0.791129	-0.831967	-0.582383	-1.08264	-1.09732	-0.888241	-0.955041	-1.09227	-1.10656	-0.888679	-0.89023	-1.09209	-0.809197	-1.07222	-1.03894	-0.854722	-0.872453	-0.825323	-0.509976	-0.824506	-0.831791	-0.881342	-0.869386	-0.679093	-0.864328	-1.18589	-1.00598	-1.05517	-0.94499	-1.19002	-1.07044
ABI1	0.843384	0.782446	0.539406	0.977569	0.901758	0.771634	0.888378	0.985204	0.845212	0.731466	0.881716	0.789398	0.928023	0.884913	0.597518	0.841313	0.758655	1.17982	0.749774	0.852828	0.6721	0.708801	0.84676	0.81466	0.566815	1.29684	0.986917	1.06576	0.555528	0.549713	0.799347	0.80057	0.404911	0.663299	0.994238	0.916954	0.885583	0.708878	0.710234	0.778886	0.814523	1.34311	0.693532	1.28003	1.40034	1.42399	0.688656	0.499898	0.779124
ABI2	-0.179006	-0.0958403	-0.31538	-0.409877	-0.229005	-0.144785	-0.225658	-0.0442734	-0.070261	-0.122082	-0.128551	-0.211768	-0.092519	0.0637668	-0.397292	-0.147374	0.102427	-0.276234	-0.0771835	-0.162856	-0.0492947	-0.121031	0.120395	-0.411885	-0.0573096	-0.164693	-0.274572	-0.26693	0.0650308	-0.257772	-0.222818	-0.273492	-0.181472	-0.206416	-0.383084	0.238466	-0.190519	-0.278931	-0.305209	-0.148493	-0.382707	-0.293796	-0.274274	0.00566635	-0.114033	0.0645933	-0.370805	-0.318867	-0.189431
ABL1	1.11621	1.26894	1.0852	0.814632	1.32324	1.20275	1.32103	0.788415	1.02781	1.15086	1.21903	0.981647	1.54468	1.32427	1.3035	0.839142	1.34265	1.1887	1.13604	1.27181	1.41258	1.16336	1.43786	0.618763	1.07112	0.92509	1.44267	1.18644	1.41526	0.996372	1.08956	1.1864	1.25883	1.07502	1.10728	1.35495	1.02608	1.25165	1.26915	1.04967	1.25344	1.56807	1.27903	1.63881	0.850406	1.54676	0.952395	0.828386	1.08407
ABLIM1	0.494987	0.76348	0.887445	0.884388	1.01929	0.377099	0.808026	0.400479	0.429253	0.848252	0.86791	0.538594	1.03445	0.464118	0.692319	0.837077	0.457095	1.19306	0.671334	0.970666	0.972385	0.533242	0.705438	0.915846	0.684853	0.0361798	0.954389	0.357913	0.234317	0.439998	0.492787	0.728752	0.88999	-0.162087	0.99363	0.960324	0.614105	0.859883	0.658363	0.578807	1.21493	1.83444	0.274532	1.37116	1.25019	0.740473	0.858586	0.336576	0.211075
ABR	0.0229008	0.201772	0.0820736	0.230051	0.326529	0.136953	0.179314	0.171654	-0.0897998	0.0874888	0.0193582	0.187943	0.108833	0.177829	0.325772	0.0584352	-0.0877582	0.363792	0.318965	0.196081	0.437585	0.26309	0.190862	0.428216	0.346188	0.18057	0.283943	0.284659	-0.00349791	0.288771	0.337537	0.306982	0.24143	0.237676	0.159471	0.368026	0.616351	0.227981	0.0724403	0.35645	0.663751	0.387987	0.00306075	0.36457	0.133358	0.119157	0.243463	-0.0130862	-0.179944
ABT1	-0.148755	-0.230143	-0.0691625	-0.0569445	-0.185423	-0.392003	-0.420164	-0.207425	-0.393326	-0.47635	-0.625288	-0.380469	-0.138457	-0.255746	-0.434026	-0.147474	0.0313131	-0.315111	-0.0954487	-0.281667	-0.2486	-0.0530373	-0.326542	-0.424713	-0.629767	-0.109738	-0.589728	-0.423305	-0.160716	-0.0957027	-0.358209	-0.419101	-0.459016	-0.411108	-0.367974	-0.47715	-0.0672058	-0.474885	-0.317703	0.293294	-0.871259	-0.361295	-0.174215	-0.244019	0.087826	0.0992807	-0.282444	-0.177968	0.336961
ACAA1	1.00614	0.588004	0.780605	0.8501	0.814774	0.726636	0.956511	0.901678	0.88825	1.03948	1.01172	0.953249	0.81051	0.744717	0.933905	1.02965	0.567325	1.01837	0.976402	1.14911	1.13848	0.927426	1.06094	0.877928	0.714694	0.960291	0.859636	0.998104	0.701604	0.830377	1.21365	1.00857	1.35467	0.870556	1.06844	1.13465	0.783363	0.967337	1.01384	0.686978	0.850578	1.02759	0.884833	0.864943	0.839413	0.355526	0.907667	0.954436	0.945412
ACAA2	-0.184081	-0.132483	0.0801376	0.132954	0.00391702	-0.00155279	-0.108006	0.187323	-0.0333263	-0.103371	0.0498173	-0.209481	-0.135056	-0.140782	-0.0609295	-0.0109233	-0.284285	0.0159426	0.157193	0.172097	0.194885	0.131314	0.0250449	-0.0398622	0.227669	0.205474	-0.093507	0.0421074	-0.383275	-0.0123572	-0.116894	-0.133175	0.0628859	0.101996	-0.0887505	0.146935	-0.0909454	-0.166455	0.0491486	0.227156	0.033693	-0.446812	-0.0200506	-0.24217	-0.235252	0.137705	0.0423146	-0.0145525	0.00107098
ACAD10	-0.836437	-0.928458	-0.721833	-0.770697	-0.603325	-0.93551	-0.813417	-1.00802	-0.868749	-0.835216	-0.837984	-0.984981	-0.69807	-0.818344	-0.825684	-0.675353	-0.966018	-0.936344	-0.830441	-0.780528	-1.0104	-0.808647	-0.840315	-0.858732	-0.748766	-0.764903	-0.512171	-0.871228	-0.83082	-0.64132	-0.863518	-0.793781	-0.762746	-0.893125	-1.01863	-0.95159	-0.96582	-0.856556	-0.929371	-0.883101	-0.837137	-0.681055	-0.954369	-0.96298	-0.5827	-0.787901	-0.886131	-0.639518	-0.867552
ACAD8	0.429711	0.559157	0.539562	0.506665	0.594334	0.27939	0.294356	0.399553	0.349869	0.235433	0.346266	0.307182	0.496628	0.525845	-0.118832	0.463351	-0.0399306	-0.113871	0.657741	0.449634	0.334574	0.333184	0.88038	0.271072	0.453046	0.289605	0.587289	0.0409449	0.0175506	0.217728	0.427594	0.728741	-0.429864	0.147776	0.23842	0.324538	0.466398	0.373384	0.262101	-0.0287507	0.42174	0.80417	0.925355	0.833234	0.820554	0.636207	0.421574	0.250348	0.420136
ACADL	-1.33098	-1.31875	-1.09404	-1.20138	-1.07334	-1.22788	-1.28105	-1.10784	-1.24008	-1.24634	-1.276	-1.00356	-1.15693	-1.33095	-1.29034	-0.491486	-1.31867	-1.12702	-1.20579	-1.13166	-1.31748	-1.23708	-0.819978	-1.23604	-1.21318	-1.21182	-1.04879	-1.39436	-1.30938	-1.12289	-1.20742	-1.21788	-1.0391	-1.29427	-1.13935	-1.24798	-1.16776	-1.03819	-1.23881	-1.20823	-1.06204	-1.24622	-1.08701	-0.947242	-1.12228	-1.16717	-1.1453	-1.27843	-1.11618
ACADM	1.5715	1.41553	1.58523	1.49318	1.29848	1.68509	1.4315	1.60351	1.76985	1.50608	1.75012	1.68743	1.38092	1.33863	1.12673	1.44387	1.47608	1.30847	1.32446	1.48689	1.35497	1.31494	1.51784	1.48503	1.41603	1.49986	1.46882	1.23379	1.00467	1.50605	1.58309	1.46893	1.23777	1.34967	1.35038	1.34982	1.45734	1.47293	1.74288	1.54557	1.48651	1.43463	1.55822	1.6043	1.66418	1.69878	1.29135	1.51978	1.56691
ACADS	-0.409227	-0.75576	-0.653526	-0.436101	-0.396079	-0.657054	-0.396304	-0.601634	-0.814921	-0.558508	-0.351787	-0.626458	-0.523301	-0.565323	-0.374592	-0.643341	-0.58442	-0.500823	-0.596263	-0.69261	-0.651808	-0.532597	-0.724773	-0.710572	-0.527103	-0.520759	-0.746134	-0.628839	-0.542813	-0.399205	-0.51481	-0.348438	-0.341735	-0.695022	-0.446586	-0.405354	-0.502873	-0.655186	-0.675697	-0.596396	-0.39718	-0.515226	-0.462671	-0.660573	-0.673287	-0.625487	-0.676433	-0.648842	-0.687442
ACADSB	-1.10387	-1.03054	-1.34959	-1.13804	-1.27845	-1.11534	-1.28952	-1.1763	-0.981707	-1.22352	-1.20075	-0.960637	-1.16551	-1.28729	-1.447	-1.29574	-1.3589	-1.15337	-1.28156	-1.33645	-1.03656	-1.38679	-1.27344	-1.30959	-1.27417	-1.06599	-1.42364	-1.28697	-1.23794	-1.20351	-1.33972	-1.20766	-1.30131	-1.29225	-1.31876	-1.23203	-1.31153	-1.20095	-1.39752	-1.31819	-1.25192	-1.23468	-1.13822	-1.21937	-1.07408	-1.12753	-1.37788	-1.43053	-1.26501
ACADVL	1.08375	1.39883	1.11745	1.23638	1.27559	0.775929	1.19652	0.961449	0.794638	1.01321	1.10042	0.751847	1.28026	1.43144	1.41659	1.07004	0.884849	0.915617	0.9867	1.02409	1.09093	0.973944	0.783648	1.01444	1.18979	1.2965	1.48261	1.29703	0.854638	1.18387	0.774847	1.13365	0.902956	0.858489	0.947109	0.890479	0.867577	0.848205	0.818139	1.17913	0.966373	1.30383	0.532687	0.936817	1.05971	0.589002	0.928223	1.17431	1.0027
ACAT1	1.34733	1.27115	1.47396	1.41358	1.42798	1.1147	1.3282	1.38369	1.37655	1.48395	1.38369	1.26515	1.44911	1.24433	1.33947	1.54358	1.34887	1.30098	1.59769	1.58619	1.41	1.44915	1.68473	1.40581	1.40498	1.47693	1.47382	1.45679	1.02675	1.44653	1.34298	1.49125	1.45947	1.36298	1.44507	1.41925	1.50315	1.4467	1.34971	1.32783	1.71206	2.0741	1.61832	1.61695	1.72003	1.74162	1.53685	1.35201	1.03772
ACAT2	-0.393394	0.230888	0.119342	-0.14914	-0.244333	0.266657	0.182714	0.358596	0.528636	0.57903	0.361785	0.134998	0.269759	0.109505	0.23912	0.519652	0.0120108	0.0294482	0.13164	-0.0903451	0.256467	0.190672	0.509746	0.0125092	0.290163	0.0752186	0.315317	-0.0436989	0.106152	0.0367666	0.16392	0.0687635	0.113501	0.368853	-0.0315997	0.5124	0.302496	-0.199552	0.564457	0.29411	-0.237228	-0.430819	0.750011	0.63807	0.596069	0.72013	0.668196	0.627491	0.899523
ACBD3	0.988285	1.36972	0.638289	1.18358	1.11429	1.3277	1.29679	0.910321	0.98387	1.02163	0.912596	1.31946	1.12665	1.13426	0.999737	1.22457	0.713179	1.21897	0.955127	1.06846	1.12259	1.05715	0.934943	1.37292	0.953056	0.747257	0.981845	1.04801	0.939584	0.915604	1.14008	1.22473	1.12054	1.12937	1.25285	1.01252	0.91031	1.12371	1.28716	1.04469	1.21005	1.05237	0.872679	0.980225	0.98996	0.774359	0.886984	0.99616	0.875297
ACD	0.315065	0.417664	0.544273	0.27686	0.261076	0.352685	0.74004	0.645358	0.513519	0.642622	0.49144	0.615197	0.339103	0.352682	0.25464	0.492482	1.09673	0.600038	0.544251	0.0999571	0.531095	0.486104	0.823562	0.516098	0.196108	0.191037	0.547237	0.374576	0.583418	0.435142	0.593758	0.0904574	0.83065	0.816065	0.320507	0.490786	0.80226	0.400924	0.519376	0.551124	0.727108	0.71384	1.05232	0.419146	0.675658	0.327108	0.655197	0.750107	1.05023
ACHE	-0.986208	-1.03017	-1.00987	-0.978674	-0.928244	-0.982204	-1.03659	-0.902114	-1.06804	-1.07477	-1.00215	-0.994372	-0.925299	-1.12538	-1.1029	-1.04888	-0.816499	-0.978544	-1.02597	-1.0876	-0.926312	-1.05327	-1.01641	-0.442577	-1.14675	-1.03337	-0.933924	-0.992845	-1.11253	-1.1586	-0.5003	-1.03862	-1.11704	-1.06691	-0.872539	-0.838552	-0.917675	-0.894935	-1.01496	-0.909861	-0.935551	-0.958261	-1.05689	-1.10657	-1.00599	-1.07032	-1.1114	-1.05334	-1.04842
ACIN1	-0.504537	0.0987165	-0.478863	-0.478431	0.184447	-0.516265	-0.240589	-0.385668	-0.526447	-0.256554	-0.192901	-0.249642	-0.0469394	-0.204329	-0.311507	-0.0552995	-0.276072	-0.3258	-0.403059	-0.0598897	-0.271117	-0.172767	-0.0477214	-0.485675	-0.63416	-0.393505	-0.182005	-0.030825	0.125078	-0.260362	-0.241049	-0.396885	-0.452195	-0.660567	-0.190718	-0.26993	-0.33401	-0.138928	0.119357	-0.394483	-0.491376	0.0650097	-0.485467	0.196432	-0.288224	0.219312	-0.400816	0.488845	-0.274405
ACLY	0.983816	1.25067	1.00407	1.00549	1.05676	0.91465	1.13929	0.884142	0.890776	1.03336	0.715193	1.04123	1.18133	1.27797	0.735298	1.36692	1.0219	1.04011	1.12439	0.989605	1.17776	0.84392	1.1891	1.37935	1.02722	0.881479	1.31466	0.73133	1.08572	0.996258	1.04129	1.10614	0.604589	1.23801	1.4919	1.62427	0.802082	1.33737	0.85933	0.930265	1.2046	1.09707	1.26335	1.20325	1.07161	1.32902	1.10315	1.06667	1.36742
ACO1	0.331515	0.698303	0.615293	0.741248	0.537679	0.765425	0.518945	0.641579	0.701158	0.416686	0.938518	0.386786	0.243327	0.454563	0.737142	0.571309	0.361076	0.635313	0.870669	0.766489	0.580984	0.497997	0.540972	0.318825	0.839897	0.691017	0.928775	0.538905	0.501606	0.705663	0.721283	0.724986	0.770113	0.860848	0.669013	0.882321	0.213228	0.797458	0.704167	0.430296	0.453989	0.897218	1.04986	0.49862	0.689843	0.28895	0.582655	0.296658	0.440568
ACO2	0.163331	0.00110433	0.0491458	0.227707	0.0978425	0.11005	0.159376	-0.0403447	0.00509274	0.381843	0.464774	0.235731	0.149017	0.0158919	0.211366	0.326037	0.362795	0.348935	0.0965502	0.412718	0.41536	-0.0403446	0.0649276	0.522971	0.00821137	0.126495	0.344445	0.0818114	-0.00561996	0.20208	0.107708	0.0667136	0.234545	0.221732	0.315153	0.115689	0.369366	0.350765	0.134961	-0.0716794	0.128997	0.326223	0.00991547	-0.00804695	0.164816	0.19892	0.316605	0.129344	0.126867
ACOT11	-0.8388	-0.934257	-0.882865	-0.884508	-0.960736	-0.847937	-0.946305	-0.938476	-0.740938	-0.852386	-0.803326	-0.941751	-0.839354	-0.94436	-0.970765	-0.868568	-0.868087	-0.971636	-0.964272	-0.886703	-0.783772	-0.939483	-0.967101	-0.85327	-0.810133	-0.808072	-0.861889	-1.03897	-0.770488	-0.983031	-0.784574	-0.936928	-1.12314	-0.970645	-0.850246	-0.844571	-0.755688	-0.793644	-0.923414	-0.731945	-0.606806	-0.800656	-0.924409	-0.876012	-1.01572	-0.832167	-1.05654	-0.99549	-0.945552
ACOT7	0.283375	-0.340349	-0.188146	-0.150039	-0.541893	-0.587035	-0.142145	-0.130849	-0.636207	-0.152959	-0.490969	-0.431056	-0.332992	-0.630991	-0.117245	-0.174538	0.281099	-0.175588	0.071966	-0.097527	-0.244246	-0.154167	-0.352233	-0.242504	0.226462	-0.514916	-0.282339	-0.339408	0.741275	-0.136787	-0.34035	-0.308766	0.00287455	0.638715	-0.0251951	-0.155457	0.190688	-0.150842	0.0188121	0.144305	0.275401	-0.184643	0.341707	-0.277295	-0.323793	0.123058	0.00869981	0.0883871	0.170107
ACOT8	0.377238	-0.0414756	0.126573	-0.0437826	0.0708749	-0.0125506	0.352679	0.359125	0.242927	0.393693	0.429777	0.066349	0.0740082	-0.136027	0.198605	0.183129	0.35872	0.33473	0.409003	0.206229	0.0424258	0.295015	0.456807	0.29004	0.190638	0.316906	-0.00141602	0.205739	0.180886	0.368813	0.137027	0.200701	0.599349	0.261604	0.443156	0.373181	0.621329	0.246413	0.241537	0.348969	0.286139	0.139035	0.450747	0.115858	0.303487	0.249978	0.258973	0.338464	0.609627
ACOX1	-0.441891	-0.552544	-0.398999	-0.569795	-0.506238	-0.408968	-0.452745	-0.417259	-0.454801	-0.445349	-0.431469	-0.436376	-0.503457	-0.380676	-0.623794	-0.468394	-0.474578	-0.490598	-0.28219	-0.510838	-0.432614	-0.44885	-0.347174	-0.494591	-0.464356	-0.359723	-0.603672	-0.636638	-0.619238	-0.641256	-0.425259	-0.513169	-0.622604	-0.508967	-0.588615	-0.304534	-0.66895	-0.484855	-0.392014	-0.548183	-0.42788	-0.392248	-0.412394	-0.424483	-0.406089	-0.270982	-0.483256	-0.744896	-0.415565
ACOX2	0.402769	-0.36749	0.412042	0.40238	0.0858684	0.509108	0.554912	0.0284956	0.123421	0.604897	-0.629382	0.26377	-0.475211	-0.0158889	-0.794064	0.191038	-0.0505205	0.320485	0.202714	0.0513722	0.869806	0.274442	-0.683646	0.170314	0.338083	-0.117117	-0.0469357	-0.277548	0.872958	0.0717737	0.709576	0.0502616	0.011729	0.375917	-0.885212	-0.205788	0.179715	-0.2488	-0.0983226	0.372424	0.529039	-0.254361	-0.741081	-1.14002	-0.883937	-1.10765	-0.504239	-0.817379	-0.424718
ACOX3	-0.271366	-0.305218	-0.743198	-0.660739	-0.414011	-0.494336	-0.1099	-0.38545	-0.331207	-0.244423	-0.202353	-0.428577	-0.374827	-0.273612	-0.332205	-0.266078	-0.326385	-0.511131	-0.166507	-0.359204	-0.195343	-0.352778	-0.475107	-0.37773	-0.329087	-0.414133	-0.190536	-0.292094	-0.529276	-0.394577	-0.528314	-0.281386	-0.373017	-0.239725	-0.48115	-0.540018	-0.393156	-0.657989	-0.49305	-0.661604	-0.522838	-0.0880414	-0.0543559	-0.563598	-0.215864	-0.17636	-0.272641	-0.548916	-0.229508
ACOXL	-1.36203	-1.43518	-1.4281	-1.4473	-1.45565	-1.48914	-1.35253	-1.30822	-1.45727	-1.29162	-1.44985	-1.45941	-1.41083	-1.39994	-1.48372	-1.3917	-1.44537	-1.349	-1.3667	-1.42004	-1.42577	-1.43713	-1.41324	-1.41114	-1.43833	-1.33122	-1.41365	-1.40152	-1.33801	-1.31072	-1.37227	-1.37238	-1.40061	-1.37403	-1.19686	-1.3061	-1.40238	-1.41752	-1.44058	-1.44898	-1.39832	-1.39111	-1.30265	-1.35489	-1.36946	-1.29688	-1.45448	-1.35478	-1.35997
ACP1	1.12299	1.07249	1.22865	0.995559	1.11377	1.20262	1.15445	1.3319	1.19642	1.1965	1.19568	1.1179	1.12138	0.911042	0.75095	1.14179	1.30791	1.2753	1.3794	1.15809	1.21086	1.38006	1.38875	1.20878	1.426	1.24936	1.02721	0.939714	1.14975	1.28343	1.33957	1.23401	1.29923	1.49864	1.18463	1.41041	1.20821	1.12865	1.17378	1.36764	1.27713	0.792484	1.33107	1.24515	1.26865	0.953646	1.36686	1.21242	1.36262
ACP2	0.48512	0.510346	0.685017	0.853462	0.848454	0.595702	0.616156	0.470499	0.724593	0.558649	0.620889	0.804907	0.774119	0.52755	0.766406	0.720912	0.695673	0.854453	0.722022	0.856039	0.786967	0.901957	0.56778	0.503444	0.895701	1.07746	0.683311	1.27445	0.536682	0.754426	0.694757	0.887358	0.694709	0.827671	0.844124	0.814399	0.568356	0.701394	0.623204	0.403699	0.519351	0.414276	0.473614	0.456385	0.254385	-0.083603	0.729525	0.235303	-0.0228955
ACP5	-0.675953	-0.990892	-0.657103	0.948933	-0.0404193	-0.365437	-0.654294	-0.785842	-0.0634634	-0.687007	-0.840817	-0.757311	-0.797847	-0.820909	-0.449841	-0.696623	-0.226569	0.311692	-0.85878	-0.608531	-0.969921	0.203299	-0.999428	-0.262845	-0.712482	1.19588	-0.763297	0.707105	0.0479056	1.36567	-0.649439	-0.67875	-0.332852	-0.0848422	-0.830741	-0.842435	-1.13487	-0.86999	-0.934656	-0.653649	-0.151056	-0.987008	-0.947938	-0.965427	-0.949138	-0.852935	-0.432914	-0.815849	-0.992632
ACP6	1.11054	0.739148	-0.133303	0.483693	-0.0122242	1.02198	0.540835	1.01855	1.16665	0.702076	1.00238	0.631079	0.041364	0.873659	0.122494	0.511303	0.436267	0.198959	1.02437	0.414492	0.540693	0.519616	1.56946	0.517284	0.430524	0.57035	-0.436603	0.936538	0.473073	0.698806	1.47186	0.484518	1.20083	0.677259	0.397359	0.634389	0.276007	0.728495	1.37994	0.766947	0.59291	0.363261	0.013389	0.032417	0.271081	-0.681025	0.441462	0.433897	0.239689
ACR	-0.926168	-0.942625	-0.880838	-1.086	-1.07887	-0.981676	-0.691831	-0.711646	-0.990985	-0.843583	-0.738105	-0.920684	-0.81934	-1.0044	-0.921792	-0.873817	-0.754234	-0.88399	-0.892468	-0.940635	-0.857873	-0.930731	-0.833149	-0.887604	-1.0656	-0.914193	-0.942879	-1.00697	-1.02578	-0.99029	-1.06827	-1.07153	-1.07693	-1.09917	-1.0504	-0.842285	-0.901829	-0.856331	-0.991288	-0.960488	-1.00306	-0.999291	-0.900154	-1.00068	-0.896449	-0.686677	-0.976764	-0.822558	-0.860974
ACSBG1	-0.00664399	-0.316312	-0.469244	-0.509441	-0.29862	-0.122813	-0.0531564	-0.491077	-0.487621	0.169276	0.446597	-0.021207	0.141093	-0.620135	-0.364184	0.271674	-0.612046	0.205247	-0.595171	0.0448762	0.573867	-0.20634	0.197351	-0.520585	-0.454452	-0.967378	-0.211313	-0.759554	-0.920368	-0.259811	-0.512983	-0.74935	-0.110533	-0.582468	-0.280922	-0.602322	-0.374368	-0.355478	-0.856416	-0.668282	-0.0379314	-0.256758	-0.61873	-0.362257	-0.344614	-0.462579	-0.245696	-0.532686	-0.436987
ACSBG2	-1.16475	-1.08875	-1.10885	-1.11893	-0.986967	-0.979531	-1.04695	-0.949339	-1.05219	-1.00237	-1.04683	-1.07331	-1.05426	-1.01644	-1.21643	-1.08356	-0.987875	-1.11426	-0.96113	-1.18593	-0.981542	-0.972205	-1.0362	-0.997303	-1.04773	-0.930348	-1.11603	-1.30833	-0.982047	-1.06455	-1.00929	-1.12381	-1.16086	-1.13846	-1.04384	-1.1383	-0.957343	-1.0042	-1.11508	-1.06244	-1.25557	-1.0279	-1.03057	-1.04876	-0.996524	-1.09402	-1.11212	-1.03517	-1.06575
ACSL1	0.960959	1.32104	0.91147	1.5588	1.48063	1.06087	0.783516	1.12313	0.974693	0.627907	1.03603	0.946267	1.10519	0.901294	0.783219	0.54052	0.159176	0.704055	1.08717	1.14257	0.983303	0.8269	0.511228	1.46545	0.99698	1.85491	1.04867	1.44341	1.03299	1.54616	1.1499	1.70316	1.10948	0.694963	1.38333	0.90724	1.19445	1.07058	1.38839	1.24833	0.716112	-0.0585796	0.652902	0.775046	0.281923	0.546344	1.12239	0.856656	0.400026
ACSL3	1.67226	1.44445	1.16185	1.57119	1.22975	1.564	1.53346	1.30114	0.983718	1.62345	1.71626	1.51688	1.43144	1.51216	0.984551	1.41582	1.28558	1.47215	1.45419	1.06612	1.35726	1.42212	1.37543	1.45975	1.22297	1.22605	1.23909	0.915565	1.38872	1.0419	1.82033	1.00115	1.15567	1.58692	1.34422	1.68354	1.1401	1.56704	1.47821	1.1726	1.74911	1.24618	1.10999	0.948868	0.915347	0.981338	1.2469	0.934527	1.17322
ACSL4	0.161432	-0.0131057	-0.29356	-0.0836275	-0.269304	-0.32115	-0.25373	0.324871	-0.0553915	-0.523129	-0.115164	-0.334116	-0.351866	-0.253621	-0.295643	-0.193669	-0.436373	-0.495649	-0.326759	-0.205437	-0.269104	-0.403206	-0.46491	-0.329662	-0.369524	0.353032	-0.382652	-0.286693	-0.103295	0.197068	-0.328081	-0.136339	-0.477471	-0.246965	-0.292186	-0.427318	-0.277219	-0.342965	-0.144049	-0.0404274	-0.358966	-0.405902	-0.381342	-0.217128	-0.289275	-0.517426	-0.160001	-0.31336	-0.388005
ACSL5	-0.472393	-0.438249	0.0399745	-0.15415	-0.337003	-0.456616	-0.384779	-0.212399	-0.235347	-0.432977	-0.173427	-0.34378	-0.330045	-0.509372	-0.0664317	-0.0661037	0.0273041	-0.209097	-0.117446	-0.0569729	-0.0964705	-0.0790324	-0.582493	-0.360053	-0.278337	0.12776	-0.35525	0.224843	-0.373618	0.0289025	-0.278772	-0.00510285	-0.403593	-0.308787	-0.221548	-0.640077	-0.124377	-0.241687	-0.171883	-0.0313107	-0.282092	-0.341265	-0.55049	-0.473153	-0.239377	-0.665573	-0.180061	-0.503189	-0.564192
ACSL6	-0.832946	-1.21919	-0.869968	-0.900512	-1.20383	-1.11975	-1.05925	-1.14811	-1.01349	-0.980512	-1.02601	-1.05491	-1.10441	-1.12509	-1.18933	-0.692353	-1.05409	-0.984182	-1.05413	-0.663164	-0.718277	-1.14842	-1.00091	-1.02931	-1.01729	-1.15073	-1.06997	-1.25641	-1.27597	-1.09718	-1.27999	-0.790631	-0.968659	-1.23551	-1.03902	-0.974713	-0.996749	-0.89456	-1.22485	-1.26158	-0.606205	-0.628801	-0.931325	-0.856304	-0.894241	-1.1344	-0.904807	-1.07068	-1.05502
ACTA1	-1.15422	-1.18892	-1.20422	-1.16782	-1.26681	-1.33699	-1.12523	-1.25255	-1.20656	-1.03028	-1.15702	-1.06372	-1.32305	-1.31174	-1.38886	-1.21259	-1.21007	-1.25341	-1.18904	-1.24114	-1.15972	-1.26726	-1.14997	-1.20806	-1.26733	-1.27766	-1.3518	-1.30297	-1.30486	-1.17365	-1.11191	-1.17545	-0.890931	-1.16701	-1.226	-1.02706	-0.879631	-1.09203	-1.26203	-1.04133	-1.24157	-1.02782	-1.25269	-1.13704	-1.14245	-1.11119	-1.35146	-1.07821	-1.24503
ACTA2	0.40844	0.0542465	0.675244	0.546117	0.364432	0.566205	0.59241	0.330356	0.826987	0.517888	0.284558	0.266203	0.614572	0.597369	0.648496	0.159991	0.329733	0.82563	0.282693	0.232214	0.11761	0.707762	0.551226	0.450971	0.649682	0.43818	0.2163	0.675848	0.3126	0.521095	0.268577	0.417239	0.724132	0.256238	0.570511	0.392977	0.644486	0.480891	0.169395	0.43831	0.393173	0.255794	0.423895	-0.449158	0.255902	0.144835	0.233517	0.279346	0.234437
ACTB	3.28581	3.47107	3.36873	3.39097	3.48333	3.22378	3.26038	3.23036	3.13513	3.24958	3.27458	3.31204	3.4464	3.40287	3.24425	3.29745	3.17739	3.32823	3.31972	3.2849	3.37747	3.2873	3.3355	3.2931	3.2357	3.11192	3.28811	3.26187	3.18798	3.1758	3.30124	3.3592	3.50726	3.31211	3.34061	3.48739	3.46656	3.39047	3.42777	3.24458	3.39246	3.21774	3.14994	3.20261	3.22323	3.18558	3.28591	3.26197	2.88391
ACTC1	-0.782786	-0.793233	-0.00903125	-0.502509	-0.948489	-0.517289	-0.341514	-0.419848	-0.63149	-0.473733	-0.82795	-0.515753	-0.536447	-0.708942	0.506263	-0.705395	-0.780246	-0.494853	-0.668878	-0.628292	-0.886344	-0.675764	-0.681405	-0.614813	-0.415591	-0.324995	-0.776085	-0.532823	-0.683069	-0.141082	-0.759043	-0.489187	0.0527987	-0.657789	-0.535191	-0.611789	-0.477863	-0.761405	-0.904019	-0.782877	-0.313124	-0.875302	-0.115412	-0.965542	-0.832039	-0.875163	-0.227581	-0.121087	-0.340118
ACTG1	3.10572	3.28579	3.28914	3.27691	3.34722	3.30368	3.38666	3.21524	3.25658	3.37163	3.13779	3.33783	3.36809	3.42148	3.25211	3.17447	3.21324	3.28282	3.2653	3.14032	3.21129	3.20132	3.29012	3.20403	3.2871	3.15597	3.37085	3.19063	3.17677	3.08255	3.28705	3.27093	3.39826	3.10966	3.28788	3.41692	3.14395	3.28927	3.29143	3.06204	3.46545	3.23645	3.21201	3.19031	3.13318	3.21097	3.14996	3.20619	3.13817
ACTG2	-0.928828	-1.01279	0.387627	0.207363	-0.694731	0.452688	0.0570992	-0.499476	0.694317	-0.386527	-0.963886	-0.528374	0.0852595	0.198491	0.508931	-0.854987	-0.0274636	0.931294	-0.330477	-0.948887	-1.15104	-0.0739549	-0.291618	-0.225727	0.17809	-0.295033	-0.791923	0.415934	-0.453332	0.975443	-0.37358	-0.218605	0.475532	-0.464261	0.397403	-0.67583	-0.762353	-0.513786	-0.821646	-0.370752	0.0166893	-0.79397	0.0152749	-1.25503	-0.727146	-0.513008	-0.310322	-0.578036	-0.366985
ACTL6A	1.14455	0.828289	0.980977	0.729402	0.618061	1.05689	1.10738	1.16308	1.10449	1.10165	1.14097	0.998408	0.672816	0.79281	0.916947	0.773365	1.17959	0.736138	0.726903	0.419144	0.7152	0.754368	0.772771	0.484798	0.595253	0.742797	0.489634	0.661702	0.887125	1.0609	0.828021	0.640338	0.47618	1.5334	0.699545	0.468205	0.853581	0.672711	0.932142	1.12279	0.430272	0.797499	1.26516	0.904849	1.02145	1.12739	0.903741	1.21196	1.36415
ACTL7B	-1.27536	-1.31175	-1.33345	-1.33475	-1.35802	-1.37168	-1.38454	-1.22226	-1.3341	-1.26271	-1.2349	-1.30191	-1.28288	-1.32029	-1.42435	-1.34123	-1.30836	-1.2957	-1.29364	-1.35863	-1.29327	-1.35028	-1.29749	-1.37124	-1.38612	-1.34734	-1.31365	-1.43477	-1.34241	-1.33035	-1.34348	-1.26718	-1.2165	-1.29969	-1.32788	-1.16795	-1.29889	-1.26199	-1.41441	-1.23519	-1.31284	-1.25424	-1.20897	-1.31792	-1.25301	-1.18595	-1.39396	-1.43509	-1.28177
ACTN1	1.23962	1.93094	1.70772	1.71624	2.33438	1.74731	1.96125	2.02217	1.65468	1.7691	1.72704	1.49184	2.12354	1.8785	2.08834	1.76659	1.54028	1.96201	1.30509	2.09306	1.78518	1.68384	1.91869	1.85162	1.73931	1.52011	1.65798	1.74065	1.66901	1.84389	1.82392	1.90475	2.52243	1.44244	1.94263	1.8985	1.30216	2.18789	1.87821	1.91351	2.09633	0.469481	0.704388	0.588437	0.980977	0.999817	1.27883	1.47776	0.896308
ACTN2	-0.674365	-0.926621	-0.962195	-0.699768	-0.403788	-0.666572	-0.331812	-0.833781	-0.882198	-0.575669	-0.737454	-0.287898	-0.13144	-0.405333	-0.866191	-0.220195	-0.90847	-0.794708	-0.847638	-0.899203	-0.920718	-0.88687	-0.514913	-0.626434	-0.945049	-0.686616	-0.439857	-0.876887	-0.947297	-0.942311	-0.771468	-0.680251	-0.37717	-0.991081	-0.503987	-0.720533	-0.726485	-0.610575	-0.817993	-0.95493	-0.441721	-0.139019	-0.93763	-0.582926	-0.535317	-0.75555	-0.751458	-0.663988	-0.730173
ACTN4	0.980072	1.33193	0.8405	0.826666	1.45935	1.33765	1.19984	0.851371	1.08581	1.05811	1.19614	1.03904	1.3963	1.17517	1.30846	0.947178	1.34594	1.39901	0.95071	0.968986	1.1362	1.12646	1.1186	1.06328	1.21624	0.822915	1.16539	1.21473	1.52094	0.874854	1.32027	0.848883	1.32348	1.17309	1.09771	1.11572	0.852948	1.23715	0.921734	1.02812	1.40762	1.16517	0.917311	0.84166	0.704797	0.917005	0.883339	1.05722	0.78564
ACTR10	1.96574	2.07826	1.86459	1.82322	1.98792	2.15073	2.22624	2.16815	2.25638	2.35977	2.20946	2.21022	1.98556	2.00735	1.74788	1.96425	2.0788	2.11345	1.81019	2.09173	1.99952	2.05346	2.06718	1.94418	1.71047	2.21728	1.70797	1.77102	2.12798	2.22522	1.87345	1.6754	2.06442	1.66164	2.07169	1.79464	1.95344	2.0073	2.08232	2.26576	1.73851	2.17444	1.80352	1.94302	2.06628	2.3192	1.70948	2.20545	1.92916
ACTR1A	0.547691	0.287068	0.515646	0.548688	0.560293	0.228057	0.449279	0.529659	0.455049	0.273842	0.565262	0.201905	0.170279	0.214594	0.657623	0.320645	0.493796	0.69884	0.525972	0.533746	0.456706	0.571709	0.477337	0.494235	0.332706	0.415853	0.264836	0.599912	0.69154	0.723146	0.304636	0.417446	0.443445	0.439026	0.846779	0.49347	0.751139	0.314418	0.520967	0.54569	0.469332	0.735693	0.732762	0.601184	0.808632	1.55831	0.618371	0.661258	0.860812
ACTR1B	0.84696	0.432408	0.584751	0.630965	0.393049	0.480171	0.666246	0.661054	0.706042	0.596935	0.847424	0.682821	0.584989	0.622188	0.698242	0.412481	0.690731	0.61006	0.739961	0.453747	0.617024	0.759981	0.59979	0.446791	0.64676	0.607132	0.553363	0.598435	0.889068	0.598511	0.831484	0.689409	0.747808	0.830194	0.49452	0.79027	0.97601	0.56442	0.588266	0.628076	0.685921	0.70955	0.678125	0.487474	0.609631	0.482633	0.702643	0.623202	0.77298
ACTR3B	-0.297192	-0.174855	0.429702	-0.587703	-0.0114671	-0.176659	-0.409052	-0.689861	-0.364182	-0.369637	0.022351	0.191489	-0.612573	-0.172445	-0.824871	0.152292	-0.5284	-0.783141	-0.453473	-0.121848	-0.48676	-0.44899	-0.148157	-0.340581	-0.633894	-1.07166	-0.411261	-0.786089	-0.319152	-0.695798	-0.721666	-0.49358	-0.653296	-0.214896	-0.427967	-0.743269	-0.510495	-0.145455	-0.464922	-0.719385	-0.405876	0.105924	0.116265	-0.590344	-0.524569	-0.49053	-0.274722	-0.199916	-0.54743
ACTR5	-0.431364	-0.505007	-0.492365	-0.686412	-0.632004	-0.553723	-0.466285	-0.458564	-0.353225	-0.448875	-0.462812	-0.561744	-0.417093	-0.615605	-0.719112	-0.694241	-0.336121	-0.587791	-0.820827	-0.684755	-0.614588	-0.598475	-0.229492	-0.61822	-0.60353	-0.535207	-0.714238	-0.532541	-0.689299	-0.515845	-0.627384	-0.549339	-0.346276	-0.656444	-0.439513	-0.767796	-0.526166	-0.523798	-0.610973	-0.537153	-0.603201	-0.462088	-0.276272	-0.545009	-0.30458	-0.17052	-0.672576	-0.301554	-0.348836
ACTR6	0.59902	0.405084	0.618173	0.661616	0.61799	0.60567	0.906636	0.631397	0.579505	0.950476	0.4919	0.995107	0.81879	0.695426	0.489419	0.814727	0.508377	0.646421	0.476185	0.605776	0.407313	0.620335	0.688018	0.509524	0.583971	0.854882	0.634932	0.466338	0.350699	0.617346	0.462656	0.667446	0.305026	0.446063	0.577765	0.96273	0.413733	0.59614	0.558626	0.607749	0.605526	0.959692	0.8502	0.653977	0.976621	1.06803	0.694248	0.947942	0.683037
ACTR8	-0.566316	-0.55251	-0.349523	-0.483664	-0.514843	-0.437231	-0.572219	-0.652006	-0.477035	-0.560131	-0.462806	-0.417758	-0.566125	-0.453152	-0.60161	-0.456893	-0.681417	-0.749541	-0.412376	-0.476868	-0.349804	-0.447571	-0.50017	-0.775184	-0.559451	-0.595333	-0.472313	-0.637957	-0.692352	-0.693253	-0.304004	-0.349373	-0.442624	-0.583144	-0.463245	-0.564402	-0.69342	-0.60499	-0.633695	-0.642142	-0.625401	-0.231126	-0.193295	-0.0389295	-0.372303	-0.779454	-0.230401	-0.49824	-0.309172
ACVR1	0.589096	0.612117	1.05289	1.09132	0.829239	0.955028	0.684592	0.859876	0.778499	0.554073	0.930257	0.853977	0.810404	0.52142	0.482861	0.503111	0.836506	0.6598	0.719041	1.1033	0.625509	0.932255	0.485249	0.683056	1.02668	0.915821	0.600476	0.837673	1.04134	1.36137	0.631479	0.758859	0.581078	1.3023	0.704462	0.592471	0.465093	0.700749	0.730436	1.09643	1.05014	0.628221	0.757891	0.579301	1.0806	0.707469	0.602937	0.487978	0.426953
ACVR1B	-0.851624	-0.795237	-0.781005	-0.82844	-0.827814	-0.763676	-0.807981	-0.804521	-0.911214	-0.770692	-0.949976	-0.722953	-0.782458	-0.688459	-0.862089	-0.744967	-0.871158	-0.683547	-0.681987	-0.783379	-0.796984	-0.751136	-0.881675	-0.639906	-0.688484	-0.719622	-0.678946	-0.848478	-0.63126	-0.924675	-0.73349	-0.695295	-0.669816	-0.889674	-0.752614	-0.659763	-0.665817	-0.66834	-0.764379	-0.820728	-0.788662	-0.71483	-0.723307	-0.799435	-0.702776	-0.626063	-0.759729	-0.72671	-0.818203
ACVR2B	-1.01883	-0.97531	-1.02675	-0.8983	-0.87161	-0.88643	-0.781093	-0.836966	-0.831422	-0.830274	-1.0215	-0.931918	-0.683611	-0.908378	-0.531444	-1.05339	-0.965198	-0.633726	-0.813491	-0.891552	-0.590235	-0.921023	-0.779659	-1.16996	-0.838857	-0.893489	-0.803953	-0.887543	-0.652522	-0.98527	-0.47733	-0.819067	-0.741976	-0.937739	-0.828631	-0.779339	-1.15834	-0.997032	-0.808548	-0.865239	-0.947829	0.10591	-0.688971	-0.227926	-0.769437	-0.648185	-0.716566	-0.445192	-0.581127
ACVRL1	-0.983878	-1.09659	-1.0909	-0.85519	-0.983017	-1.04001	-0.999077	-0.998566	-0.979771	-1.07751	-0.884996	-1.27726	-1.03197	-1.06696	-0.77514	-0.926151	-0.974224	-0.870561	-0.99619	-0.883121	-1.0605	-0.760108	-1.21612	-0.980888	-1.16213	-0.776458	-1.10774	-0.960881	-1.0427	-0.698912	-1.09819	-1.12338	-0.970162	-1.14399	-0.844171	-1.11439	-0.833416	-1.02852	-1.08603	-0.993007	-1.17743	-0.83221	-0.9839	-1.05033	-1.00727	-1.06303	-1.02207	-0.994341	-1.03703
ACYP1	0.055498	0.284212	-0.190868	-0.377723	-0.16528	-0.0102345	0.470914	0.347013	0.310176	0.795815	0.327941	0.44987	0.280557	0.205691	0.232406	-0.124153	0.730748	0.00169536	-0.364667	-0.100173	0.0651974	-0.294042	0.226366	-0.183556	0.195753	0.061014	0.15521	-0.187348	-0.018964	0.129936	-0.263092	-0.187257	0.247433	0.352092	0.195611	-0.163771	0.178667	0.0615077	0.660831	0.577172	0.136772	0.263803	0.328345	0.773787	0.393606	0.643934	0.238953	0.59168	0.726928
ACYP2	1.37482	0.712817	1.60927	1.40476	1.2531	1.18793	1.30305	1.52063	1.44849	1.55449	1.58798	1.37448	1.18973	1.15029	1.06956	1.31678	0.97608	1.45678	1.34	1.27662	1.63602	1.2103	1.21297	1.24132	0.77862	1.43531	1.06061	0.950724	0.732163	0.727467	1.17524	1.35044	1.14776	1.17843	1.35119	1.2689	1.62732	1.3048	1.31089	1.04411	0.951145	1.2284	1.76759	1.41601	2.10003	1.30995	1.23863	1.14665	1.75417
ADA	0.00143514	-0.570253	-0.1635	-0.0123191	0.125343	-0.201823	0.153031	-0.260335	0.0243995	0.190779	0.164147	-0.326977	-0.547892	-0.471439	-0.269123	-0.229526	0.215446	-0.203645	-0.103615	-0.289152	-0.0785557	0.0332379	0.0560727	-0.153397	-0.283166	0.647955	-0.293521	0.058702	-0.411503	0.851941	-0.354934	-0.491886	-0.500895	0.400863	-0.249458	-0.363157	0.168503	-0.524261	-0.722793	-0.170862	-0.279773	-0.260339	-0.443595	-0.400704	-0.672085	-0.44954	-0.245953	-0.471161	-0.211261
ADAM10	0.420439	0.99947	0.581044	0.465597	0.738935	0.442651	0.422701	0.456078	0.569281	0.366332	0.410617	0.368566	0.553602	0.234844	0.18959	0.305129	0.445921	0.160356	0.464338	0.43817	0.401783	0.658742	0.606348	0.264542	0.290659	0.452626	0.243199	0.370872	0.693468	0.188949	0.365721	0.427261	-0.0262302	0.81749	0.402808	0.585753	0.510496	0.392963	-0.0885614	0.415726	0.0596363	0.115438	0.123301	0.344511	0.254302	0.446032	0.2773	0.167252	-0.0358485
ADAM11	-1.06497	-1.09163	-1.14776	-1.12534	-1.13286	-1.13429	-1.06228	-0.889914	-0.984261	-0.988846	-0.972302	-0.956709	-1.09461	-1.18584	-1.05278	-1.06097	-0.804483	-0.96573	-0.887856	-1.10777	-0.980105	-0.930308	-1.04372	-0.895795	-0.988674	-0.96787	-0.99485	-1.01826	-1.04456	-0.942056	-1.02484	-1.07254	-1.16095	-1.21583	-0.932411	-0.849654	-0.93988	-0.907538	-0.921829	-0.905726	-0.994086	-0.885895	-1.02987	-1.08685	-1.01471	-0.97486	-1.08519	-0.980962	-0.862497
ADAM15	-1.03921	-1.10206	-1.08182	-1.06836	-1.04558	-1.28148	-1.13249	-1.16048	-1.03967	-1.20656	-1.17385	-1.13094	-1.15176	-1.18574	-1.01853	-0.941121	-1.05169	-0.96156	-0.982695	-1.20369	-1.00856	-1.03472	-1.12417	-1.08586	-0.856983	-1.09221	-1.11696	-1.12565	-1.10571	-1.16953	-1.06658	-1.0599	-0.829298	-1.0288	-1.12096	-0.975441	-0.998752	-1.24719	-0.979425	-1.27336	-1.01352	-1.00082	-1.1028	-1.22737	-1.05274	-1.02436	-0.966293	-1.24697	-1.10779
ADAM17	0.261306	0.296415	0.326913	0.312777	0.305592	0.383929	0.361348	0.455129	0.370339	0.393426	0.230399	0.629982	0.61868	0.361105	0.36766	0.573771	0.325105	0.345846	0.413424	0.318604	0.336687	0.295386	0.346681	0.395245	0.368729	0.540396	0.464104	0.319468	0.345198	0.38584	0.587561	0.365107	0.383739	0.347324	0.282082	0.35186	0.251745	0.292661	0.296858	0.330643	0.297114	0.163659	0.290784	0.609495	0.445153	0.701741	0.251574	0.152192	0.298507
ADAM19	-1.04784	-0.683684	-1.07166	-0.818586	-0.630907	-0.786105	-0.514002	-0.808478	-0.646389	-0.523044	-1.00756	-0.777165	-0.71956	-0.656118	-0.729501	-0.744337	-0.653688	-0.755407	-0.741675	-0.868668	-0.847405	-0.569041	-0.857498	-0.628221	-0.836253	-0.910706	-0.578286	-0.435011	-0.0702419	-0.490192	-0.846153	-0.895479	-0.904427	-0.334073	-0.819005	-0.797002	-0.822295	-0.954965	-0.883304	-0.615563	-0.82967	-0.905443	-0.847522	-1.02197	-0.950663	-0.819352	-0.95663	-0.811186	-0.715429
ADAM22	-1.13932	-0.775004	-0.648183	-0.768729	-0.922891	-0.884944	-0.917105	-0.953668	-0.696563	-0.824547	-0.606976	-0.930808	-0.851935	-0.912529	-0.823019	-0.653157	-0.705748	-0.99357	-0.937332	-0.600936	-0.785846	-1.01484	-0.773695	-0.679572	-0.938656	-1.00275	-0.685492	-0.893262	-1.01374	-1.13659	-0.872718	-0.678464	-0.94429	-1.13463	-0.878965	-0.821017	-0.980655	-0.910042	-0.885261	-1.04139	-0.830937	-0.314695	-0.733057	-0.448266	-0.638023	-0.0388851	-0.822077	-0.762807	-0.860342
ADAM23	-0.0910991	-0.468519	-0.189369	-0.18774	0.482009	-0.166636	0.289543	-0.448808	-0.345554	0.323556	-0.698098	-0.275187	0.281286	0.116229	0.188421	0.180198	-0.75505	-0.240693	0.0484465	0.766931	0.285099	-0.615863	0.00377727	0.103099	0.169901	-0.222939	0.70759	-0.301055	-0.212788	-0.348591	0.0325274	-0.020456	-0.254922	-0.271371	0.654893	-0.289303	-0.105853	0.310404	-0.257798	-0.578341	-0.258973	0.122773	0.0351024	0.0865812	0.531653	0.19223	0.653415	0.112498	-0.0106657
ADAM28	-0.319632	-0.0849008	-0.58232	-0.224278	-0.355324	-0.16719	-0.504129	-0.187606	-0.575635	-0.69238	-0.101363	-0.14637	-0.206974	-0.192328	-0.425675	-0.400855	-0.753346	-0.207382	-0.153829	0.0585197	-0.41752	-0.335922	-0.306496	-0.102911	-0.240974	0.333797	-0.082456	-0.0255123	-0.239604	-0.554846	-0.137751	0.020497	-0.334891	-0.676221	-0.133461	-0.0255719	-0.127797	-0.367188	-0.483211	-0.363995	-0.657975	-0.730784	-0.681423	-0.108232	-0.207724	-0.835881	-0.477162	-0.445948	-0.720953
ADAM8	-1.05579	-0.923968	-1.14761	-0.989124	-0.947141	-1.06027	-0.715068	-1.00313	-1.09076	-0.920812	-1.19616	-1.07878	-0.675603	-1.11905	-1.27191	-0.89489	-0.908333	-0.511204	-1.01804	-1.28504	-0.821276	-1.29118	-1.10065	-0.850593	-1.08645	-0.909566	-0.914102	-0.967922	-1.03333	-0.975087	-0.908022	-0.807135	-0.857626	-1.01292	-1.09389	-1.1365	-1.16304	-0.977656	-1.04167	-0.853929	-0.773372	-1.06233	-1.06819	-1.2764	-1.25635	-1.08053	-1.2403	-1.20093	-1.20921
ADAM9	1.63324	2.24945	1.68025	1.45094	1.79874	2.0796	2.03522	2.20244	1.99459	2.05464	1.97024	2.28152	2.11173	2.31983	1.51048	1.76107	1.4741	1.5994	1.69129	1.58881	1.87662	1.66884	1.88857	1.61595	1.86214	1.96494	1.64011	1.59462	1.66562	1.55575	2.16728	1.89017	1.78432	1.9839	1.87936	2.19044	1.85987	1.73192	1.79004	1.97135	1.60883	1.17318	1.35764	1.4664	1.50143	1.52805	1.56409	1.4009	1.34253
ADAMDEC1	-1.06316	-0.684921	-0.426096	0.591012	-0.50171	0.427572	-0.673668	0.309307	0.201755	-0.518681	-0.190186	-0.59224	-0.0448527	-0.394852	-0.889448	-0.754154	-0.932684	0.266704	-0.312817	1.18154	-0.718851	0.457843	0.121198	-0.630206	-0.942809	0.987226	0.989202	1.12439	0.504747	1.20203	-0.313084	-0.721079	-0.412775	0.256001	0.295768	-1.01458	-0.562582	-0.661777	-0.813774	0.0940675	0.270327	-0.906741	-0.553375	1.22391	-1.10162	-0.424813	0.967908	0.632174	-0.113989
ADAMTS12	-1.20136	-1.26158	-1.27994	-1.39704	-1.17421	-1.19397	-1.24295	-1.08188	-1.30997	-1.18296	-1.06084	-1.29559	-1.2875	-1.17482	-1.31662	-1.28239	-0.997066	-1.20446	-1.28303	-1.24493	-1.20294	-1.1427	-1.22849	-1.08734	-1.26238	-1.08943	-1.01372	-1.24687	-1.08796	-1.27072	-1.15925	-1.34597	-1.25648	-1.33367	-1.31205	-1.1935	-1.2322	-1.31219	-1.26719	-1.19059	-1.14616	-1.31652	-1.13699	-1.23285	-1.18093	-1.2226	-1.24169	-1.2823	-1.19044
ADAMTS13	-0.969441	-0.979676	-0.97988	-1.07569	-0.983486	-1.04243	-0.885009	-1.05738	-1.07579	-0.994042	-0.770748	-1.03237	-1.07125	-1.10256	-1.09887	-0.908888	-0.948072	-0.976362	-0.810004	-1.04025	-0.709889	-0.970659	-0.898173	-0.915974	-1.00859	-0.885898	-0.841384	-0.96566	-0.995881	-1.03207	-0.91765	-0.956244	-0.678952	-0.827314	-1.01086	-0.837159	-0.84319	-0.59656	-1.05553	-0.872859	-1.00422	-0.733581	-0.949156	-1.08018	-0.979636	-1.03984	-1.154	-1.07188	-0.959258
ADAMTS5	-0.837598	-0.760063	-0.62516	-0.408971	0.421938	-0.196875	-0.371516	-0.763516	0.567622	-0.720603	0.079785	-0.278092	-0.22656	0.0483848	-0.442343	0.509103	-0.77425	-0.393409	-0.263685	-0.489727	0.4067	0.733038	0.0687488	0.238921	-0.821182	0.322488	0.130332	-0.147004	-0.773207	-0.118857	-0.590955	0.219269	-0.652591	-0.494972	-0.27405	-0.728268	-0.791655	-0.268758	-0.585904	-0.606739	-0.959549	0.0418777	0.329701	-0.156895	-0.144107	-0.553831	-0.416471	-0.304383	-0.651354
ADAMTS7	-1.14721	-1.24375	-1.15927	-1.15759	-1.16622	-1.22993	-1.22404	-1.14924	-1.24367	-1.17556	-1.10196	-1.24786	-1.13201	-1.23248	-1.23402	-1.19642	-1.14219	-1.10951	-1.10952	-1.16055	-1.17114	-1.31334	-1.20986	-1.15167	-1.25525	-1.16464	-1.29205	-1.27642	-1.26901	-1.16923	-1.15482	-1.12514	-0.795908	-1.19204	-1.05688	-0.894268	-1.05974	-1.06924	-1.05787	-0.994293	-1.0221	-1.03794	-1.17181	-1.20587	-1.13912	-1.06355	-1.18503	-1.22622	-1.25246
ADAMTS8	-1.18741	-1.28363	-1.03139	-1.14157	-1.22481	-1.1379	-1.13655	-1.17435	-1.18414	-1.20113	-0.966491	-1.16764	-1.17338	-1.3007	-1.00467	-1.31113	-1.30389	-1.20759	-1.17673	-0.837378	-1.16393	-1.12406	-1.05921	-1.13363	-1.29685	-1.18283	-1.20025	-1.30284	-1.25302	-1.24222	-0.915966	-1.2919	-0.867802	-1.20947	-1.19877	-1.06058	-1.16495	-1.12855	-1.19944	-1.05918	-1.0574	-1.07448	-1.03378	-1.26572	-1.13239	-1.17389	-1.17882	-1.01267	-1.17607
ADAR	2.09924	2.34606	2.56994	2.17596	2.44828	2.28944	2.27051	2.16529	2.14363	2.18377	2.28919	2.19444	2.59834	2.22698	2.40582	2.2578	2.2176	2.18983	2.23705	2.49265	2.22397	2.21018	2.30942	2.31734	2.37517	2.15714	2.47755	2.5306	2.31405	2.42394	2.26571	2.28701	2.89678	2.01404	2.28184	2.22941	2.16138	2.39365	2.65799	2.16391	2.63422	2.37145	2.11183	2.91175	2.24032	2.15435	2.39497	2.45197	2.14637
ADARB1	-1.07618	-0.793325	-0.875468	-0.864253	-0.865762	-0.799264	-0.917112	-0.803282	-0.71268	-0.915653	-0.919321	-0.984624	-0.5969	-0.772002	-0.76333	-0.878192	-1.15626	-0.791423	-0.777048	-0.838194	-0.766232	-0.782055	-0.866294	-0.962867	-0.840652	-0.711357	-0.759949	-0.715849	-0.803654	-0.759691	-0.900148	-0.750125	-0.561987	-0.956521	-0.806559	-0.844115	-0.723522	-0.757664	-0.849994	-0.845455	-0.774599	-0.845662	-0.869497	-0.904212	-0.932986	-0.947983	-0.748574	-0.82279	-0.87063
ADARB2	-1.3036	-1.26796	-1.29121	-1.24768	-1.19862	-1.2349	-1.24319	-1.2306	-1.27483	-1.20354	-0.890264	-1.15743	-1.1837	-1.16815	-1.01127	-1.32369	-1.30313	-1.07591	-1.23502	-1.27577	-1.12475	-1.21514	-1.13728	-1.14384	-1.34361	-1.24405	-1.33977	-1.19067	-1.26316	-1.2743	-1.25495	-1.22036	-0.799071	-1.10024	-1.18509	-1.01202	-1.01967	-1.1259	-1.26272	-1.19578	-1.18605	-1.17858	-1.20752	-1.23095	-1.17244	-1.21323	-1.17638	-1.25206	-1.19823
ADAT1	0.328926	0.319732	0.607636	0.273052	0.0444114	-0.0793971	0.194183	0.330502	0.415586	0.236304	0.453633	0.0604361	0.0952076	0.208455	0.0483731	-0.107256	0.470252	-0.348932	0.176977	0.206829	0.343817	0.0787886	0.302559	0.166276	0.00199442	0.208413	0.191849	0.264587	0.393141	0.279982	0.208008	0.00662541	0.374254	0.372073	-0.291067	-0.175178	0.144674	0.0489212	0.120639	0.319044	0.483077	0.298088	0.311741	0.568644	0.350843	-0.0612405	0.337311	-0.0371207	0.524861
ADCK4	-1.22285	-1.20889	-1.29504	-1.27481	-1.22063	-1.2092	-1.24957	-1.15783	-0.972932	-1.20501	-1.13511	-1.18948	-0.955817	-1.06552	-1.30702	-1.02398	-1.21461	-1.18451	-1.07364	-1.21687	-1.21948	-1.26731	-1.1072	-1.12085	-1.33749	-1.1447	-0.841767	-1.22332	-1.1515	-1.34481	-1.25838	-1.27623	-0.994999	-1.31697	-1.25338	-1.15233	-1.30424	-1.19626	-1.21857	-1.16157	-1.25356	-1.03972	-0.928373	-1.08541	-0.874988	-1.10869	-1.3023	-0.927008	-1.06213
ADCY2	-0.393633	-0.533361	-0.251399	-0.32265	-0.718746	-0.446918	-0.427931	-0.412906	-0.420034	-0.273041	-0.355453	-0.210553	-0.388689	-0.526651	-0.407242	-0.368334	-0.873019	-0.0888288	-0.379231	-0.586765	-0.218557	-0.51457	-0.45826	-0.178233	-0.233814	-0.523655	-0.306836	-0.505592	-0.600768	-0.412105	-0.332046	0.0309899	-0.0259537	-0.525989	-0.326458	-0.493664	-0.226243	-0.289515	-0.554326	-0.477696	-0.0288402	0.279137	-0.409469	-0.0530017	-0.000405233	-0.296991	-0.32144	-0.3196	-0.324247
ADCY6	-0.351881	-0.451272	-0.442407	-0.448907	-0.184822	-0.641606	-0.658299	-0.687885	-0.640063	-0.73514	-0.799454	-0.40655	-0.311753	-0.246508	-0.455746	-0.299909	-0.702982	-0.575068	-0.568838	-0.451475	-0.574347	-0.519931	-0.641133	-0.287424	-0.0656622	-0.504589	-0.153642	-0.666013	-0.473562	-0.389037	-0.464557	-0.376545	-0.332852	-0.463496	-0.540799	-0.398775	-0.436202	-0.451668	-0.620452	-0.73923	-0.467956	-0.0486534	-0.680207	-0.304898	-0.54709	-0.387161	-0.432546	-0.378649	-0.405313
ADCY7	0.181967	0.416903	0.236531	0.506402	0.249084	0.225135	-0.0657868	0.360579	0.102045	0.0485676	0.318698	0.234206	0.296637	0.0754587	0.392644	0.400203	0.126929	0.233951	0.216789	0.650174	0.229527	0.00274374	0.124817	0.349809	0.422919	0.874537	0.741091	0.917473	0.154058	0.410015	0.587258	0.505835	0.951067	0.288697	0.519091	0.269111	0.337847	0.21336	0.465244	0.298093	0.280705	0.107324	0.0650329	0.610155	0.325702	-0.103311	0.339472	-0.04543	-0.330695
ADCY8	-0.760463	-0.553797	-0.765588	-0.975912	-1.13606	-1.05377	-0.879199	-0.8757	-0.953339	-0.99584	-0.558081	0.20647	-0.605857	-1.23143	-1.10987	-0.529281	-0.424773	-0.810391	-1.02089	-0.88223	-0.810507	-0.894577	-0.833908	-1.28679	-1.11181	-1.24166	-1.02225	-1.21258	-1.23892	-0.822039	-0.38336	-0.988818	-0.0715739	-1.17647	-0.880561	0.28641	-1.22462	-1.059	-0.762014	-0.923241	-0.470946	0.463533	-1.18956	-0.963822	-1.05161	-0.916626	-1.02403	-1.01256	-0.97903
ADCY9	-0.726737	-0.538528	-0.696083	-0.727517	-0.464258	-0.660425	-0.452488	-0.609614	-0.58475	-0.501874	-0.577399	-0.65471	-0.45799	-0.464714	-0.440343	-0.533457	-0.502605	-0.581351	-0.626654	-0.71075	-0.464374	-0.611867	-0.517814	-0.627005	-0.420804	-0.639217	-0.419061	-0.39743	-0.511085	-0.704161	-0.548947	-0.352011	-0.44246	-0.553582	-0.46236	-0.385495	-0.530223	-0.39743	-0.567354	-0.575728	-0.420802	-0.476401	-0.492367	-0.589013	-0.518274	-0.588568	-0.543946	-0.639884	-0.609868
ADCYAP1	-1.12484	-1.26987	-1.33745	-1.25784	-1.13667	-1.126	-1.15382	-1.14227	-1.2278	-1.03003	-1.10862	-1.13124	-1.15845	-1.1188	-1.30249	-1.16284	-1.13665	-0.995789	-1.18602	-1.18076	-1.01755	-1.06562	-1.12921	-1.27236	-1.28941	-1.00485	-1.14761	-1.22378	-1.01229	-1.14582	-1.12211	-1.21296	-0.890931	-1.18879	-1.19158	-1.20698	-1.17087	-1.2907	-0.976918	-1.2285	-1.1071	-1.25987	-1.22447	-1.17257	-1.14625	-1.00057	-1.14684	-0.708098	-1.19538
ADCYAP1R1	-1.31448	-1.19642	-1.15458	-1.14101	-1.2882	-1.39346	-1.10596	-1.29124	-1.4027	-1.19849	-0.961331	-1.22494	-1.03672	-1.29626	-1.40386	-1.18468	-1.15392	-1.0122	-1.23102	-1.21641	-1.13708	-1.3418	-1.21389	-1.20742	-1.41732	-1.31864	-1.27412	-1.31615	-1.31041	-1.28417	-1.02808	-1.03009	-0.968379	-1.01101	-1.32382	-1.237	-1.23567	-0.986534	-1.17415	-1.3285	-1.03577	-0.852897	-1.24996	-1.16397	-1.01401	-1.1851	-1.27322	-1.4017	-1.26749
ADD1	0.969403	0.914992	0.994653	0.896966	0.894695	0.865863	1.00035	0.812962	0.819104	0.919048	0.948872	0.966436	1.01287	0.921166	1.20639	1.03468	0.83789	1.00023	0.995304	0.928068	1.06607	0.936296	0.90281	0.987399	0.927741	0.600014	1.04719	0.915539	0.901699	0.532067	1.04879	0.917958	0.734559	0.807796	0.897335	0.742712	0.909683	0.921274	0.768054	0.82439	1.01766	1.17848	1.09407	1.00043	1.10384	1.23549	1.00534	0.884374	1.04009
ADD2	-0.984563	-0.858758	-0.548248	-0.868789	-0.534367	-0.781212	-0.750368	-0.952719	-0.747554	-0.820898	-0.84062	-0.485313	-0.802705	-0.795942	-1.00864	-0.358004	-0.912277	-0.65816	-0.580135	-0.664176	-0.723674	-0.956475	-0.73836	-0.651615	-0.985296	-0.926443	-0.357424	-0.999244	-0.695297	-0.809234	-0.665887	-0.697331	-0.0864307	-0.787425	-0.721726	-0.573292	-0.970116	-0.781948	-0.273278	-0.682344	-0.719188	-0.317587	-0.459703	-0.588578	-0.606084	-0.210614	-0.546775	-0.357129	-0.668983
ADD3	1.47143	1.19592	1.91626	2.11772	1.4117	1.58805	1.17113	1.3681	1.7603	1.18696	1.87148	1.51368	1.47786	1.47297	1.9053	1.76255	0.99304	1.96685	1.76361	1.45303	1.22502	1.47537	1.76178	1.83253	1.92756	1.78496	1.63656	1.57747	1.52363	1.62814	1.69157	1.66735	2.17768	1.31674	1.65651	1.66845	1.44313	1.6069	-0.107223	1.52299	1.93049	2.55702	1.59373	2.01514	2.12124	1.81197	1.76463	1.73678	1.46571
ADH5	1.58046	1.568	1.7727	1.73356	1.55078	1.58883	1.683	1.80239	1.63976	1.76619	1.65218	1.70133	1.68931	1.58025	1.31189	1.80872	1.5143	1.57754	1.87945	1.58212	1.61552	1.54189	1.61841	1.46275	1.64006	1.60585	1.28585	1.28421	1.32654	1.75119	1.65028	1.80584	1.33397	1.61902	1.63152	1.63142	1.68052	1.57086	1.44543	1.66856	1.55156	1.5934	1.77779	1.74152	1.92767	1.94419	1.4608	1.31263	1.77211
ADH7	-1.15288	-1.26464	-1.23928	-1.23091	-1.22586	-1.11877	-1.04333	-1.08695	-1.08047	-1.06975	-1.1521	-1.20263	-1.15514	-1.15562	-1.16423	-1.20522	-1.1701	-1.15781	-1.17336	-1.15214	-1.08301	-1.15855	-1.10503	-1.26402	-1.16833	-0.994163	-1.14819	-1.27293	-1.14393	-1.31852	-1.2041	-1.3361	-1.21285	-1.25471	-1.18699	-1.16627	-1.31397	-1.24575	-1.22367	-0.958115	-1.33192	-1.09784	-1.09123	-1.08986	-1.06183	-1.0275	-1.1613	-1.2946	-1.06731
ADIPOR1	1.24499	1.22532	1.0016	1.38199	1.13119	1.02707	1.04321	1.17286	1.10526	1.14151	1.25283	1.33167	0.874283	1.00519	0.969277	1.07028	1.15935	1.07318	1.11167	1.07029	0.913324	1.12527	1.01277	1.17216	1.21128	1.18301	1.01346	1.03723	1.23549	1.21198	1.07564	1.17097	1.13811	1.1247	1.06925	1.31676	1.39431	1.01101	1.3674	1.08604	1.19613	1.01362	1.00696	0.738267	0.864975	0.916411	1.0572	0.79209	1.00333
ADIPOR2	1.27497	1.0901	1.27319	1.21618	1.08572	1.12808	1.14514	0.928357	1.00655	1.20213	1.57788	1.17343	0.848411	0.930028	1.57332	0.949545	1.05183	1.14304	1.15002	1.21136	1.54655	1.18297	1.09979	1.22741	1.19491	1.04553	0.917066	1.15216	0.916118	1.06752	1.3285	1.24845	1.49949	1.00606	0.973339	1.17051	1.23633	1.14522	1.06169	1.1507	1.37207	1.52939	1.10346	0.805317	0.897774	1.00542	1.15762	1.29039	0.808134
ADORA1	-0.190466	-0.386545	-0.646077	-0.251749	-0.391698	-0.739946	-0.681891	-0.664198	-0.740427	-0.556806	-0.0407816	-0.48575	-0.54212	-0.420552	-0.517666	-0.41944	-0.564404	-0.277343	-0.424665	-0.648781	-0.30533	-0.464577	-0.264374	-0.367376	-0.189459	-0.870063	-0.385187	-0.574857	-0.632389	-0.805328	-0.201015	-0.426812	-0.510319	-0.690974	-0.696099	0.0626774	-0.357986	-0.357097	-0.728611	-0.367728	0.104536	-0.660991	-0.848841	-0.913211	-0.678296	-0.76155	-0.847607	-1.03775	-0.979086
ADORA2A	-0.951917	-1.16542	-1.14658	-1.11052	-1.15206	-1.04901	-1.016	-0.992646	-1.13035	-1.07362	-1.00567	-1.10364	-1.12788	-1.07382	-0.956166	-0.768502	-0.949158	-0.95088	-0.807729	-0.882571	-1.01413	-0.910085	-1.12571	-0.923653	-0.987088	-0.728956	-0.736456	-0.761671	-1.13135	-1.14416	-1.05507	-1.04375	-1.10474	-1.08748	-0.91451	-0.8983	-1.09569	-1.08486	-1.17744	-0.975858	-1.03608	-0.916684	-0.825125	-1.05879	-0.945775	-0.978408	-1.0104	-0.938305	-0.88448
ADORA2B	-0.308741	0.497269	0.0782104	-0.0428869	0.529076	0.467354	0.395276	0.61523	0.579545	0.222297	-0.412841	0.325773	0.0549434	0.452241	0.277685	1.00782	0.803478	0.103763	0.138789	-0.326421	-0.949764	0.322123	1.06537	0.0605193	1.51161	0.165577	0.129502	0.164579	-0.260239	0.754937	-0.410333	-0.280478	0.0475517	0.227135	0.502393	0.319531	-0.0806131	-0.0871178	-0.29883	0.863083	0.262358	-0.987025	-0.123072	-0.5687	0.000986775	0.604916	0.299449	-0.197947	0.336134
ADORA3	0.786849	0.85507	0.340559	0.777207	1.05199	0.714265	0.123151	1.00987	0.79132	0.270932	1.36589	0.858955	0.539037	0.685053	0.892864	0.428326	0.25549	0.603098	1.19638	1.13352	1.12515	1.00389	0.453381	1.2075	0.919238	1.61737	0.740686	1.10608	0.758767	0.350179	1.12041	1.04689	0.865262	0.568919	1.26055	0.896131	1.42937	0.587486	0.895527	0.960739	0.869739	0.1913	-0.00450221	1.04121	0.684822	-0.00419049	0.907578	0.465539	0.362271
ADPGK	1.1674	1.11317	1.06079	1.26581	1.32913	0.751227	0.940351	1.13241	0.986017	0.910607	1.07546	0.761062	0.816239	0.685622	0.976203	1.00906	1.1259	0.882405	1.05046	1.0424	0.85423	0.929583	0.945202	1.08972	1.318	1.40573	1.13957	1.31791	1.168	0.911818	0.352469	1.0728	0.972148	1.11004	0.942704	0.815026	1.00123	0.915239	0.711977	1.14012	0.971495	0.601738	0.89999	0.79106	0.775782	0.701241	0.924061	1.09399	0.958658
ADPRH	-1.2122	-1.18192	-1.08396	-1.02491	-0.951237	-1.35093	-1.1151	-1.16257	-1.26353	-1.10367	-1.09291	-1.18475	-1.14213	-1.16566	-1.37037	-1.10429	-1.13391	-1.09187	-1.1208	-1.03218	-0.990526	-1.12468	-1.20808	-1.17434	-1.16059	-1.10534	-1.15471	-1.28558	-1.21305	-1.2169	-1.03031	-1.04676	-1.09728	-1.26225	-1.13501	-1.27679	-1.14598	-1.16153	-1.15611	-1.33019	-1.25875	-1.11825	-1.17807	-1.07503	-1.10204	-1.15475	-1.20442	-1.16496	-1.15697
ADRA1A	-1.29237	-1.15735	-1.27008	-1.20938	-1.28619	-1.31262	-1.22005	-1.20626	-1.28696	-1.24739	-1.17792	-1.3089	-1.25546	-1.28312	-1.30709	-1.19549	-1.29721	-1.17463	-1.22194	-1.24993	-1.21029	-1.25203	-1.23478	-1.24714	-1.23684	-1.27255	-1.31032	-1.30469	-1.28111	-1.34076	-1.28048	-1.27517	-1.16087	-1.24104	-1.25418	-1.20137	-1.20287	-1.19572	-1.21554	-1.2253	-1.3115	-1.17411	-1.14629	-1.25247	-1.16423	-1.15751	-1.27945	-1.23493	-1.27359
ADRA1B	-1.19276	-1.26285	-1.23917	-1.19855	-1.08887	-1.19747	-1.03081	-1.24725	-1.11976	-0.906786	-0.997377	-1.08656	-1.10162	-1.09743	-1.15093	-1.16983	-1.14641	-0.959195	-1.04763	-1.18404	-1.00187	-1.10734	-1.0845	-1.1063	-1.20011	-0.978164	-1.24267	-1.25342	-1.20422	-1.27368	-1.15441	-1.26501	-0.713488	-1.18394	-1.05732	-1.1809	-1.12097	-1.08784	-1.17786	-1.05474	-1.06304	-1.06078	-1.03712	-1.26446	-1.10977	-1.17458	-1.06541	-1.10228	-1.09805
ADRA1D	-1.27865	-1.13972	-1.2605	-1.31603	-1.26077	-1.22231	-1.12237	-0.96614	-1.14178	-1.01152	-1.09619	-1.20842	-1.19708	-1.19484	-1.21653	-1.1774	-1.23333	-1.16451	-1.11897	-1.26091	-1.00867	-1.09793	-1.09333	-1.13799	-1.31196	-1.19656	-1.27244	-1.18678	-1.21487	-1.25907	-1.28879	-1.32571	-1.26482	-1.20221	-1.21008	-1.26781	-1.21221	-1.30805	-1.23996	-1.2356	-1.24331	-1.1667	-1.18026	-1.28153	-1.1523	-0.981233	-1.22342	-1.28404	-1.15505
ADRA2B	-0.915828	-1.10886	-1.10582	-0.910426	-0.975082	-1.15322	-0.900953	-1.14778	-1.15911	-1.06064	-1.06587	-1.14531	-1.05381	-1.09455	-1.15185	-0.997207	-1.01504	-1.05856	-1.09073	-1.03148	-1.14037	-0.920156	-1.19178	-1.07147	-1.19936	-0.873479	-1.05119	-1.30103	-0.960761	-1.2628	-1.11288	-1.1495	-1.21467	-1.21092	-1.18262	-1.19979	-0.99471	-1.03712	-1.14366	-0.938734	-0.922378	-0.798406	-1.08818	-1.02092	-0.78896	-0.949442	-1.11296	-1.12762	-1.12343
ADRB1	-1.40858	-1.36323	-1.41958	-1.38461	-1.41894	-1.36641	-1.30982	-1.308	-1.40018	-1.22749	-1.07253	-1.2484	-1.40727	-1.39282	-1.41747	-1.33956	-1.32861	-1.25337	-1.30088	-1.38194	-1.34815	-1.32912	-1.36388	-1.28984	-1.4471	-1.37414	-1.34582	-1.32656	-1.41631	-1.42263	-1.28855	-1.51093	-1.04479	-1.3474	-1.38592	-1.10584	-1.269	-1.35285	-1.34444	-1.32471	-1.31943	-1.29116	-1.24186	-1.37874	-1.41325	-1.21013	-1.40949	-1.3637	-1.36439
ADRB2	-0.208057	-0.466997	-0.408613	-0.0596372	-0.550001	-0.387667	-0.359094	0.187598	-0.099765	-0.445725	-0.106999	-0.231941	-0.555357	-0.451762	-0.360788	-0.3495	-0.605358	-0.328811	0.199692	0.293301	-0.119815	-0.289872	0.0399139	0.377585	-0.440489	0.869264	-0.586309	0.472185	-0.541022	-0.446401	0.0487964	-0.0864184	-0.503194	-0.585116	-0.080939	0.117855	0.559072	-0.554594	-0.522524	-0.211084	0.0724243	-0.695581	-0.568412	0.189485	0.191042	-0.458663	-0.00994422	-0.715313	-0.639541
ADRBK1	-0.729604	-0.665282	-0.720826	-0.611612	-0.554313	-0.717825	-0.740942	-0.599885	-0.699108	-0.658757	-0.595371	-0.654326	-0.666161	-0.697693	-0.648611	-0.597606	-0.693357	-0.586776	-0.625673	-0.655309	-0.602596	-0.703287	-0.74629	-0.54253	-0.715945	-0.564767	-0.665385	-0.748606	-0.552272	-0.735851	-0.696724	-0.641051	-0.41225	-0.666111	-0.693324	-0.488625	-0.54296	-0.682884	-0.657327	-0.512525	-0.579198	-0.609235	-0.70435	-0.621844	-0.579293	-0.647913	-0.786335	-0.753592	-0.68887
ADRBK2	-0.692685	-0.566209	-0.642012	-0.370101	-0.552548	-0.562496	-0.422311	-0.442917	-0.526313	-0.677508	-0.54718	-0.576271	-0.597489	-0.604003	-0.498859	-0.739159	-0.648158	-0.580872	-0.671913	-0.398121	-0.706598	-0.669332	-0.710157	-0.466128	-0.561719	-0.289695	-0.612917	-0.124751	-0.493567	-0.787921	-0.669159	-0.619396	-0.859005	-0.809034	-0.674601	-0.728269	-0.731284	-0.832052	-0.723404	-0.580343	-0.793554	-0.27358	-0.639046	-0.292391	-0.619177	-0.547019	-0.578101	-0.493354	-0.646261
ADRM1	0.990674	0.51695	0.731235	0.600318	0.715099	0.698676	1.00873	0.871155	0.747986	1.00195	0.636177	0.677485	0.752827	0.791341	1.01043	0.870435	1.14245	1.00174	0.981515	0.792793	0.834544	1.12609	1.04539	0.94016	0.78261	0.745331	0.829231	0.987489	1.079	0.879467	0.811792	0.811392	1.11598	1.13657	0.962396	0.841124	1.14635	0.780626	0.920092	1.00399	0.870118	0.555772	0.994133	0.488671	0.57225	0.851048	0.934186	0.899208	1.14995
ADSL	1.24883	1.09245	0.978754	1.1567	1.23597	1.35952	1.49895	1.20789	1.2732	1.59416	1.37973	1.44257	1.147	1.09239	1.25394	1.45849	1.7607	1.40951	1.27787	1.29591	1.26343	1.34359	1.11615	1.30755	0.905973	1.6513	1.25569	1.2342	1.20183	1.68633	1.26495	0.910758	1.41407	1.57232	1.38849	1.09265	1.70803	1.15882	1.21303	1.28981	0.899483	1.21611	1.29845	1.10366	1.5237	1.81218	1.41971	1.69344	1.53316
ADSS	0.655269	0.736954	0.887508	0.850983	0.702063	0.776311	0.622129	0.836612	0.919772	0.63889	0.521414	0.855793	0.55879	0.842118	0.571239	0.353044	0.651797	0.490575	0.577503	0.475523	0.340724	0.623544	0.486945	0.379868	0.760042	0.723613	0.367167	0.576693	0.762058	0.632673	0.798021	0.587251	0.396572	0.748384	0.324999	0.201575	0.810385	0.642904	0.647918	0.791642	0.865963	0.453857	0.418108	0.680738	0.775291	0.635671	0.456113	0.578463	0.395547
AEBP1	0.541457	0.949055	1.69508	2.15345	2.02829	1.11598	1.52442	1.14574	1.21016	1.26316	0.970911	1.79767	2.19433	1.64662	2.06171	2.63804	1.66887	1.53987	1.36352	1.09256	0.698349	1.29498	0.643537	1.94159	1.26524	1.16037	2.24618	1.52692	1.2179	2.76592	1.60365	2.75054	2.07469	1.95019	1.83695	1.51659	1.18632	1.8401	1.60066	1.5344	1.7695	0.386769	1.25872	-0.639259	-0.338901	0.0730625	1.30091	1.77786	0.420844
AES	0.872703	0.150161	0.592235	0.429264	0.464665	0.69028	0.618678	0.347873	0.266921	0.858819	0.679915	0.365164	0.88131	0.616107	0.522044	0.54049	0.801213	0.769636	0.514791	0.633012	0.75989	0.891522	0.635585	0.731222	0.438969	0.169529	0.54786	0.222674	0.589568	0.271713	0.627449	0.31016	-0.280377	0.477946	0.635489	0.985373	1.14651	0.695164	0.474281	0.880198	0.513792	0.544874	1.00286	0.535797	0.535814	1.14841	0.558487	0.717695	0.856308
AFF1	-0.314789	-0.185088	-0.265213	-0.17603	-0.202735	-0.360334	-0.350524	-0.23643	-0.322943	-0.408539	-0.308858	-0.292985	-0.0985132	-0.148265	-0.256598	-0.328746	-0.414646	-0.275061	-0.219777	-0.225987	-0.125338	-0.393804	-0.315564	-0.156221	-0.177677	-0.291183	-0.22236	-0.276884	-0.236654	-0.375876	-0.326015	-0.102517	-0.25723	-0.414021	-0.253718	-0.292531	-0.453117	-0.269784	-0.413653	-0.315586	-0.204512	-0.363399	-0.465686	-0.242957	-0.375265	-0.447033	-0.351242	-0.444865	-0.460782
AFG3L2	-0.061693	0.103457	0.214675	0.0295245	0.158102	-0.105916	0.0458118	-0.0436456	-0.0668829	-0.0177979	0.203369	-0.0704297	0.034617	0.0625181	-0.0759434	0.101506	-0.284945	-0.0701094	-0.200935	0.00307373	-0.00328504	-0.139593	-0.0303585	0.0120432	0.122495	-0.217181	-0.0958676	0.000541685	-0.0463179	-0.106674	-0.269041	-0.411799	-0.144783	-0.136776	-0.154701	-0.0618765	-0.165149	-0.0862518	-0.119599	-0.0173748	0.232552	-0.0805992	-0.0204071	-0.0774495	-0.20642	0.0460722	-0.00856721	-0.0945318	-0.181015
AFTPH	1.18253	0.9894	1.13212	1.1902	1.0878	1.20594	1.12731	1.18214	0.967792	1.05658	1.16585	1.2796	1.1987	1.18733	0.967262	1.0823	1.25514	1.22667	1.32643	1.2223	1.3377	1.05146	1.15843	1.35454	1.3247	1.17842	1.14087	1.2212	1.23028	1.02516	1.30043	1.0401	1.58444	1.06199	1.10244	1.08639	1.40785	1.33202	1.12348	1.14137	1.46994	1.11287	1.03939	1.01532	1.06478	1.13181	1.13658	1.14822	0.890768
AGER	-1.24227	-1.25829	-1.30425	-1.21376	-1.18537	-1.28208	-1.30883	-1.22621	-1.34954	-1.19211	-1.263	-1.39041	-1.26617	-1.22463	-1.31359	-1.24888	-1.29252	-1.27876	-1.31403	-1.35435	-1.29015	-1.34821	-1.2875	-1.25665	-1.30152	-1.13822	-1.30952	-1.37975	-1.34571	-1.29665	-1.32095	-1.26222	-1.11618	-1.22515	-1.23754	-1.29457	-1.19558	-1.34073	-1.33115	-1.20775	-1.19804	-1.0793	-1.32546	-1.20928	-1.15029	-1.0974	-1.39934	-1.28995	-1.19759
AGGF1	0.164765	0.311958	0.257881	0.130657	0.0188789	0.157395	0.184145	0.28554	0.259961	0.147112	0.213179	0.174419	0.100082	0.0903837	-0.0401311	0.182005	0.0416341	0.137934	0.140844	0.0908993	0.181392	0.0351761	0.299743	0.226914	0.248239	0.0249923	0.123712	-0.0108842	-0.0149231	-0.0167554	0.0607898	0.190623	-0.183849	0.00789266	0.183891	0.168984	0.0578205	0.196332	0.232975	0.165217	0.183925	0.0452286	0.191813	0.102688	0.0530267	0.317844	0.0446162	-0.102554	0.0878844
AGPAT1	0.571741	0.602928	0.655049	0.568451	0.737376	0.682227	0.622962	0.752409	0.701748	0.839531	0.763433	0.877479	0.669186	0.700147	1.08351	0.58808	0.693939	0.777932	0.623843	0.45576	0.679308	1.02918	0.616023	0.617898	0.351893	0.550449	0.85658	0.781012	0.696083	0.548671	0.804373	0.567879	0.874189	0.552938	0.577116	0.91391	0.878487	0.714004	0.858556	0.881816	0.654396	0.973421	0.893414	0.463188	0.698831	0.861622	0.729114	0.810184	0.83921
AGPAT2	-0.900323	-0.903613	-1.0629	-0.826721	-0.691519	-0.902258	-0.683664	-0.797911	-0.807187	-0.831404	-0.923066	-0.975734	-0.734603	-0.774528	-0.697986	-0.955985	-0.652616	-0.801394	-0.841931	-0.760804	-0.814004	-0.681545	-0.766994	-0.895097	-0.695454	-0.6442	-1.00702	-0.938633	-0.588469	-0.615369	-0.676741	-0.736588	-0.764155	-0.51255	-0.72929	-0.529929	-0.636992	-0.733233	-0.661343	-0.735021	-0.728861	-0.898739	-1.07721	-1.00154	-0.917445	-0.885438	-1.03313	-0.980971	-0.9703
AGPAT3	-0.578571	-0.444562	-0.470825	-0.335856	-0.486413	-0.570152	-0.526572	-0.624562	-0.647473	-0.797778	-0.778839	-0.565987	-0.271484	-0.584681	-0.603662	-0.571536	-0.917005	-0.559267	-0.550784	-0.723967	-0.515618	-0.481095	-0.660551	-0.859472	-0.591168	-0.642768	-0.733337	-0.710464	-0.793386	-0.741061	-0.358308	-0.281453	-0.524147	-0.575391	-0.781871	-0.343993	-0.619972	-0.491126	-0.689261	-0.691866	-0.38814	-0.329997	-0.814106	-0.819363	-0.551417	-0.776281	-0.776006	-0.937536	-0.674846
AGPAT4	-0.692233	-0.248449	-0.278226	-0.263717	-0.247427	-0.352484	-0.478145	-0.49037	-0.453608	-0.624182	-0.522112	-0.592908	-0.349112	-0.336723	-0.203911	-0.793197	-0.380624	-0.424208	-0.704847	-0.65305	-0.482365	-0.430388	-0.34206	-0.381558	-1.04001	-0.310302	-0.194899	-0.497111	-0.647585	-0.249165	-0.737434	-0.270915	-0.373681	-0.429093	-0.356993	-0.491814	-0.377497	-0.490644	-0.612636	-0.374702	-0.692974	-0.164786	-0.316067	-0.0472756	-0.472229	-0.111566	-0.223235	-0.34948	-0.120172
AGPS	-0.351536	0.249819	0.109464	-0.183506	-0.0812317	-0.241068	-0.38651	-0.341751	-0.268377	-0.415513	-0.426769	-0.54961	-0.0834609	-0.315821	-0.604422	-0.231446	-0.146079	-0.340314	-0.162435	-0.112412	-0.277573	-0.159223	-0.167505	-0.527887	-0.092381	-0.13714	-0.576026	-0.540491	0.126427	-0.0809369	-0.0245131	-0.145616	-0.390659	0.211782	-0.279964	-0.159844	-0.248531	-0.209271	-0.230954	-0.0534396	-0.533427	-0.33771	-0.56085	0.0175846	-0.194465	0.163036	-0.263333	-0.473641	-0.782353
AGRN	-0.572226	-0.558545	-0.609132	-0.54835	-0.237059	-0.692231	-0.51409	-0.836385	-0.638089	-0.381803	-0.465951	-0.532752	-0.420426	-0.553631	-0.437184	-0.579106	-0.705769	-0.737211	-0.554878	-0.644255	-0.752481	-0.595768	-0.883868	-0.707203	-0.669749	-0.707723	-0.4375	-0.573263	-0.812153	-0.610416	-0.555154	-0.694492	-0.361746	-0.651285	-0.536934	-0.410872	-0.686426	-0.561577	-0.597109	-0.841169	-0.501222	-0.323874	-0.408669	-0.420397	-0.57377	-0.646835	-0.606505	-0.636307	-0.572052
AGT	1.85246	1.30702	1.77977	2.03183	1.70027	2.62575	2.5829	1.38744	1.66287	2.61865	2.90153	1.40623	2.06491	2.50571	1.82065	2.26162	2.81029	2.13963	2.54165	2.28128	2.26252	1.20824	1.68467	2.59371	1.25366	1.02267	2.31508	1.8671	0.17309	1.59231	1.31311	2.3908	2.53934	2.19394	2.32328	1.90091	1.95186	2.33314	1.98938	1.80942	2.15101	2.44493	1.96074	1.69716	2.29129	2.06004	2.15089	1.42836	1.79883
AGTR2	-1.36158	-1.38024	-1.37536	-1.35239	-1.36624	-1.3585	-1.34032	-1.30591	-1.36265	-1.24329	-1.27685	-1.32723	-1.34297	-1.36718	-1.45798	-1.3446	-1.34159	-1.26227	-1.32393	-1.37739	-1.3115	-1.34687	-1.3704	-1.32394	-1.37763	-1.28489	-1.31174	-1.38204	-1.37771	-1.33352	-1.23354	-1.35803	-0.978212	-1.28699	-1.29247	-1.26465	-1.22613	-1.36518	-1.33796	-1.2911	-1.29361	-1.25522	-1.23564	-1.31018	-1.30444	-1.21392	-1.36519	-1.35042	-1.35304
AHCY	1.8892	1.43913	1.48985	1.43691	1.46648	1.68138	1.82341	1.81121	1.69736	1.98255	1.78437	1.39298	1.58771	1.45145	1.53536	1.51328	1.62628	1.74185	1.64303	1.27724	1.5959	2.19523	1.99689	1.4528	1.65909	1.67825	1.37053	1.49776	1.46131	1.72446	1.46249	1.42666	1.69403	1.89208	1.8247	1.74633	2.00797	1.77812	1.68805	1.63593	1.56931	1.62198	1.85512	1.22715	1.60311	1.77101	1.57955	1.77621	1.9829
AHCYL1	1.0241	0.876855	0.936873	1.10775	1.1958	0.733973	0.807849	0.867719	0.951473	0.865393	1.50629	1.02092	1.48686	1.02521	1.09895	1.18063	0.924007	1.13589	1.00494	1.01302	1.12341	0.853701	1.26809	1.11302	1.27215	0.913918	1.11823	0.794769	0.752873	0.838946	1.59704	1.40647	1.48094	0.480047	1.09215	1.22728	1.00775	0.945072	1.39102	0.79629	1.09075	1.78052	0.88781	1.67218	1.41941	0.748133	0.951762	1.00145	0.907057
AHI1	-0.459933	-0.249532	-0.547294	-0.351668	-0.294463	-0.332809	-0.586425	-0.532913	-0.520643	-0.662047	-0.611075	-0.449072	-0.558587	-0.363684	-0.625497	-0.557711	-0.503731	-0.51312	-0.552784	-0.491611	-0.394314	-0.289521	-0.845272	-0.368847	-0.627211	-0.291426	-0.26535	-0.585356	-0.413492	-0.47883	-0.661934	-0.359553	-0.486536	-0.310602	-0.474639	-0.599389	-0.425024	-0.412664	-0.203541	-0.245684	-0.648221	-0.131054	-0.574603	-0.12113	-0.169527	-0.340869	-0.547131	-0.186978	-0.278585
AHR	0.540619	0.835439	1.17517	1.21182	1.32851	0.898961	1.03424	1.52009	1.43465	0.723534	1.2831	0.906757	1.11772	1.56324	1.86176	1.27924	1.00451	1.35841	1.40179	0.829514	1.30659	1.01483	0.117886	0.574311	0.915188	1.7063	1.33313	1.07911	1.3251	1.05292	1.44045	1.70471	1.23481	1.67241	0.939453	0.413775	0.716205	1.37498	0.801255	1.48258	0.136661	-0.0505202	1.46168	0.53137	1.47967	0.89984	1.4244	1.3965	-0.0179613
AHSA1	1.19531	1.3427	1.12336	1.07345	1.23796	1.39614	1.04937	1.44959	1.15152	1.01323	1.34635	1.14964	1.29041	1.32397	1.21796	0.993697	1.4742	1.38601	1.16191	1.43582	1.4694	1.56839	1.35763	1.36682	0.94127	1.15456	0.738952	1.35661	1.66477	1.30331	1.25941	0.918137	1.09706	1.22373	1.22536	1.21111	1.39451	1.24329	1.31328	1.66705	1.07208	1.43884	0.944868	1.14218	1.08112	1.58226	1.21468	1.62022	1.22339
AHSG	-1.23947	-1.35103	-1.27148	-1.21444	-1.22376	-1.34396	-1.21769	-1.18881	-1.22005	-1.12868	-1.2659	-1.17932	-1.23206	-1.27708	-1.30603	-1.25949	-1.21122	-1.25661	-1.16236	-1.11399	-1.25412	-1.19974	-1.32605	-1.31488	-1.3328	-1.19777	-1.29957	-1.36509	-1.2795	-1.18192	-1.18878	-1.22392	-1.17423	-1.23481	-1.24356	-1.12978	-0.99673	-1.31207	-1.2143	-1.2122	-1.27134	-1.21391	-1.13221	-1.24602	-1.09084	-1.13336	-1.34947	-1.16345	-1.27653
AIF1	1.18482	0.895901	0.841823	1.20093	1.25425	0.968376	1.00994	1.23516	0.945837	0.930107	1.14474	1.02547	0.819944	1.09316	1.13818	1.10172	0.901054	1.33662	1.28084	1.41874	1.1656	1.11669	1.06096	1.43858	1.14717	1.73501	0.946671	1.51027	0.976867	0.717655	1.11245	1.19267	1.05586	0.968742	1.44855	1.20996	1.33505	0.877855	1.00617	1.16892	0.901984	0.681059	0.600826	0.994553	1.20663	0.371328	1.0965	0.792195	0.601036
AIFM1	0.639619	0.722183	0.61425	0.375289	0.342056	0.0652081	0.0542813	0.194959	0.174917	0.18274	0.471092	-0.200375	0.19352	0.2073	0.219711	0.261319	0.290357	0.0399131	0.566671	0.635554	0.443293	0.388502	0.373681	0.504914	0.215809	0.134004	0.0753815	0.37696	0.259343	0.59569	0.0666707	0.471635	-0.0493659	0.551995	0.429236	0.184545	0.47221	0.322735	0.4665	0.417455	0.284809	-0.095678	0.0692408	0.322465	0.0802525	0.607755	0.323604	0.334211	0.238358
AIM1	-0.471395	0.805431	0.510958	0.965382	1.24643	0.838304	0.140726	0.48963	0.67124	0.102147	0.235297	0.877859	0.925685	0.641503	0.552749	0.0118144	0.986324	0.35416	0.430864	0.798652	0.527893	-0.0189982	-0.229175	0.501961	0.908483	1.2223	0.585289	0.956247	0.504274	0.65991	0.816238	0.707748	1.19027	0.943267	0.0896761	-0.660433	0.590526	0.671856	0.688568	1.10352	-0.0371698	-1.37286	-0.524202	-0.893371	-0.465299	-1.00673	0.234261	-0.356405	-0.336664
AIM2	-1.0555	-0.0837625	-0.770837	-0.614476	-0.754703	-0.222455	-0.692636	0.34274	-0.635891	-0.593689	-0.772875	-0.64293	-0.504369	-1.05732	-0.709615	-0.617351	0.880612	-0.633444	-0.465494	-0.456163	-0.889723	-0.89756	-0.922841	-0.147764	-0.304122	-0.126716	-0.595605	0.0987348	-0.424495	0.877537	-0.781832	-0.922915	-0.355283	1.38608	-0.853148	-0.76409	-0.858628	-0.51279	-0.582651	0.593047	-0.105915	-0.497028	-0.619026	0.246345	0.0329275	-0.420838	-0.0781641	0.00217604	-0.500099
AIP	0.142777	0.00663562	0.0684006	0.237594	-0.111864	-0.157944	0.0124066	0.0941824	-0.115809	-0.0191359	0.00347157	-0.0825348	-0.0334476	-0.150323	0.163057	0.0929585	0.302994	0.236998	0.171946	-0.0114321	0.0675722	0.156346	0.238952	-0.121192	0.0348936	0.106215	-0.212819	0.0659319	0.190354	0.109282	-0.0150642	-0.152029	0.0275653	0.12467	0.225387	0.251586	0.175748	-0.213508	-0.158959	0.173465	0.148186	0.392333	0.235523	-0.0629658	0.321194	0.661922	0.0376501	0.192017	0.244363
AK2	0.474057	0.555451	0.330772	0.35966	0.337872	0.215386	0.380625	0.718221	0.323108	0.248831	0.445838	0.324646	0.429393	0.368101	0.0895875	0.406425	0.483035	0.280414	0.434083	0.36254	0.363559	0.270265	0.578171	0.213148	0.255858	0.396807	0.341836	0.288692	0.264104	0.243537	0.298736	0.431901	0.387638	0.420735	0.376268	0.455097	0.265897	0.124476	0.644573	0.663301	0.172566	0.208305	0.223573	0.370219	0.422801	0.341939	0.176969	0.304272	0.735555
AK4	1.15069	1.36108	0.419989	0.836162	0.666359	0.961912	1.36191	1.16416	0.731593	1.18636	0.93228	1.04587	1.08805	1.19092	0.340855	1.01143	0.945445	1.09663	0.796497	0.997128	1.38002	0.751112	0.893778	0.688366	0.760885	0.354368	0.683097	0.435355	0.547932	0.131511	0.864837	0.837066	1.37163	0.2041	0.482565	1.28505	0.0115145	1.2033	1.15612	0.704028	1.06878	0.00122557	0.0913932	-0.366686	-0.241466	0.367111	0.170737	0.396836	0.377726
AK5	-0.90871	-0.889758	-0.61279	-0.335823	-0.924997	-1.02663	-0.914721	-1.04414	-1.06485	-0.932119	-0.493749	-0.793905	-0.627842	-0.898971	-0.72939	-1.21045	-1.01106	-0.730688	-1.01474	-0.314992	-1.03877	-0.806837	-0.324404	-1.03587	-1.07158	-0.733079	-1.1403	-0.783965	-1.07945	-0.901829	-1.01542	-0.983425	-0.473888	-0.439246	-0.275631	-0.937034	0.217145	0.136333	-1.02291	-1.03264	-0.373247	-0.685582	-0.715829	-0.842971	-0.868871	-0.709972	0.0556858	-0.330924	-0.397546
AKAP10	-0.437452	-0.106676	-0.253727	-0.269497	-0.1772	-0.494797	-0.322883	-0.359658	-0.214215	-0.347681	-0.510924	-0.208897	-0.274906	-0.171795	-0.332406	-0.310104	-0.353063	-0.338124	-0.163355	-0.222431	-0.167616	-0.382227	-0.284904	-0.196511	-0.200688	-0.187385	-0.285203	-0.584514	0.0996074	-0.414257	-0.153679	-0.342109	-0.240836	-0.534397	-0.21441	-0.484623	-0.303433	-0.292471	-0.386667	-0.529036	-0.289206	-0.121105	-0.146276	-0.031853	-0.164824	-0.00414558	-0.18062	-0.288848	-0.344984
AKAP12	1.35406	2.43376	1.08068	1.38176	1.50265	2.11623	1.90972	2.0641	1.72127	1.43773	1.0645	2.18853	1.60985	2.31923	1.20364	1.71556	1.38106	2.19866	2.08572	1.09289	1.62362	2.43375	2.18731	1.42403	1.90196	1.17091	2.16259	1.45015	2.47501	1.19455	1.29597	1.48955	2.20864	2.05493	1.8305	2.3892	1.69122	2.32442	1.71647	2.07199	2.49184	0.431527	1.18635	1.0223	1.23361	1.03018	1.5578	0.762178	1.61324
AKAP2	0.902123	1.01413	1.1502	0.637593	2.04322	0.719996	1.54729	0.46719	0.81122	1.45166	0.109102	0.0729668	1.42272	1.0731	0.776842	0.853704	1.27405	0.917681	0.661915	1.53145	1.07361	1.03737	0.23369	1.32363	0.55299	0.635665	1.52029	1.08998	1.77204	0.524566	0.765401	1.15187	0.77359	1.09945	1.29068	-0.240218	0.308473	0.960968	1.00286	0.829029	1.22847	0.204947	0.348837	-0.111245	0.0572831	-0.24405	0.809683	0.569729	0.331707
AKAP6	-1.03659	-1.06985	-1.14344	-1.11998	-1.14203	-1.07399	-0.995657	-1.07236	-1.15468	-1.04699	-1.12005	-1.03013	-1.0502	-0.989141	-1.05782	-1.15499	-1.019	-0.755596	-1.18154	-1.05842	-1.10359	-1.05573	-1.00569	-1.12381	-1.17093	-1.15659	-1.11386	-1.16129	-1.11208	-1.15259	-0.867513	-1.03755	-0.767948	-1.11459	-1.08057	-1.05782	-1.08295	-0.980559	-1.10383	-0.942727	-0.889428	-0.272893	-0.939474	-0.635495	-0.747121	-0.77081	-1.07837	-0.895018	-1.02124
AKAP7	0.0878016	-0.256153	-0.431588	-0.201101	-0.329082	-0.342138	-0.37129	-0.217265	-0.226798	-0.125804	0.087541	-0.0773361	-0.505534	-0.229811	-0.521536	-0.100781	-0.379122	-0.219602	-0.232188	-0.320434	-0.103933	-0.340127	-0.361137	-0.455418	-0.654482	-0.239956	-0.268631	-0.522763	-0.553404	-0.316579	-0.158755	-0.319096	-0.424322	-0.262062	-0.159677	-0.344505	-0.270772	-0.631141	-0.330183	-0.444766	-0.547499	0.213521	0.0315443	0.0079107	0.133636	-0.0228431	-0.119385	-0.44907	-0.0112113
AKAP8	0.261691	0.374893	0.0718756	0.141645	0.323039	0.292519	0.543863	0.129273	0.231119	0.458024	0.159719	0.369642	0.256329	0.37873	0.083891	0.176518	0.420425	0.0567576	0.144994	0.207866	0.301299	0.24232	0.303634	0.357859	0.149244	0.184018	0.218693	0.235087	0.259692	0.131641	0.187756	0.250492	0.317625	-0.005053	0.221255	-0.000766151	0.177217	0.127191	0.179128	0.214557	0.105841	0.27287	0.305266	0.085128	0.21165	0.459934	0.147916	0.366367	0.175074
AKAP8L	-0.552458	-0.415919	-0.560974	-0.740839	-0.495252	-0.611572	-0.577743	-0.657013	-0.721	-0.70025	-0.57866	-0.652093	-0.47263	-0.356203	-0.45805	-0.537703	-0.623275	-0.458504	-0.596382	-0.538354	-0.527431	-0.600228	-0.546171	-0.529565	-0.596175	-0.842267	-0.546791	-0.555819	-0.495931	-0.660591	-0.626705	-0.544326	-0.458507	-0.645437	-0.634728	-0.513074	-0.400059	-0.334564	-0.527303	-0.536493	-0.587496	-0.208561	-0.643276	-0.425111	-0.48833	-0.36529	-0.647375	-0.210846	-0.475096
AKAP9	-0.665326	-0.348913	-0.363252	-0.587767	-0.524453	-0.312959	-0.570443	-0.393048	-0.525053	-0.607207	-0.498181	-0.531533	-0.369585	-0.436585	-0.60746	-0.475114	-0.445934	-0.634599	-0.642589	-0.489219	-0.565041	-0.724253	-0.650955	-0.499328	-0.565667	-0.493095	-0.482676	-0.525415	-0.321524	-0.445267	-0.63084	-0.432664	-0.593538	-0.546681	-0.557286	-0.703536	-0.593242	-0.441131	-0.321563	-0.589842	-0.626764	0.0585111	-0.460131	-0.255261	-0.403829	-0.639919	-0.615104	-0.259011	-0.629924
AKT1	0.555269	0.700158	0.289626	0.267423	0.72737	0.483068	0.607075	0.175126	0.20356	0.688053	0.750136	0.612028	0.648839	0.664673	0.813235	0.283869	0.458176	0.558903	0.219923	0.54932	0.826473	0.794229	0.581515	0.185235	0.338886	0.194365	0.573794	0.724947	0.816411	0.5411	0.791299	0.0544339	0.493782	0.52492	0.466016	0.880021	0.523452	0.646112	0.86221	0.479223	0.167029	0.689178	0.121252	0.355955	0.160447	0.523516	0.427994	0.523481	0.185085
AKT2	-1.13914	-1.08563	-1.19263	-1.18087	-1.13564	-1.13407	-1.14862	-1.10046	-1.20492	-1.1278	-1.17422	-1.07241	-1.05814	-1.18497	-1.28938	-1.08408	-1.162	-1.07098	-1.06478	-1.10066	-1.03765	-1.11911	-1.21289	-1.09878	-1.15166	-1.10786	-1.21998	-1.13999	-1.01011	-1.13519	-1.10159	-1.18482	-1.05737	-1.08069	-1.09285	-1.13608	-1.03833	-1.09651	-1.17666	-1.01452	-1.13072	-1.10795	-1.08899	-1.13894	-1.07458	-0.975457	-1.21862	-1.18272	-1.10857
AKT3	0.00240496	0.0590999	0.211733	0.0161508	0.265853	0.223278	0.154963	0.188132	0.211439	0.0813065	-0.0864816	0.174111	0.382175	0.155271	0.308656	-0.019027	0.156948	0.136741	0.0357428	0.0610795	0.0830932	0.165656	-0.042843	0.075817	0.297899	-0.0826411	0.0689519	-0.111567	0.239643	0.0864076	0.265007	0.00889669	-0.0758534	0.0949441	0.0398725	0.0486999	-0.106129	0.0519674	0.389615	-0.13952	0.347569	0.479857	0.302447	0.806549	0.623178	0.500021	0.24117	0.724908	0.169215
ALAD	-0.47177	-0.35807	-0.383413	-0.325486	-0.253965	-0.502246	-0.427377	-0.172254	-0.663548	-0.561436	-0.360073	-0.670539	-0.175004	-0.524887	-0.185869	-0.60088	-0.494823	-0.263259	-0.392701	-0.340967	-0.424816	-0.226612	-0.325447	-0.391007	-0.372863	-0.390887	-0.436085	-0.324716	-0.115958	-0.118344	-0.113575	-0.253089	0.00253763	-0.344526	-0.305086	-0.355318	-0.00421204	-0.36656	-0.426143	-0.344912	-0.299244	-0.323731	-0.710171	-0.388615	-0.3706	-0.205597	-0.226572	-0.430171	-0.471071
ALAS1	0.823763	0.52723	0.922197	0.406697	0.118281	0.513302	0.533251	0.62335	0.601398	0.627233	0.800254	0.690227	0.308425	0.582194	0.541965	1.01524	0.476341	0.659371	0.903605	0.890726	0.895683	0.643736	0.946378	0.527319	0.74651	0.428195	0.586873	0.988295	0.680987	0.873305	0.872476	0.762287	0.723872	0.857669	0.748613	0.918464	0.900846	0.669925	0.727097	0.683726	0.955073	0.361805	0.772011	0.65811	0.435123	0.596661	0.522403	0.597783	0.88074
ALCAM	1.15674	0.414704	1.09861	1.1816	1.07172	0.971111	0.742928	0.629995	0.762486	0.53951	1.34699	1.12872	1.34553	0.674251	1.8289	0.91056	1.44129	1.20647	0.997804	1.09941	0.447805	1.0926	0.971596	1.14187	1.10855	1.43839	1.58816	1.35335	1.61308	0.816793	1.03257	1.44703	1.09933	0.894343	1.15911	1.28824	0.851849	0.684641	0.929029	0.984681	1.09397	2.03937	1.67464	2.21203	1.94415	1.80676	1.76067	1.64194	1.70082
ALDH18A1	0.531089	0.401629	0.610211	0.442426	0.414691	0.184495	0.222671	0.171285	0.108769	0.150171	0.211102	0.0881161	0.257548	0.265695	-0.0356925	0.302617	0.435453	0.530154	0.420621	0.462944	0.341684	0.3705	0.264649	0.243524	0.264677	0.345886	0.236514	0.316533	0.644008	0.635566	0.0304522	0.151882	0.139481	0.761613	0.357989	0.345553	0.316443	0.515312	0.449683	0.458217	0.407578	0.533625	0.342235	0.537318	0.52431	1.23038	0.570345	0.344153	0.424279
ALDH1A1	-0.464774	0.074204	0.712008	1.29365	0.0690526	1.13269	-1.09339	0.123039	0.0526064	-0.831938	0.534923	-0.530512	-0.154543	0.603713	-0.157784	-0.557441	-0.308561	0.864012	1.19181	1.08885	-0.420701	1.0159	0.347743	1.33797	1.42021	0.692778	-0.111127	0.812522	0.101009	-0.362684	-0.702246	0.131572	-0.151444	1.46858	0.205614	-0.376486	2.25293	0.46998	-0.554716	0.453805	0.47894	-0.00180567	-0.814884	-0.744814	-0.871181	-0.543571	1.0011	-0.163881	-0.241538
ALDH1A2	-1.09443	-0.857792	-1.08468	-0.8381	-1.04066	-1.21486	-0.671092	-1.02357	-0.804119	-0.98941	-1.12176	-1.10703	-1.08739	-1.18845	-1.14245	-1.03124	-1.1296	-1.1212	-0.93884	-1.10508	-1.00539	-0.899954	-1.1234	-0.763414	-1.13343	-0.871414	-1.11539	-1.09541	-1.13023	-1.11249	-1.10984	-1.20713	-0.870133	-1.12335	-0.941765	-1.0068	-0.980123	-0.969407	-0.733251	-0.656875	-1.04575	-1.01755	-1.13077	-1.07473	-1.00265	-0.995779	-1.16291	-1.02705	-1.14462
ALDH1A3	-0.920462	0.0380248	2.27249	0.259085	0.284653	0.187606	0.123675	-0.947062	-0.106161	-0.734975	-0.798292	-0.889935	-0.913264	-1.04219	-0.364596	-0.65053	-0.4816	-0.808974	0.0169438	-0.971615	-0.78455	0.0777195	-0.556255	-0.488413	0.634716	0.806374	-0.265569	0.726532	1.66896	-0.26252	-0.83913	-1.00096	-1.04766	0.380381	-0.808007	-0.977518	0.934587	-0.897301	-1.07647	-0.112004	-0.931241	-0.853343	-0.510428	-1.02924	-1.02772	-1.00085	-0.741059	-0.501063	-0.544261
ALDH1B1	-1.15644	-1.08595	-1.20071	-1.16695	-1.13979	-1.16416	-1.20476	-0.930113	-1.10744	-1.24639	-1.06693	-1.22113	-1.22326	-1.09846	-1.28906	-1.24023	-1.10444	-1.24166	-1.04305	-1.07974	-0.971508	-1.07915	-1.23848	-1.26677	-1.12818	-1.09895	-1.1697	-1.04524	-0.98272	-0.636826	-1.11929	-1.12482	-1.09013	-0.889442	-0.993876	-1.00752	-1.08402	-1.0795	-1.10357	-0.944848	-0.949375	-1.14939	-1.01896	-1.16483	-1.04274	-1.05337	-1.1669	-1.18568	-0.953905
ALDH2	1.46863	1.25925	1.98635	2.10351	1.29892	1.55151	1.22993	1.21697	1.28234	1.24739	1.62977	1.35526	1.35369	0.986715	1.58571	1.59189	0.741898	1.83542	1.81022	1.87042	1.52225	1.58163	1.37866	1.51828	1.54543	1.77841	1.76788	1.74418	1.12903	1.58763	1.65635	1.97329	1.81467	1.18481	1.58548	1.7089	1.72918	1.48456	1.47731	1.31571	1.94941	2.14441	1.59235	1.51143	1.80243	1.57935	1.79534	1.49788	1.02018
ALDH3A1	-1.39084	-1.51188	-1.37708	-1.16672	-1.28058	-1.29875	-1.17182	-1.19676	-1.44204	-1.26359	-1.16312	-1.15682	-1.37609	-1.25058	-1.20344	-1.27086	-1.38211	-1.36643	-1.31866	-1.30516	-1.32295	-1.3483	-1.35226	-1.36223	-0.890507	-1.21365	-1.45353	-1.49082	-1.3256	-1.25444	-1.19777	-1.08789	-0.656329	-1.14886	-1.40145	-1.09287	-1.16835	-1.35961	-0.777419	-1.12191	-0.760139	-1.08702	-1.31123	-1.36649	-1.22013	-1.19951	-1.43757	-1.29734	-1.27797
ALDH3A2	1.01379	1.05996	1.09695	1.05674	1.0077	0.932909	0.812316	0.909543	1.02398	0.776901	0.950173	0.814317	1.22201	0.875387	1.17188	1.00071	1.08852	1.2446	1.11381	1.23594	1.19699	0.913098	0.865191	1.05943	1.35919	0.772602	0.892316	0.688498	1.07966	0.879835	1.09791	1.39278	0.993232	0.797171	1.20981	1.09696	0.840687	1.21861	1.18514	0.861132	1.57125	1.44859	1.07696	1.21368	1.15985	1.38098	0.957424	1.00352	1.07499
ALDH3B1	-0.448257	-0.510454	-0.744379	-0.307775	-0.525849	-0.448378	-0.487443	-0.129998	-0.626311	-0.733797	-0.29264	-0.423096	-0.533067	-0.11878	-0.260234	-0.681302	-0.263155	-0.12756	-0.138799	-0.371461	-0.0189013	-0.351842	-0.291752	-0.488445	-0.23764	-0.0532371	-0.468613	-0.319864	0.198723	-0.45001	0.0777819	-0.0884348	-0.523196	-0.0441339	-0.493701	-0.296001	-0.0604775	-0.459667	-0.42216	-0.281937	0.0292642	-0.626541	-0.802293	-0.710899	-0.772453	-0.725386	-0.492188	-0.810338	-0.893276
ALDH4A1	-0.556143	-0.473191	-0.162718	0.21983	-0.0892718	-0.401535	-0.119498	-0.292104	-0.237575	0.0037667	-0.00181908	-0.480985	0.00610722	-0.589018	-0.0193347	-0.0745583	-0.515357	0.0526753	-0.0976819	-0.167997	-0.448448	-0.510246	-0.107119	-0.239685	-0.560084	-0.507473	0.13353	-0.287551	-0.738032	-0.147123	-0.469866	0.2451	-0.135195	-0.48191	0.205365	-0.0707355	-0.165458	0.200772	-0.0641253	-0.621707	0.123619	0.318613	-0.0870568	-0.205427	-0.301637	-0.264324	-0.15071	-0.159045	-0.242647
ALDH5A1	0.0074513	-0.377124	0.222388	0.0852629	-0.294714	-0.0920154	-0.0709224	-0.125252	-0.423093	0.0583281	-0.202284	0.270545	0.32642	-0.108715	-0.208928	0.131676	-1.0848	-0.0816998	0.131726	-0.0608708	-0.16602	-0.246202	0.209898	-0.176878	-0.216159	-0.434572	0.115576	-0.496617	-0.595141	-0.229748	0.289944	0.14801	-0.266673	-0.199999	0.04459	0.423358	-0.222644	0.331763	-0.120997	-0.513703	0.269595	0.878525	0.479763	0.131532	0.178899	-0.115665	0.176516	-0.282289	0.124522
ALDH6A1	0.572186	0.978691	0.287679	0.578261	0.523483	0.823278	0.592112	0.813222	0.744678	0.626543	1.14464	1.12737	0.675977	0.917967	0.572702	0.623266	0.444426	0.754203	0.626921	0.662884	1.40112	0.625262	1.11004	0.478027	0.351957	0.48917	0.335297	0.265746	0.557842	0.245855	0.853946	0.462464	0.928368	0.288952	0.608103	1.25007	0.468897	0.871349	0.80865	0.457334	0.528344	1.43591	0.450704	0.894576	0.759916	0.893315	0.57797	0.509631	0.35817
ALDH7A1	0.768431	0.783268	0.886396	0.451761	0.636324	0.436894	0.562314	0.269512	0.546313	0.73236	0.76517	0.537958	0.705874	0.623221	0.403338	0.607785	0.207813	0.440714	0.409117	0.506503	0.917793	0.548257	0.544943	0.653742	0.454725	0.120797	0.5351	0.20399	0.421661	0.459881	0.541323	0.322666	0.364417	0.416743	0.583934	0.718679	0.567425	0.442463	0.716628	0.307974	0.484433	0.0602653	0.450149	-0.122835	-0.474418	0.478078	0.412774	0.570508	0.336762
ALDH8A1	-1.16674	-0.32726	-1.20351	-1.26245	-0.853625	-1.15423	-1.14196	-0.992082	-1.13139	-1.30066	-1.09849	-1.06157	-1.00471	-0.885841	-1.23824	-1.08872	-1.10668	-1.14115	-1.16317	-0.985995	-1.08271	-1.22985	-0.942922	-1.30607	-1.06499	-0.956504	-0.886476	-1.23685	-1.22556	-0.953861	-1.16694	-0.876224	-1.0981	-1.21354	-1.08446	-1.18794	-1.11376	-1.025	-0.857599	-1.14962	-0.976974	-1.17983	-1.02294	-0.810793	-0.871908	-0.686602	-1.22598	-0.604364	-0.842097
ALDH9A1	2.3162	2.0266	2.76617	2.54429	2.16204	2.28513	2.32007	2.21334	2.52203	2.2718	2.45358	2.19386	2.24846	2.34838	2.3853	2.23862	2.10739	2.32841	2.48236	2.44576	2.24675	2.13348	2.10821	2.27977	2.20139	2.37978	2.3653	2.21667	2.06597	2.19958	2.21045	2.28004	2.58414	2.11398	2.14791	2.32796	2.20636	2.16556	2.2646	2.12834	2.31683	2.43187	2.26207	2.08149	2.27649	2.20426	2.22626	2.05821	2.18209
ALDOA	2.95174	2.95401	2.66167	2.86873	2.76238	2.83786	3.06261	2.77146	2.76152	2.95796	2.94658	2.99902	2.96397	2.91804	2.72124	2.67428	2.99074	2.97346	2.94033	2.53585	2.80635	2.86035	2.9466	2.99391	2.84024	2.6262	2.8455	2.76685	2.94837	2.70378	2.99194	2.98161	3.45806	2.97886	2.83885	3.2422	2.97618	3.05231	2.98226	2.95035	3.33532	2.70785	2.76672	2.34556	2.53042	2.66165	2.78152	2.61513	2.89107
ALDOB	-1.25077	-1.31051	-1.28827	-1.25327	-1.28909	-1.27658	-1.2092	-1.17818	-1.2432	-1.18195	-1.18273	-1.21332	-1.23574	-1.24259	-1.2645	-1.27056	-1.22417	-1.18237	-1.21713	-1.27961	-1.20718	-1.23416	-1.29998	-1.19829	-1.27515	-1.19667	-1.25591	-1.26555	-1.24024	-1.22869	-1.26626	-1.27131	-1.0872	-1.2187	-1.29729	-1.19117	-1.19901	-1.27318	-1.22391	-1.22528	-1.23138	-1.17927	-1.15222	-1.28242	-1.17614	-1.16473	-1.32671	-1.29423	-1.22488
ALDOC	1.08012	1.20236	0.499398	1.26414	0.037681	0.857965	1.37184	0.846982	1.49178	1.54283	1.65007	1.44233	1.27891	1.56254	1.03978	1.16868	1.23328	1.34957	1.65486	1.39363	1.75509	0.34105	1.55713	0.750881	0.75368	0.541158	1.48465	0.582306	0.384064	0.570458	1.64452	1.16489	1.44052	0.792129	1.36276	2.27758	1.49708	1.46351	1.09817	1.15486	1.52061	2.36134	1.68525	1.53989	2.15841	1.88695	1.77887	1.4342	1.40331
ALG3	0.14186	0.00328008	0.179109	-0.00702497	0.202234	-0.0345881	0.132974	0.422082	0.0604764	-0.0616166	0.226824	0.0600605	-0.0529576	-0.143658	0.0419469	0.190277	0.369907	0.0678846	0.284326	0.128842	0.215482	0.411457	-0.235181	0.0120432	0.29596	0.0964938	-0.0196151	0.264451	0.391688	0.197434	0.35513	0.0904049	-0.061908	0.936012	-0.0772882	0.00838393	0.328667	-0.00670982	0.269984	0.404598	0.253862	-0.231014	0.294902	-0.2495	-0.0920996	0.290598	0.39937	0.0344369	0.366028
ALG5	1.56691	1.32649	1.19537	1.66337	1.1958	1.80715	1.79847	1.68832	1.83104	1.95291	1.62095	1.81965	1.37619	1.58786	1.30636	1.58256	1.31733	1.76514	1.6979	1.38906	1.58951	1.5508	1.61483	1.5683	1.33312	1.80904	1.50639	1.40484	1.53463	1.64056	1.32155	1.04222	1.06695	1.76795	1.57615	1.11214	1.59759	1.59132	1.58808	1.69673	1.17172	1.19592	2.04582	1.68222	1.67354	1.43998	1.46534	1.38265	1.89346
ALG6	0.651845	0.527133	0.646239	0.0618712	0.438128	0.393493	0.549979	0.305011	0.828906	0.76892	0.990333	0.696532	0.485932	0.577215	0.826932	0.42092	0.616668	0.469471	0.407335	0.491665	0.461512	0.642988	1.04162	0.561879	0.724767	0.576914	0.295353	0.280105	0.25466	0.613563	0.348908	0.528342	0.0363265	0.609023	0.408436	0.478954	0.433149	0.612834	0.910718	0.279206	0.288781	0.323804	1.27143	0.483213	1.07211	0.852876	1.03765	1.11919	1.02843
ALG8	1.13337	0.960177	1.12298	1.11527	1.01743	1.01557	1.07781	1.33887	1.05618	1.1887	1.057	1.14865	1.07195	1.09845	1.16218	1.22029	1.28531	0.963164	1.31261	1.23229	1.13691	1.2322	1.42324	1.1136	1.27386	1.21886	1.04557	1.00865	0.99453	1.16782	1.01598	1.12265	1.16186	1.38477	1.00693	0.903454	1.18656	1.06842	0.932055	0.970465	1.21349	0.669783	1.31572	0.952228	1.12767	1.59821	1.34219	0.94413	1.02738
ALK	-0.818852	-0.683236	-0.965294	-0.288964	-0.727401	-0.362558	-0.566736	-0.725773	-0.756369	-0.699168	-0.649077	-0.841868	-0.320467	-0.344266	-0.196071	-0.787875	-0.867025	-0.516808	-0.627977	-0.663053	-0.132471	-0.252593	-0.669827	-0.458971	-0.252902	-0.709568	-0.891727	-0.755136	-0.481939	-0.873915	-0.549453	-0.974497	-0.434722	-0.524514	-1.00563	-0.950187	-0.698995	-0.227091	-1.02718	-0.837031	0.496012	-0.889586	-0.811641	-0.940219	-0.604077	-0.799636	-0.802431	-0.683245	-0.811209
ALOX12B	-1.22337	-1.26131	-1.26503	-1.22125	-1.30458	-1.24533	-1.22935	-1.15758	-1.23954	-1.21049	-1.17296	-1.27357	-1.1877	-1.20661	-1.3216	-1.22025	-1.30868	-1.23154	-1.15811	-1.23676	-1.21062	-1.31554	-1.32918	-1.33494	-1.19411	-1.25845	-1.22487	-1.36041	-1.29777	-1.16304	-1.22555	-1.24081	-1.00189	-1.22171	-1.26129	-1.04287	-1.19691	-1.25815	-1.36987	-0.974687	-1.10787	-1.13854	-1.28324	-1.21292	-1.18688	-1.11767	-1.2599	-1.32926	-1.25462
ALOX5	-0.41407	-0.510295	-0.601359	-0.322518	-0.157692	-0.527729	-0.581747	-0.353683	-0.389265	-0.64182	-0.467428	-0.506616	-0.452792	-0.530187	-0.572392	-0.401781	-0.68255	-0.440189	-0.464829	-0.266868	-0.455564	-0.527847	-0.498881	-0.325982	-0.601048	0.0113004	-0.542054	-0.063378	-0.377025	-0.606818	-0.445664	-0.211759	-0.638292	-0.521498	-0.0836407	-0.440147	-0.132982	-0.629537	-0.378846	-0.270026	-0.57056	-0.923546	-0.814059	-0.656051	-0.595215	-0.934578	-0.596415	-0.730549	-0.808124
ALOX5AP	2.25212	2.14306	1.55393	2.4737	2.85546	2.38088	2.40302	2.37694	2.22585	2.20187	2.30748	2.33431	2.57758	1.90028	1.20053	2.4711	1.94596	2.4688	2.61777	2.37982	2.76701	2.38581	2.32877	2.86611	2.16477	2.91802	2.38166	2.36085	2.27968	1.64664	2.24912	2.64744	1.7469	2.23355	2.68196	2.73301	2.72605	2.17533	2.26843	2.42025	2.21648	0.681842	1.79171	1.93833	2.11891	0.784699	2.11533	1.69626	1.84408
ALOXE3	-1.23959	-1.30033	-1.36996	-1.18154	-1.2236	-1.25096	-1.13623	-1.10932	-1.10948	-1.08105	-1.09179	-1.15803	-1.11676	-1.22172	-1.25749	-1.24527	-1.23876	-1.0265	-1.12538	-1.21068	-1.20203	-1.21196	-1.25562	-1.1157	-1.21924	-1.06643	-1.16789	-1.28209	-1.27138	-1.25447	-1.24031	-1.19903	-1.06912	-1.22325	-1.17555	-1.09953	-1.09193	-1.19126	-1.20429	-1.2015	-1.19809	-1.13409	-1.12988	-1.15042	-1.10205	-1.07097	-1.33991	-1.18426	-1.03953
ALPK3	-0.803249	-0.420211	-0.568658	-0.00582082	-0.128913	-0.309217	-0.781051	-0.38072	-0.740433	-0.698045	-0.613184	-0.780419	-0.982092	-0.745056	-0.620679	-0.298774	-0.574702	-0.745946	-0.540278	-0.496762	-0.740677	-0.769188	-0.599589	-0.240791	0.1178	-0.446713	-0.59587	-0.485119	-0.928055	-0.880082	-0.666439	0.0954495	-0.0493659	-0.932215	-0.820345	-0.455949	-0.811311	-0.481566	-0.579656	-0.232042	0.0991932	-0.650112	-0.86274	-0.983613	-1.03917	-0.961736	-0.789782	-0.880048	-0.91323
ALX3	-1.30365	-1.24785	-1.26681	-1.27397	-1.19197	-1.07669	-1.08549	-1.1427	-1.09533	-1.16991	-1.22008	-0.859258	-1.14892	-1.21399	-1.33537	-0.926219	-1.17212	-1.09435	-1.28095	-1.21464	-1.28551	-1.00944	-1.35621	-1.22766	-1.27417	-1.09682	-1.2171	-1.16591	-1.24989	-1.18847	-1.13369	-1.16959	-1.32785	-1.13689	-1.01405	-0.957518	-1.0662	-1.31158	-1.24871	-1.17597	-1.17581	-1.12885	-0.970489	-1.16895	-1.04376	-1.06534	-1.2828	-1.09457	-1.16309
AMACR	-0.432749	-0.901079	-0.845841	-0.798803	-0.74612	-0.835436	-0.997705	-0.752413	-0.674185	-0.91927	-0.826243	-0.68459	-0.713031	-0.632238	-0.751407	-0.680622	-0.703269	-0.861637	-0.742868	-0.493901	-0.664197	-0.648682	-0.646875	-0.859617	-0.831171	-0.464822	-0.918251	-0.35835	-0.859794	-0.646356	-0.708752	-0.655498	-0.858187	-0.675345	-0.631087	-0.688197	-0.735543	-0.700752	-0.811554	-0.834052	-0.617636	-0.804706	-0.789701	-0.8517	-0.881185	-0.813961	-0.788995	-0.960812	-0.73505
AMD1	1.25373	1.39868	1.03398	1.19529	1.22981	1.22377	1.3563	1.81049	1.1976	1.38506	1.24296	1.33383	1.34045	1.80591	0.924739	0.994642	0.988727	1.39825	1.00371	0.903404	1.56235	1.39204	1.38777	0.756511	0.829698	1.36302	0.899654	1.1159	1.04326	0.874954	1.17774	0.982761	1.17381	1.09912	1.23908	1.23262	1.87585	1.52952	1.10394	1.77923	1.25899	0.900373	1.14807	0.846244	1.10182	1.20986	1.01135	0.87209	1.30058
AMDHD2	-0.454214	-0.918131	-0.951319	-0.373981	-0.538503	-0.601839	-0.427994	-0.610345	-0.86722	-0.713987	-0.616748	-0.838847	-0.739411	-0.75677	-0.754682	-0.425612	-0.672119	-0.389554	-0.756915	-0.856523	-0.756787	-0.52574	-0.746159	-0.938472	-0.74306	-0.292105	-0.73016	-0.491106	-0.757194	-0.406483	-0.359798	-0.582855	-0.541699	-0.49628	-0.582079	-0.814154	-0.760525	-0.9921	-0.78713	-0.571344	-0.652744	-0.897837	-0.670992	-0.774458	-0.694443	-0.427573	-0.835791	-0.858589	-0.768691
AMFR	1.00344	0.503696	0.497698	1.13062	0.652433	0.346603	0.547698	0.505652	0.214045	0.572078	0.328945	0.559495	0.420762	0.573241	0.349165	0.0513372	0.154587	0.773533	0.673889	0.272801	0.809555	0.304446	-0.00679352	0.623492	0.223548	0.258291	0.126506	0.183705	0.414731	0.414696	0.580048	-0.0813463	0.799981	0.500556	0.282335	0.0525776	0.568783	0.161885	0.450873	0.198395	0.97227	0.530523	0.476684	0.305864	0.502485	0.50564	0.362833	-0.0386779	0.223847
AMH	-1.12144	-1.10381	-0.891795	-1.10421	-1.2145	-1.19088	-1.03359	-1.14313	-1.18369	-1.17096	-1.05788	-1.2005	-1.13488	-0.937803	-1.05531	-0.960875	-1.16997	-1.16398	-1.10906	-1.13933	-1.18099	-1.11514	-1.0824	-0.86971	-1.01873	-1.05122	-0.467325	-1.02777	-0.872815	-1.21634	-1.17513	-1.18945	-1.02059	-1.03715	-1.15439	-1.1167	-1.17413	-1.30243	-0.976699	-1.11065	-1.11413	-0.698918	-0.580347	-0.704379	-0.966589	-1.07305	-1.03598	-0.956016	-0.478381
AMOT	-1.26154	-1.27832	-1.2058	-1.19728	-1.33198	-1.22712	-1.38734	-1.19449	-1.15343	-1.33982	-1.18637	-1.38828	-1.29891	-1.26739	-1.3573	-1.22795	-1.25714	-1.21609	-1.17552	-1.34167	-1.30703	-1.39482	-1.3416	-0.993567	-1.21085	-1.1403	-1.39727	-1.25497	-1.25842	-1.24865	-1.26366	-1.29987	-0.916419	-1.37285	-1.29836	-1.29542	-1.22715	-1.32843	-1.18314	-1.36328	-1.18764	-1.11856	-1.09456	-1.28726	-1.07764	-1.21181	-1.22971	-1.3238	-1.18759
AMOTL2	0.237036	0.437057	1.07868	0.741794	0.905431	0.977058	0.684708	-0.0133613	0.767346	0.388532	0.586469	0.47089	0.939307	0.437032	1.39478	0.485266	0.411156	0.522078	0.457038	0.105771	0.343984	0.66275	0.761118	0.0160468	0.571573	0.367204	0.796146	0.633129	0.504757	1.01631	0.638612	0.87222	1.43445	0.0820695	0.86742	0.564871	0.941633	0.685346	0.662518	0.501498	0.59061	1.65997	1.59237	1.81862	1.30106	1.5659	1.38596	1.47016	0.77298
AMPD2	0.642763	0.587107	0.39621	0.525562	0.57477	0.678401	0.693462	0.491307	0.429657	0.480489	0.806858	0.515742	0.423991	0.66307	0.646181	0.493822	0.567199	0.374884	0.508487	0.586387	0.575128	0.506035	0.373659	0.713508	0.751344	0.567474	0.717664	0.688369	0.65317	0.449445	0.744984	0.549042	1.05792	0.400145	0.565928	0.439119	0.689277	0.571628	0.632455	0.61484	0.594421	0.962473	0.468959	0.405325	0.380531	0.170061	0.654603	0.657026	0.525149
AMPD3	-0.172958	-0.218362	-0.56583	0.137771	-0.196317	-0.15373	-0.324264	-0.0413098	-0.315602	-0.407975	-0.195111	-0.135676	-0.268248	-0.199503	-0.10263	-0.0669545	-0.174052	0.13228	-0.0250684	0.0501653	-0.226068	-0.199305	-0.155784	-0.0747023	-0.00346849	0.256634	-0.122965	0.0405985	0.256313	-0.388186	-0.172236	0.14239	0.105582	-0.0803649	0.00764157	-0.0993818	0.0658967	-0.283359	-0.168598	-0.301991	0.10632	-0.559933	-0.333402	-0.599257	-0.351989	-0.650973	-0.217895	-0.328825	-0.437629
AMPH	-0.482202	-0.73625	0.505652	-0.210478	-0.280499	0.0612973	-0.774333	-0.872963	-0.15862	-0.633266	-0.753687	0.0398439	-0.146577	-0.591574	-0.0855874	-0.166017	-0.943052	-0.358782	0.0287586	0.144236	-0.806364	-0.820077	0.204363	0.0902002	-0.227576	-0.607397	0.578561	-0.0505248	-0.689841	1.19347	-1.00037	0.541723	0.439035	-0.776157	0.391949	-0.210043	0.630608	0.466448	-0.0384389	-0.201102	1.07277	-1.01219	0.740575	0.353229	-0.390065	-0.0906252	0.738914	0.57967	0.562077
AMT	-0.279153	-0.222587	-0.134909	0.371673	-0.154211	0.263539	0.103986	-0.286175	0.178909	0.138022	0.172045	-0.272065	0.0446608	0.260613	-0.408956	-0.0315357	-0.439359	-0.0443026	0.284811	-0.0790699	-0.103675	-0.12765	0.216227	-0.208995	0.643554	0.117442	0.0102987	-0.145265	0.103718	-0.194802	0.671645	-0.120354	0.211615	-0.275802	-0.651587	-0.2193	-0.495513	-0.358917	-0.385484	-0.286734	0.316834	0.360762	0.00725146	0.0172954	-0.0856847	-0.462983	-0.102466	0.0273544	-0.102721
ANAPC10	0.561418	0.572325	0.555234	0.162588	0.23919	0.203884	0.275955	0.654661	0.463455	0.341382	0.0897205	0.524582	0.250885	0.42606	0.0373498	0.624953	0.325335	0.517674	0.548516	0.389926	0.572725	0.414632	0.474607	0.463706	0.321348	0.698085	0.328085	0.0673302	0.197761	0.719373	0.40136	0.646033	-0.247779	0.683746	0.192072	0.49734	0.578799	0.33189	0.341763	0.463673	0.352282	0.0259473	0.408271	-0.0624444	0.552039	0.626346	0.458118	0.051609	0.768829
ANAPC13	0.240274	0.204732	0.419513	0.24728	0.228345	0.437743	0.324453	0.519082	0.45702	0.44097	0.472751	0.444408	0.30547	0.309154	0.276819	0.275275	0.402962	0.279559	0.323409	0.288414	0.371483	0.303029	0.18114	0.151249	0.290999	0.398488	0.234518	0.270862	0.378483	0.31845	0.246545	0.455746	0.426891	0.224804	0.30004	0.320796	0.425004	0.371546	0.383772	0.487326	0.280114	0.34575	0.445833	0.383986	0.41314	0.50867	0.399241	0.261762	0.407996
ANAPC2	0.117039	-0.0885948	-0.111197	-0.348584	0.00590668	-0.0565571	-0.137422	-0.134761	-0.00583133	-0.176016	0.025342	-0.609483	0.178155	0.0376528	0.13375	-0.441181	0.12465	-0.0882415	-0.15353	-0.0901497	-0.358835	-0.23505	0.221416	-0.248787	-0.0661725	-0.0892989	0.078804	0.202643	0.283027	-0.119025	-0.163184	-0.155962	-0.409681	-0.0530707	-0.152607	-0.28235	-0.283387	-0.0944953	-0.0100676	-0.0965308	0.0597637	0.417638	-0.0443417	0.251615	0.0749226	0.309373	-0.0950157	0.0186979	0.320384
ANAPC5	1.00734	0.773458	1.18039	0.981076	0.998229	0.875428	0.973551	0.668022	0.93851	1.01893	0.971699	0.927595	1.03181	0.937604	1.06512	0.964228	1.02798	0.85044	1.04845	0.957866	0.778984	1.12171	0.909139	1.04218	0.950265	1.09839	0.987389	0.976433	1.0558	1.18249	0.653773	1.0296	1.00805	1.11089	0.923435	0.728721	1.24061	0.698108	0.847528	1.09213	0.759932	1.09018	1.32079	1.33486	1.36676	1.38368	1.11049	1.41576	1.36465
ANGEL2	-0.00618064	-0.124374	-0.35805	-0.197557	-0.117358	-0.0944455	-0.13465	-0.00247787	0.0332428	0.011311	-0.168185	0.00562211	-0.0802075	-0.191796	-0.206964	-0.0710995	0.070456	-0.288387	-0.0654305	-0.150559	-0.218264	-0.0614167	-0.051917	-0.145894	-0.207252	-0.0434788	-0.149075	-0.272596	-0.0737351	-0.111798	-0.262446	-0.187984	-0.228818	-0.166935	-0.103319	-0.334009	-0.17222	-0.289612	-0.0148731	-0.257149	-0.396816	-0.0140181	0.103497	-0.0527754	0.0392875	0.117087	-0.344125	-0.011578	0.105916
ANGPTL2	0.492095	0.526549	0.494022	-0.207731	1.00025	0.310627	0.543462	0.464506	0.398745	0.350441	0.292475	-0.242225	0.756012	0.225061	0.52546	0.11071	1.37974	0.920945	0.0764286	0.886453	0.491562	0.461966	0.326891	0.594935	-0.106716	0.15331	0.205777	0.209594	0.613799	1.1799	0.390475	0.541147	0.0562706	0.744457	0.419758	0.547737	-0.0702291	0.086122	0.190342	0.465384	0.470441	1.3161	0.713432	1.00307	0.476237	0.965141	0.818551	0.237429	0.381852
ANGPTL4	1.11985	1.11389	0.576288	0.736638	1.05599	1.61425	1.6769	1.29628	0.75149	1.10153	0.13968	1.74118	0.952784	1.28958	1.31311	1.07215	1.07263	1.3827	1.14376	1.22906	1.26796	1.04478	0.944756	1.15806	1.71963	0.862716	1.34463	0.613377	1.62485	0.254163	-0.559326	1.48971	0.133555	0.418272	1.1589	1.45396	0.208993	1.56615	0.50081	1.7596	0.879326	-0.14498	0.411814	-0.798428	-0.122858	0.719281	0.25529	0.772823	0.753354
ANK2	0.0998973	0.351635	0.412413	0.290887	0.273266	-0.194218	0.0373298	0.00798305	0.0931708	0.0804761	0.0438112	-0.112521	0.603466	0.137925	-0.0671599	0.211912	0.134345	0.185239	0.183206	0.470566	0.305791	0.170785	0.109384	0.320493	0.440441	-0.254527	0.107499	-0.103204	0.134151	-0.250724	0.415249	0.428462	0.312165	0.0344994	-0.0473457	0.146409	0.0310689	0.333284	0.121011	-0.179088	0.431669	0.360118	-0.38105	0.371592	0.124858	-0.222048	0.246158	-0.082476	-0.285937
ANK3	-0.302809	0.0304934	0.139075	-0.109021	-0.00324312	0.0585927	-0.08219	-0.382814	-0.165767	-0.207027	0.127938	-0.284318	-9.19e-06	-0.161983	0.133583	-0.282479	-0.249111	-0.16587	-0.357231	0.217543	-0.00325255	-0.177697	-0.118624	-0.0664852	-0.379315	-0.142255	0.0974763	-0.0563277	-0.111689	-0.572375	-0.468382	-0.507014	0.181653	0.0755541	-0.252684	-0.473286	0.0709754	0.0671845	-0.267916	-0.159641	0.0913718	-0.63352	0.118428	-0.215171	-0.0555019	-0.397274	0.412053	0.895747	-0.351082
ANKFY1	-0.67286	0.140563	-0.211791	-0.343367	-0.005077	-0.734846	-0.664464	-0.655562	-0.73764	-0.636154	-0.861185	-0.743093	-0.0869843	-0.397861	-0.76733	-0.104041	-0.712933	-0.584028	-0.144778	-0.0989149	0.178077	-0.526419	-0.416835	-0.219867	-0.288006	-0.643433	-0.514153	-0.894493	-0.543373	-0.468229	-0.114462	-0.00495765	-0.876755	-0.472038	-0.411331	-0.218173	-0.3924	-0.071765	-0.572144	-0.440218	-0.435995	-0.450117	-0.654368	-0.0101451	-0.204518	-0.327046	-0.439943	-0.639121	-0.533812
ANKMY1	-1.1672	-1.20635	-1.20032	-1.20773	-1.23763	-1.25674	-1.10678	-1.19437	-1.23825	-1.08415	-1.25757	-1.20673	-1.10015	-1.12619	-1.19511	-1.19606	-1.11679	-1.2068	-1.21808	-1.16999	-1.1072	-1.22668	-1.21921	-1.22712	-1.17799	-1.18953	-1.14765	-1.26126	-1.1134	-1.19011	-1.19648	-1.1984	-1.2343	-1.24672	-1.22998	-1.12561	-1.05715	-1.1747	-1.20589	-1.26515	-1.11144	-1.13404	-1.1712	-1.03603	-1.10302	-0.995712	-1.31577	-1.2118	-1.05055
ANKMY2	1.59143	1.20749	1.73577	1.56088	1.39676	1.44002	1.0884	1.44438	1.32075	1.16865	1.3016	1.76983	1.47999	1.39081	0.788844	1.53301	1.50313	1.29877	1.44289	1.41815	1.47863	1.28281	1.36355	1.54685	1.38857	1.12691	1.59497	1.11527	1.01638	1.30769	1.3631	1.4301	1.66831	1.58632	1.29635	1.39138	1.49943	1.74448	1.2452	1.10033	1.42313	1.234	1.7755	1.31057	1.36044	1.11367	1.38705	1.24043	1.15223
ANKRA2	0.822503	0.940003	0.72305	0.694563	0.380161	1.03084	0.525351	0.72235	0.787581	0.64266	0.734788	0.805062	0.75132	0.626795	0.482211	0.534557	0.504296	0.445588	0.668416	0.284841	0.300449	0.486784	0.543082	0.608905	0.835513	0.858001	0.563798	0.432339	0.361055	0.271897	0.624328	0.751639	0.35286	0.451221	0.596123	0.409786	0.7298	0.554628	0.412073	0.523096	0.551843	0.883121	0.862815	0.937155	1.00121	0.716441	0.549751	0.622043	0.947311
ANKRD10	1.11819	0.730124	0.230901	0.795534	0.980309	0.78905	0.826742	0.0660973	0.718842	0.955231	0.45262	0.976325	0.931384	0.856052	0.55373	0.705245	0.384843	0.53614	0.187603	0.815085	0.648205	0.182395	0.47906	0.654439	0.404279	0.690087	0.981613	0.385843	0.56707	0.320348	0.262175	0.427857	0.0896178	-0.0633464	0.973264	-0.0448508	0.702322	0.574162	0.733835	0.468832	-0.107886	0.771735	1.08918	1.07694	0.668796	1.51917	0.404274	0.951883	0.895302
ANKRD12	-0.201809	0.367074	-0.0837789	0.156017	0.411907	0.0700237	0.453001	-0.0104308	0.0741374	0.194919	-0.457017	0.277023	0.505171	0.232894	0.229316	0.268795	-0.0757231	-0.123913	-0.185654	0.324734	0.194235	-0.257758	0.178248	0.298028	0.0658686	0.0215188	0.344425	0.282124	0.247443	-0.423131	0.252015	0.138364	-0.181543	-0.250394	0.164601	-0.110626	-0.199061	0.267619	0.184208	-0.0270454	0.0954881	0.354409	-0.0415177	0.17437	0.334436	0.155278	0.0542323	0.315205	-0.131876
ANKRD17	0.711289	1.29242	1.01457	0.894663	1.15095	0.86875	0.933778	0.682734	0.75636	0.742237	0.752249	0.797821	0.975446	0.963984	0.768009	0.762545	0.63104	0.742107	0.773729	1.1333	1.10011	0.801786	0.9504	0.955884	0.9707	0.632261	0.986286	0.773356	0.911935	0.753008	0.935486	1.06376	0.931965	0.807905	0.868115	0.920378	0.85439	1.0632	0.959345	0.760006	1.03016	0.956584	0.77201	1.12095	0.827042	0.938359	0.915847	0.93616	0.681037
ANKRD27	0.889324	1.20578	1.043	0.939056	1.04782	0.822779	0.491316	0.856502	0.642256	0.341305	0.760911	0.575597	0.635793	0.956147	0.656696	0.79168	1.00121	0.790332	0.579053	0.768139	1.07147	0.30609	0.99403	1.04762	0.732345	0.789932	0.814231	0.79111	0.914333	0.633008	0.669108	0.555035	0.609914	0.661642	0.800835	0.67762	0.615025	1.08839	0.82592	0.732875	0.946039	1.05429	0.400452	0.663895	0.698063	0.759925	0.73745	0.737048	0.530764
ANKRD40	-0.820921	-0.801774	-0.754853	-0.940987	-0.828528	-1.05392	-1.09716	-0.76643	-0.995693	-0.947944	-1.16768	-0.983256	-0.987156	-1.02826	-0.972851	-1.02936	-0.961483	-0.870907	-0.934857	-0.888702	-0.48965	-0.997204	-1.01986	-1.08115	-0.964089	-0.938952	-1.20395	-1.07882	-0.783336	-1.10113	-0.806444	-0.770555	-1.11433	-1.0113	-1.12621	-0.92746	-0.941578	-0.945514	-0.853202	-1.00679	-1.0949	-1.10155	-1.0639	-1.03046	-0.914934	-0.986148	-1.04723	-1.13924	-0.908913
ANP32A	0.0899489	0.345013	0.0259265	-0.0208539	0.0646855	-0.00948393	0.0799329	-0.0772804	-0.058928	0.146298	0.0894222	0.154039	0.485272	0.0186543	0.0648206	0.298286	0.159691	0.320669	0.128279	0.397453	0.387012	0.323596	0.175562	0.123978	0.00400467	-0.0869248	0.116226	0.0816521	-0.0388889	-0.121234	0.146744	0.094582	0.0450524	-0.00322339	0.236418	0.319608	0.112711	0.0186259	0.0461947	0.299932	-0.259652	0.378096	0.184561	0.378695	0.0292544	0.666843	0.119431	0.340581	0.0340228
ANP32B	1.96098	2.24153	2.10669	1.9251	2.0655	2.27453	2.30209	2.25831	2.20272	2.17358	2.15987	2.12462	2.26757	2.29138	2.5359	1.80694	2.53924	2.38102	2.07027	2.02935	2.21227	2.2248	2.34509	2.08519	2.21139	1.97696	2.04378	2.17185	2.38641	1.92774	2.15262	2.10751	2.33482	2.12334	2.14954	2.36009	2.18021	2.05655	2.37696	2.37748	2.02385	2.58087	2.42792	2.63271	2.42099	2.66275	2.31565	2.35436	2.12245
ANP32E	0.657272	1.11128	1.06455	0.529314	0.618475	0.898201	0.983372	0.858419	0.946377	0.853095	0.92731	1.0692	0.879517	1.01792	0.861242	0.987071	0.853203	0.862638	0.795222	0.974345	0.904264	0.705969	1.0506	0.903773	1.00207	0.440889	0.889648	0.823587	0.60612	0.537533	0.907798	0.754657	0.418304	0.779008	0.743013	1.04154	0.611918	0.787406	0.953847	0.842416	0.726356	0.725142	0.73228	1.11807	0.676827	0.945799	0.83938	0.625069	0.664051
ANPEP	-1.10783	-1.12579	-1.08139	-0.271298	-0.0157759	-0.568295	-0.627739	-0.822787	-0.291254	-0.946554	-1.21286	-1.19323	-0.170112	-0.88462	-0.582288	-0.548408	0.117226	-0.937899	-0.523707	-1.08464	-0.842633	-0.759085	-1.22091	-0.880587	-0.9516	0.683556	-0.219848	-0.156176	1.55445	0.630851	-0.853458	-0.721958	-1.18877	1.32691	-0.758795	-1.01268	-1.22227	-1.38362	-0.805828	-0.495607	-1.26467	-1.10565	-1.01672	-1.4423	-1.25776	-1.18856	-1.07897	-1.17225	-1.30621
ANTXR1	-1.09978	-1.12786	-0.594951	-1.08512	-1.22248	-1.27415	-1.27155	-1.09597	-1.23568	-1.17355	-1.1685	-1.23932	-1.05452	-1.21183	-1.03582	-1.14482	-1.1852	-0.976744	-1.0802	-1.12705	-1.05785	-1.21647	-1.17957	-1.06151	-1.02011	-1.1222	-1.27986	-1.26028	-1.14234	-0.0964889	-1.17143	-1.06898	-1.21677	-1.09402	-1.17958	-1.12862	-1.0676	-1.1916	-1.05542	-1.1268	-1.05062	-1.22636	-1.16045	-1.11525	-1.05074	-0.789165	-1.19784	-1.1068	-1.18831
ANXA11	0.274886	0.173463	0.381609	0.606013	0.33498	0.337798	0.35406	0.577414	0.473422	0.144634	0.413331	0.237745	0.131068	0.356813	0.540474	0.164588	0.32197	0.665462	0.542286	0.773011	0.221092	0.440987	0.237218	0.446225	0.432393	0.546054	0.221027	0.823717	0.886536	0.342313	0.459288	0.206028	0.450739	0.322948	0.409418	0.393177	0.363763	0.247136	0.142791	0.586006	0.657223	0.160695	0.0141533	0.158484	0.0516029	-0.354424	0.212466	0.131559	-0.119449
ANXA13	-1.29246	-1.24678	-0.967072	-1.14142	-1.33964	-1.36074	-1.33168	-1.21884	-1.14329	-1.32804	-1.24329	-1.31987	-1.30157	-1.28552	-1.40209	-1.23801	-1.27019	-1.02696	-1.24192	-0.582603	-1.28719	-1.35507	-1.38041	-1.21541	-0.979964	-1.16718	-1.39601	-1.32481	-1.34198	-1.08625	-1.29254	-1.11454	-1.14304	-1.06514	-1.20295	-1.28859	-1.26222	-1.28181	-0.807008	-1.2289	-1.09493	-1.35091	-1.30393	-1.33552	-1.25983	-1.28482	-1.33534	-1.25539	-1.24257
ANXA2	2.94884	2.85266	2.88798	3.03265	3.05924	3.07069	3.23084	2.85723	2.90648	3.1182	2.87379	3.00788	3.03904	2.69366	2.98606	2.83786	3.23299	3.05851	3.13967	2.85426	2.90686	3.06614	3.08203	2.85981	3.29233	3.09243	3.09241	2.9431	3.29374	3.1457	2.90207	2.8718	2.99569	3.06288	2.73589	2.82704	2.60586	2.82499	2.85918	3.11338	3.25403	1.79891	2.35105	1.1229	1.55624	1.77628	2.72446	2.61611	2.72187
ANXA3	-1.17686	-1.3061	-1.25885	-1.26885	-1.12045	-1.09069	-0.843274	-0.769056	-0.875492	-1.07453	-0.76394	-0.597223	-1.16728	-0.584457	-1.13483	-1.11186	-1.13811	-1.08705	-1.05295	-0.958928	-1.25608	-1.25903	-0.984618	-1.05908	-1.2076	-0.380442	-1.0973	-1.2168	-1.14734	-1.0327	-1.30553	-1.12555	-1.14304	-1.03066	-0.690017	-1.15523	-0.908335	-1.20488	-1.0939	-1.05665	-1.25356	-1.30618	-0.957552	-1.13307	-0.803919	-1.0338	-1.09059	-1.06545	-0.920415
ANXA4	1.20448	0.638653	1.59704	1.5814	1.25267	1.33382	1.18949	1.19719	1.23074	1.18522	1.23655	1.25631	1.20721	1.23074	0.965181	1.10925	0.805873	1.32697	1.44298	1.3737	1.26802	1.55084	1.20873	1.1283	1.35806	1.65636	1.02323	1.20294	1.42469	1.52307	1.10504	1.06126	1.38929	1.39969	1.13209	0.997678	1.57902	1.17852	1.11243	1.16142	1.82225	0.331893	0.569114	0.7305	0.591114	0.484306	0.942766	0.396078	0.443893
ANXA5	2.56977	2.64699	2.36911	2.60387	2.50801	2.52903	2.52993	2.58416	2.58996	2.49236	2.75625	2.76252	2.7409	2.5185	2.39587	2.71107	2.53981	2.54728	2.43221	2.61671	2.61144	2.70893	2.64342	2.71123	2.43724	2.47245	2.53908	2.46022	2.37888	2.73294	2.51428	2.46205	2.36675	2.5956	2.54353	2.73875	2.48198	2.60887	2.54899	2.63693	2.68603	2.19763	2.33375	1.87763	2.11272	2.43204	2.32638	2.22645	2.36276
ANXA6	1.33883	0.753328	1.36332	1.25613	1.19074	0.734223	0.810353	0.123238	0.773831	0.686341	0.732934	0.65535	0.846305	0.746393	1.39055	1.15662	0.611059	0.880976	1.03465	0.90831	0.611509	1.31368	0.687125	1.17208	1.02864	0.848297	1.17478	1.022	0.977838	1.57705	0.471331	1.1435	1.06339	0.81066	1.17291	1.13148	0.603457	0.784543	0.755894	0.672224	1.05296	1.25157	1.04073	0.895541	0.690252	1.32021	0.934556	0.843793	1.24575
ANXA7	1.34447	0.990037	1.25216	1.30951	1.21796	1.16134	1.1042	1.37903	1.19573	1.17801	1.3698	1.11482	1.07999	1.01291	1.10499	1.02426	1.15298	1.24795	1.23382	1.18356	1.08569	1.13049	0.998991	1.02531	0.99806	1.53262	0.911215	1.17944	1.27488	1.28035	0.975151	1.10758	1.17477	1.18191	1.07237	1.00978	1.25025	0.970302	0.969418	1.21095	1.08373	1.33816	1.0703	1.09777	1.41158	1.29048	1.02274	0.875728	1.17071
ANXA9	-1.27452	-1.35594	-1.36706	-1.29087	-1.25952	-1.33959	-1.25543	-1.19859	-1.28242	-1.2293	-1.23919	-1.27849	-1.26258	-1.29482	-1.35251	-1.29074	-1.21752	-1.12451	-1.22352	-1.30806	-1.25808	-1.31099	-1.31381	-1.30396	-1.26612	-1.20543	-1.34221	-1.31398	-1.22714	-1.31065	-1.19339	-1.31864	-1.11133	-1.12909	-1.3428	-1.19209	-1.08128	-1.21442	-1.27559	-1.23111	-1.23351	-1.20161	-1.26386	-1.31478	-1.14579	-1.20855	-1.38403	-1.3441	-1.16543
AOAH	-0.232277	0.134686	-0.342167	0.536	-0.428971	-0.325879	-0.673934	0.00831692	-0.247529	-0.620718	0.10985	-0.241561	-0.623671	-0.606355	-0.439449	-0.558663	-0.611112	-0.129864	0.100955	0.665618	-0.474705	-0.156294	-0.467163	-0.0916415	-0.0462482	0.688781	-0.48255	0.234911	-0.260846	-0.348241	-0.0480463	-0.16456	0.329054	-0.439333	0.148529	0.0510391	0.0587261	-0.369597	-0.374737	0.170677	-0.315993	-0.369903	-0.717627	-0.108267	-0.201423	-0.655535	-0.00849802	-0.612153	-0.638221
AOC2	-1.25887	-1.30023	-1.38283	-1.33902	-1.26484	-1.30133	-1.14819	-1.02211	-1.15027	-1.1563	-1.19785	-1.27468	-1.18583	-1.17896	-1.44975	-1.30144	-1.28278	-1.19334	-1.34583	-1.40332	-1.16898	-1.33421	-1.40618	-1.23416	-1.32855	-1.1366	-1.11908	-1.33201	-1.28774	-1.18964	-1.23735	-1.29092	-1.25485	-1.33559	-1.23972	-1.30826	-1.21118	-1.25127	-1.28024	-1.20519	-1.22527	-1.32854	-1.13597	-1.21226	-1.1712	-1.27477	-1.36322	-1.18412	-1.26524
AOX1	-1.25148	-1.07403	-0.28189	-0.774777	-0.711241	-0.920936	-1.01848	-0.959451	-1.01312	-1.04906	-1.12576	-0.903886	-1.11326	-0.805552	-1.11372	-1.01949	-0.79721	-0.980023	-1.00826	-0.869953	-0.885528	-1.10149	-1.06126	-1.11054	-1.07714	-0.274468	-0.746812	-1.13493	0.31555	-0.675372	-0.96264	-0.102246	-1.04733	-1.00868	-1.0712	-0.935347	-0.988535	-1.07704	-0.901193	-0.945577	-1.00386	-1.2561	-0.972909	-1.07164	-1.11047	-1.07598	-1.01324	-0.904062	-1.1176
AP1B1	0.00866797	-0.0776084	-0.190298	0.271907	0.259973	-0.0080826	0.0365361	0.0427468	-0.110358	-0.00826692	0.403374	-0.0563441	0.0325417	0.140237	0.385823	0.0768381	-0.170442	0.0982879	-0.0394322	0.141419	0.201074	0.168688	-0.145458	0.158693	-0.0492292	0.304379	-0.0397089	0.467993	0.0369988	0.014365	0.230452	0.0823865	0.259983	0.0380807	0.255843	0.190029	0.18285	-0.0974622	-0.0842591	-0.0489603	0.0152539	-0.0724659	-0.270796	0.157542	-0.135612	-0.167593	0.0776483	-0.129027	-0.249782
AP1G1	0.481185	0.681495	0.661311	0.180038	0.451021	0.47726	0.558472	0.838315	0.641377	0.501601	0.542884	0.592099	0.459968	0.388511	0.179015	0.613179	0.697076	0.329279	0.713276	0.275157	0.618953	0.336036	0.76339	0.349713	0.166057	0.561768	0.357763	0.3502	0.612827	0.381335	0.431957	0.166438	0.632357	0.517553	0.340963	0.605234	0.227059	0.41	0.321796	0.384172	0.488484	0.303957	0.659741	0.624373	0.353397	0.414111	0.461574	0.385236	0.60172
AP1G2	-0.96144	-0.695484	-0.781647	-0.785057	-0.582868	-0.654506	-0.622652	-0.821108	-0.812326	-0.707109	-0.454243	-0.665422	-0.330646	-0.391051	-0.507428	-0.731897	-0.763275	-0.59143	-0.968036	-0.804776	-0.897624	-0.852168	-0.662573	-0.712935	-0.683683	-0.127026	-0.652662	-0.22071	-0.518095	-0.615705	-0.622472	-0.509217	-0.803554	-0.804911	-0.762545	-0.895948	-0.734903	-0.847671	-0.159415	-0.78074	-0.815398	-0.116104	-0.726277	-0.0702685	-0.68827	-0.675147	-0.802114	-0.2427	-0.663562
AP1S1	0.93689	0.394393	0.372978	0.441389	0.256633	0.364294	0.335351	0.840749	0.324315	0.402513	0.543151	0.268524	0.070994	0.108563	0.0762388	0.693908	0.57167	0.311296	0.860729	0.350708	0.607983	0.718354	0.356717	0.487622	0.46261	0.208387	0.132091	0.0946354	0.666257	0.14732	0.395936	0.382672	0.357366	0.919772	0.658883	0.803348	1.02472	0.720687	0.415591	0.897497	0.383934	0.289818	0.816334	-0.097679	0.322683	0.426351	0.444953	0.513806	0.689489
AP2A2	0.284509	0.33424	0.211621	0.391699	0.608562	0.316943	0.341757	0.284752	0.317676	0.388927	0.259739	0.17673	0.355213	0.240018	0.437507	0.45822	0.545006	0.442386	0.4753	0.59319	0.500174	0.438384	0.390167	0.49936	0.383333	0.568143	0.57118	0.604354	0.385231	0.315091	0.351967	0.514118	0.514415	0.203428	0.629456	0.472611	0.470005	0.46618	0.405465	0.385095	0.417785	0.615894	0.313536	-0.0795957	-0.0504685	0.155846	0.492197	0.468803	0.262769
AP2B1	0.988515	1.10843	1.09642	1.11782	1.09284	0.91784	1.11926	0.737384	0.780793	1.18628	0.875989	1.10165	1.20185	1.02301	0.96762	1.03744	0.780596	1.2112	1.13621	1.04474	0.916337	0.905255	1.19172	1.0464	0.650052	0.949452	0.819132	0.885036	0.894617	1.15851	1.17345	1.08784	0.799823	0.888145	1.11491	1.46893	0.687171	1.11548	0.574529	0.820152	1.2621	1.43783	1.10784	0.997727	0.934845	1.40269	1.01478	0.912983	1.00705
AP2M1	2.03729	1.82211	1.77774	1.85868	2.02962	1.93068	1.93828	1.97368	1.86529	1.94822	2.0727	1.81781	1.82907	1.99456	1.93785	1.90324	2.00456	2.02955	2.09357	2.10558	2.03017	2.11588	1.98431	1.49941	2.06965	1.93059	1.95206	2.13535	2.2165	1.98473	2.12647	1.9206	1.97099	2.31481	1.93529	2.01064	2.1784	1.95495	2.12119	2.22076	2.00485	1.91304	1.87908	1.82761	1.73975	1.90471	1.91576	1.80466	1.87912
AP2S1	2.1722	1.9842	1.99574	2.06824	2.06223	2.11851	2.20347	2.18015	2.28041	2.22376	2.18466	1.92965	1.94341	2.00618	2.17594	2.02896	1.9031	2.15939	2.2531	2.01478	2.09657	2.26348	1.76775	2.15929	2.16068	2.35062	1.9198	2.23173	2.33953	2.13368	1.7013	1.80956	1.7347	2.20028	2.20551	2.09449	2.22631	2.12479	2.05422	2.27322	2.0009	1.7262	2.21283	1.74328	2.03309	1.79164	2.06657	2.02831	2.20549
AP3B1	0.173059	0.164763	0.227092	0.0702698	0.0977392	-0.0754452	-0.0622379	-0.167142	-0.168469	-0.0432863	-0.0344583	-0.280114	0.141542	0.0863299	0.0180027	0.0561713	0.0498545	0.101196	0.191948	0.554508	0.403419	0.123019	0.244611	0.322066	0.104298	0.000938008	-0.0987321	0.0258753	0.485134	0.159825	0.136187	0.101861	-0.457264	0.193139	0.361948	0.34011	0.193419	0.188765	0.0692871	-0.0477227	0.0488068	-0.122683	-0.224775	0.0264566	-0.154815	0.211979	0.117646	-0.0838071	-0.0709195
AP3B2	-0.318602	-0.833631	-0.568566	-0.96279	-0.39423	-0.841537	-0.333167	-1.06016	-0.78177	-0.380012	-0.980832	-0.973175	-0.867218	-0.932182	-0.450934	-0.5661	-0.938684	-0.838613	-0.580306	-0.842484	-0.975665	-0.861108	-0.422001	-0.840578	-0.508567	-0.747108	-0.364832	-0.766239	-1.0097	-1.12709	-0.823247	-0.653141	-0.351884	-1.01177	-0.550047	-0.757901	-0.651717	-0.467218	-0.913136	-1.09955	-0.266839	-0.472286	-0.0963478	-0.479772	-0.634852	-0.416216	-0.0677264	0.149166	-0.628731
AP3D1	0.342219	0.625332	0.553626	0.241974	0.836262	0.677715	0.973242	0.554616	0.518937	0.828251	0.499935	0.487391	0.952666	0.874079	0.717745	0.846842	0.593323	0.753463	0.625271	0.780717	0.820829	0.761638	0.909475	0.953559	0.604691	0.305967	0.738512	0.762718	0.788384	0.199494	0.93323	0.674709	0.651445	0.75439	0.833562	0.814948	0.943856	0.956286	0.682413	0.539646	0.795755	0.650099	0.56686	0.62244	0.321213	0.423149	0.723027	0.717658	0.416077
AP3M2	0.888831	0.666232	1.12975	0.673695	0.5796	0.853457	1.01097	0.677379	0.451222	1.02047	0.322852	0.754535	0.987017	0.570361	0.678704	0.843423	0.499242	0.735834	0.921048	0.887738	0.817778	0.753731	0.905508	1.04403	1.06559	0.588846	0.806366	0.546706	0.510844	0.710973	0.788168	0.986318	0.892919	0.833812	0.714499	0.573108	0.912149	0.878535	0.880603	0.643796	1.17467	1.11166	0.964683	0.630777	1.02344	0.836558	0.84065	0.82874	0.958296
AP3S2	0.346572	0.163915	0.273744	0.177019	0.0460366	0.27465	0.351596	0.341345	0.323632	0.369229	0.552871	0.153781	0.230676	-0.215382	0.157419	0.0542898	0.373241	0.323534	0.357841	0.115772	0.388583	0.310128	0.357094	0.239007	0.374782	0.217304	0.183018	0.10062	0.25435	0.188679	0.374845	0.197344	0.333418	0.347259	0.189714	0.299763	0.296549	0.222992	-0.227293	0.328969	0.379984	0.316685	0.56504	0.207412	0.108154	0.372307	0.236994	0.250264	0.304989
AP4S1	-0.784445	-0.665091	-0.92972	-0.734971	-0.706388	-0.440535	-0.627347	-0.212762	-0.428832	-0.505022	-0.471731	-0.449887	-0.597662	-0.470544	-0.933788	-0.532645	-0.597103	-0.550153	-0.648038	-0.496766	-0.468601	-0.526378	-0.598223	-0.840889	-0.845572	-0.546506	-0.892955	-0.73799	-0.595231	-0.737948	-0.707681	-0.904512	-0.581237	-0.849768	-0.582384	-0.756935	-0.731918	-0.67754	-0.565555	-0.556049	-0.944667	-0.728998	-0.82103	-0.51695	-0.634752	-0.577115	-0.817888	-0.644615	-0.698916
APAF1	-0.516569	-0.671358	-0.702631	-0.701419	-0.635492	-0.594921	-0.657831	-0.597437	-0.577423	-0.620474	-0.64323	-0.657349	-0.562484	-0.662197	-0.577681	-0.668846	-0.61757	-0.719246	-0.596909	-0.703297	-0.731939	-0.758823	-0.493912	-0.636357	-0.56565	-0.471592	-0.574683	-0.623515	-0.624392	-0.69586	-0.719563	-0.682979	-0.793596	-0.750711	-0.660435	-0.580445	-0.683457	-0.71297	-0.646872	-0.688561	-0.742014	-0.684779	-0.552125	-0.237537	-0.601297	-0.483595	-0.764512	-0.542353	-0.555763
APBA1	-1.04952	-0.864352	-0.928798	-1.04342	-0.994924	-0.884988	-0.874236	-0.8954	-0.94512	-0.871431	-0.928649	-0.894606	-1.03284	-0.888642	-0.991019	-0.938495	-0.852121	-0.79608	-0.862214	-1.03547	-0.965019	-0.924877	-0.894539	-0.921466	-0.980145	-0.840344	-0.943774	-1.0664	-0.91114	-0.878335	-0.877182	-0.969828	-1.04073	-0.935574	-0.915677	-0.869848	-0.768363	-0.769233	-0.966238	-0.945971	-0.973563	-0.756188	-0.75373	-0.943627	-0.873315	-0.730505	-0.87908	-1.00473	-0.824829
APBA2	1.03762	0.408542	1.04122	0.103564	0.612113	0.528563	0.945379	0.205228	0.144767	0.98329	1.05429	0.555762	1.0381	0.0070557	0.97014	0.708936	0.709181	0.41805	0.629719	0.749475	0.843996	0.3547	0.734498	0.337017	0.0373926	0.236404	1.01019	0.311183	-0.197109	-0.00622716	0.989521	0.582868	0.688905	0.365171	0.590924	1.11369	0.184375	0.641376	0.222267	-0.012502	0.808142	1.55372	1.19902	0.961458	0.679563	1.0861	1.08467	0.92447	0.85986
APBA3	-0.450446	-0.36568	-0.469073	-0.450097	-0.234266	-0.250398	-0.369196	-0.35893	-0.247522	-0.313901	-0.341193	-0.389425	-0.358581	-0.396062	-0.56506	-0.433777	-0.306884	-0.363353	-0.572809	-0.436738	-0.425962	-0.402765	-0.48585	-0.336029	-0.479442	-0.454753	-0.459845	-0.397458	-0.412761	-0.419916	-0.577955	-0.497318	-0.424689	-0.423911	-0.415332	-0.493951	-0.170881	-0.501017	-0.529847	-0.357751	-0.494195	-0.295356	-0.410346	-0.454232	-0.424132	-0.292595	-0.608293	-0.368257	-0.384839
APBB1	-0.941152	-0.871202	-0.811132	-0.820224	-0.828519	-0.878848	-0.86019	-0.838577	-1.0019	-0.920162	-0.709508	-0.653619	-0.87394	-0.957644	-0.599735	-0.83007	-1.09406	-0.754936	-0.921843	-0.926167	-0.84575	-0.827224	-0.600126	-0.882761	-0.830989	-0.714807	-0.494414	-0.853666	-0.806782	-1.1226	-0.915747	-0.779852	-0.809914	-0.914284	-0.723773	-0.750174	-0.552921	-0.821415	-0.937123	-0.78562	-0.40575	-0.291646	-0.646513	-1.01839	-1.04169	-0.893348	-0.735078	-0.726035	-0.76146
APBB1IP	-0.817188	-0.82841	-1.13884	-0.895553	-0.887619	-0.585005	-0.939425	-0.673443	-0.569193	-0.668748	-0.479329	-0.599637	-0.458809	-0.807016	-0.683058	-0.650247	-0.809275	-0.343771	-0.248964	-0.0569729	-0.64067	-0.379947	-0.592347	-0.0865878	-0.799222	-0.346961	-0.919327	-0.320409	-0.560829	-1.09931	-0.823005	-0.66637	-1.08724	-1.01668	-0.348687	-0.715584	-0.412893	-1.03715	-0.935039	-0.827499	-0.730687	-1.03503	-0.658946	-0.320568	-0.456366	-0.895303	-0.922092	-0.843017	-0.864367
APBB2	-0.268274	-0.1084	-0.298545	-0.420125	-0.356691	-0.154505	-0.285057	-0.299858	0.0207058	-0.26256	-0.0165019	-0.201993	-0.310577	-0.294424	-0.0388543	0.0225132	-0.35669	-0.576722	-0.321797	-0.52972	-0.173235	-0.1426	-0.578881	-0.571475	-0.503587	-0.522568	-0.143572	-0.493503	-0.173633	0.000632339	-0.343649	-0.435737	-0.370526	-0.400167	-0.396018	0.00163412	-0.384055	-0.34431	-0.571427	-0.46477	-0.349824	0.187297	0.160058	0.347596	0.147258	0.131796	-0.0993053	-0.028569	-0.092347
APBB3	-0.36674	-0.3647	-0.761514	-0.541421	-0.48333	-0.679179	-0.270803	-0.600638	-0.66186	-0.490241	-0.467389	-0.184431	-0.438613	-0.418774	-0.852697	-0.605572	-0.53013	-0.882018	-0.729779	-0.746387	-0.76809	-0.86613	-0.411217	-0.45268	-0.97189	-0.445243	-0.416045	-0.530018	-0.608958	-0.477549	-1.04113	-0.215896	-0.359124	-0.892231	-0.462143	-0.882932	-0.6164	-0.553209	-0.597325	-0.59497	-0.797568	0.117542	-0.541312	-0.521135	-0.605923	-0.325117	-0.72909	-0.428397	-0.314816
APC2	-0.596382	-0.754138	-0.596389	-0.578707	-0.446653	-0.436027	-0.340351	-0.72332	-0.550272	-0.308634	-0.215241	-0.39448	-0.183845	-0.312302	-0.360025	-0.43038	-0.551411	-0.403562	-0.390849	-0.389123	-0.280103	-0.603986	-0.446577	-0.226652	-0.589814	-0.766648	-0.171652	-0.520336	-0.753856	-0.461459	-0.299893	-0.373317	-0.604164	-0.65196	-0.148317	-0.177154	-0.51787	-0.30881	-0.533585	-0.6338	-0.363993	0.0843399	-0.338533	-0.174058	-0.261704	-0.424757	-0.378509	-0.13098	-0.448447
APEH	0.823942	0.378339	0.534531	0.518804	0.215057	0.301592	0.569832	0.763373	0.599503	0.726635	0.647298	0.55187	0.348718	0.427844	0.447081	0.732379	0.481808	0.612921	0.841152	0.644159	0.8623	0.657264	0.671971	0.378728	0.819962	0.532209	0.363933	0.622941	0.6028	0.565532	0.943216	0.609435	0.456422	0.710651	0.491222	0.630226	0.586505	0.390693	0.509496	0.574603	0.588696	0.484201	0.562517	0.0966129	0.316546	0.101605	0.604869	0.535034	0.918236
APEX1	2.24296	2.44852	2.06333	2.11763	2.38992	2.32973	2.35322	2.33884	2.28158	2.51729	2.57841	2.34048	2.19669	2.22851	2.17655	2.26806	2.37895	2.29308	2.13155	2.38978	2.44859	2.33732	2.39401	2.16966	1.94673	2.35963	1.93375	2.28821	2.3555	2.38904	2.26629	2.07047	2.38004	2.04093	2.35217	2.36485	2.32778	2.28721	2.42663	2.48237	1.92528	2.53738	2.22805	2.49574	2.39032	2.69779	2.01965	2.68153	2.37245
APEX2	0.0861027	0.161871	0.010927	0.10186	0.0633537	0.0809629	0.249426	0.338318	0.00301633	0.0772087	0.495976	0.0984924	0.0265724	0.221194	0.0829539	-0.0252878	0.426264	0.126025	0.145033	0.0427975	0.159077	0.17615	0.0826802	0.0605632	0.215196	0.163558	0.0733312	0.227825	0.183721	0.244776	0.150898	0.185843	0.562417	0.329226	0.0924912	0.25335	0.33608	0.0878124	0.517185	0.408075	0.286238	0.0549274	0.0939474	-0.0657027	0.0812685	0.30084	-0.0410099	-0.063121	0.123864
API5	0.0903837	0.252564	0.210198	0.049781	0.153244	0.0522253	-0.0746893	0.0865564	0.0600689	-0.0203797	-0.168038	0.0112308	0.14346	0.179627	-0.300034	0.0887658	0.0557165	0.0947447	0.294523	0.214347	0.160665	0.1268	0.188315	-0.0996305	0.269237	0.234602	0.00812974	-0.178986	0.173031	0.0185237	0.133473	0.276599	-0.323645	0.270483	0.0673957	0.189041	0.269667	0.123987	0.0371063	-0.0392091	-0.0548256	-0.118638	0.00198637	0.212342	0.0931858	-0.00189951	0.0681442	-0.245348	-0.00652872
APIP	0.395405	0.647421	0.624075	0.868012	0.871794	0.587738	0.597636	0.933477	0.725047	0.720678	0.448766	0.735603	0.75087	0.622073	0.469198	0.625135	0.851849	0.806994	0.572343	0.528143	0.494448	0.386228	0.606081	0.409405	0.487351	1.27875	0.820026	0.687991	0.635925	0.75375	0.567792	0.899786	0.667841	0.770976	0.684404	0.476576	0.663194	0.541184	0.85566	0.629769	0.821622	0.448694	0.676669	0.564967	0.566753	0.468486	0.843215	0.56566	0.652821
APITD1	0.548117	0.254302	0.63466	0.590418	0.0969683	-0.180999	0.338944	0.448834	0.138038	0.46007	0.381095	0.360493	0.189947	-0.0324604	0.396261	0.387058	0.857361	0.451505	0.485038	0.327545	0.399437	0.0231486	0.364159	0.275152	0.705763	0.578514	0.35998	-0.368555	0.0643644	0.730115	0.372022	0.606336	0.100427	0.884718	-0.0809324	0.0782774	-0.0347603	0.402322	0.77768	0.636306	0.87371	-0.285112	0.462991	0.353177	0.558423	0.620282	0.214269	0.315599	0.813161
APLP1	0.645212	0.392753	0.639866	0.972723	0.437268	1.19572	0.437572	0.235153	0.64143	0.485742	1.35141	0.586945	0.578243	1.00893	1.53179	0.354736	0.55216	1.19455	0.567898	0.467842	0.575472	0.740071	1.36688	0.418529	1.26556	0.589681	0.811187	1.14312	-0.018141	0.212158	1.00304	0.246574	1.42153	0.775163	0.854241	0.878633	0.879662	0.997795	0.562584	0.332289	1.28636	0.896797	1.00975	0.625912	0.55983	0.381787	1.08301	1.06486	0.710911
APLP2	1.1653	1.36236	1.24307	1.31535	1.36676	1.03919	0.989845	0.879824	0.915024	0.922783	0.741407	0.926529	1.17051	1.29107	0.865297	1.1412	1.07654	1.20908	1.31149	1.07951	1.28216	1.20017	1.17088	1.10658	1.54184	1.22719	1.09721	1.14415	1.75527	0.761834	1.27076	1.18787	1.01848	1.166	1.04472	1.37932	1.48858	1.269	1.12259	1.01118	1.3361	0.990951	0.669174	0.665774	0.952614	0.843874	0.97735	0.596517	0.652085
APOA1	-1.08682	-1.20903	-1.23286	-1.20912	-1.16264	-1.18478	-1.07799	-1.07988	-1.16907	-1.1607	-1.06375	-1.19659	-1.03995	-1.14267	-1.12868	-1.15497	-1.14352	-1.08057	-1.15325	-1.21865	-1.09324	-1.13734	-1.13747	-1.09774	-1.18207	-1.12633	-1.12789	-1.23489	-1.10769	-1.11193	-1.11585	-1.06754	-0.869846	-1.10381	-1.13595	-0.980885	-1.00714	-1.15243	-1.11452	-0.969545	-1.03722	-0.992198	-1.17957	-1.09917	-1.06747	-0.94815	-1.10566	-1.17273	-1.02777
APOC1	1.89774	1.49196	1.35288	2.33875	1.63303	1.75952	1.35068	1.48333	1.39441	1.35704	2.26929	1.62888	1.68247	1.76674	2.32609	1.52633	0.952088	2.29908	1.95882	1.71875	1.55147	2.16533	1.7687	2.0804	1.79257	2.67479	1.67396	2.36959	1.70343	1.4103	1.73674	1.85169	1.86421	1.7628	1.94834	1.80466	2.19842	1.75326	1.65274	1.94318	1.85961	1.42734	1.65023	2.031	1.87591	1.37328	1.87352	1.60665	1.83591
APOD	0.929591	1.50086	1.94827	2.36495	0.928773	1.1532	1.73304	-0.0425761	1.8139	0.845347	1.92655	0.843819	0.926383	0.815497	2.359	-0.103239	-0.0571072	1.28863	1.32136	0.30913	0.484168	2.44359	1.28631	1.82294	1.40871	2.04015	2.37955	2.2572	2.52088	1.3607	1.62515	0.967901	1.73945	1.29079	1.55203	1.85508	2.07234	1.59643	2.06915	1.7298	1.32343	2.11453	1.77864	2.06075	2.25159	0.866573	2.4536	2.1425	2.63145
APOE	0.920081	0.66281	0.563011	1.1251	0.814482	0.922385	0.651297	0.740563	0.402688	0.669343	1.03374	0.954364	1.0751	0.680373	0.947868	0.908885	0.311344	1.19734	0.842575	0.890398	0.580412	0.951476	0.598491	0.813107	0.71803	1.03426	0.799125	0.955877	0.752901	0.7494	0.865985	0.891215	1.01806	0.700922	0.970287	0.770688	0.957099	0.969362	0.719098	0.779948	0.797188	1.11848	0.964241	0.972437	0.982987	0.69598	0.817446	0.533187	0.810708
APOF	-1.36566	-1.46047	-1.37797	-1.37756	-1.43926	-1.4033	-1.29055	-1.36871	-1.39033	-1.28888	-1.37106	-1.30546	-1.33466	-1.39292	-1.50329	-1.37439	-1.34802	-1.23631	-1.35782	-1.45916	-1.36717	-1.30054	-1.33638	-1.332	-1.3639	-1.34888	-1.29711	-1.4294	-1.31168	-1.38317	-1.37848	-1.38186	-1.06549	-1.3577	-1.37409	-1.1787	-1.25457	-1.47193	-1.34245	-1.27951	-1.3117	-1.22443	-1.23599	-1.48762	-1.28399	-1.29789	-1.47381	-1.37637	-1.34381
APP	1.57306	1.92323	1.47716	1.51899	1.71428	1.60939	1.72443	1.64806	1.71864	1.62202	1.62071	1.37288	1.87794	1.76299	1.60184	1.39007	1.17257	1.86098	1.33962	1.40652	1.78822	1.73213	1.46821	1.55836	1.38502	1.23346	1.3523	1.49371	1.58426	1.34496	1.58259	1.71458	1.7239	1.61004	1.57126	1.6966	1.56529	1.87531	1.63582	1.59358	1.69767	1.69863	1.33284	1.22908	1.39987	1.27491	1.3785	1.7227	1.15442
APPBP2	0.112233	0.13834	0.309097	0.154349	0.13887	0.0360456	0.141029	0.130354	0.251649	0.178492	0.0420737	0.315068	0.166072	0.22186	0.210171	0.216882	0.0901858	0.0930278	0.162385	0.0983502	-0.839601	0.0565586	0.235787	0.0885781	0.0420605	0.110909	0.193443	0.0123581	0.164662	0.183335	0.0911173	0.159924	0.110501	-0.0815396	0.148038	0.161373	0.124787	0.240362	0.331006	-0.0758571	0.0774239	0.465694	0.357811	0.434644	0.380045	0.269204	0.209953	0.15106	0.376274
APRT	0.744699	0.33165	0.548021	0.60855	0.588483	0.612648	0.565241	1.11352	0.854862	0.615475	0.91043	0.416923	0.197441	0.405815	0.412816	0.373655	0.877896	0.780005	0.835189	0.274728	0.49704	0.725636	0.629181	0.379967	0.420339	0.798874	0.397901	0.778604	0.944067	0.72014	0.534675	0.153628	0.717828	0.980208	0.564119	0.706614	0.820872	0.346559	0.55281	0.962784	0.721311	0.395339	0.816588	0.28297	0.736874	0.272079	0.485099	0.314651	1.02223
APTX	0.198746	0.559618	0.12032	0.421724	0.139962	0.488873	0.255505	0.765622	0.648591	0.164867	0.69932	0.168479	0.179164	0.265288	0.568168	0.123305	0.401777	0.529924	0.587794	0.519839	0.320476	0.3546	0.20971	0.0362753	0.458987	0.501389	0.711204	0.394589	0.486391	0.609774	0.472821	0.56325	0.513803	0.604012	0.46379	0.221133	0.19209	0.625541	0.37319	0.520841	0.399998	0.633224	0.712964	0.604234	0.662546	0.42691	0.626032	0.042231	0.781719
AQP3	-0.987085	-0.838294	-1.05042	-0.981576	-1.01729	-0.793796	-0.816306	-0.917668	-0.962613	-0.892681	-0.903855	-0.869735	-0.945371	-1.06574	-0.953266	-0.971969	-0.997563	-0.924904	-0.92958	-1.00641	-1.00175	-0.971542	-0.95094	-1.0068	-0.877543	-0.786974	-0.970027	-0.807649	-1.02005	-0.830851	-0.917881	-0.982293	-0.750337	-0.864261	-0.996883	-0.882632	-0.863482	-0.897538	-0.906513	-0.937606	-0.875963	-0.934911	-0.974735	-1.0256	-0.944554	-0.866403	-1.02197	-0.938946	-0.939564
AQP4	0.347985	1.36092	1.54636	1.55507	1.50608	1.20186	1.1659	1.15568	0.85716	1.35494	1.21342	0.340771	1.84055	1.39795	0.522934	1.47335	0.431629	1.23178	1.22178	1.66438	1.08564	-0.0189079	1.30677	1.37525	1.25133	-0.312448	0.863936	0.863428	-0.903202	0.993982	1.36726	0.864961	0.867005	0.633686	1.65847	1.35321	0.897623	1.76034	1.03311	0.714354	1.46721	0.24253	0.722089	0.506538	1.43918	0.411605	1.3002	0.292219	0.659515
AQP9	-0.412529	-0.467652	-0.901589	0.601263	0.756139	0.279039	0.4836	0.228907	0.871307	0.272238	-0.236759	0.75793	0.450026	-0.178612	-0.316517	0.163008	-0.597609	0.352769	0.283423	-0.584517	-0.102292	-0.25413	0.157661	0.192363	0.854201	1.90288	0.484999	0.859945	-0.102513	-0.718198	-0.804821	1.54975	-0.436243	-0.420785	0.29608	0.142959	-0.66078	-0.412529	0.131679	0.380321	-0.0328495	-1.00052	-0.154102	-0.953818	-0.49022	-0.744579	-0.0807385	-0.446288	-0.590291
AQR	0.0263007	0.0638052	0.0162401	-0.24941	-0.14431	-0.320981	-0.0813016	-0.0336619	-0.0338222	-0.213223	0.0754803	0.0457297	0.0011431	-0.338209	0.00277169	0.0791025	0.0648573	-0.087888	0.0578151	0.0313896	-0.022829	-0.0442591	0.159081	-0.00809086	-0.0705928	-0.0985719	0.0974262	0.0887818	0.239098	-0.10581	-0.110755	-0.0798095	-0.0502462	-0.183337	-0.00662227	-0.112521	-0.0801265	0.0611342	-0.166881	0.154362	-0.0677881	0.178118	0.113237	0.0945192	-0.149669	0.278691	0.0767862	-0.017488	-0.0820438
ARC	-0.0961892	-0.528941	-0.286561	0.497048	-1.16687	0.606678	-0.0468442	-0.348703	-0.511643	0.388583	-0.14281	0.1798	-0.0893131	0.499964	0.0472241	0.184308	0.0869688	-0.772462	-0.23819	-1.02242	-0.678174	0.0252017	0.122187	0.340454	-0.895367	-0.590477	0.257838	-0.99536	-0.787431	-1.12764	-0.0719119	-0.497806	0.656408	-0.665537	0.417348	0.254821	0.112489	0.298119	-0.089336	-0.0410113	-0.235573	-0.1069	1.16128	-0.194524	-0.0180952	-0.104102	-0.0661782	-0.508696	0.634587
ARCN1	1.41417	1.66446	1.606	1.56683	1.60942	1.59861	1.69898	1.59844	1.64233	1.63797	1.50282	1.74552	1.67012	1.67693	1.67511	1.70297	1.74201	1.45649	1.75043	1.78164	1.70274	1.73012	1.92728	1.7931	1.63129	1.69967	1.75723	1.75538	1.77332	1.81762	1.69366	1.76901	1.91619	1.93106	1.64872	1.80587	1.62335	1.64916	1.60591	1.55665	1.63321	1.65393	1.64264	1.49341	1.69135	1.67985	1.83383	1.58763	1.43031
ARF1	1.90581	1.88544	1.49282	1.69342	1.70452	1.68935	1.67531	1.74671	1.64206	1.59445	1.70974	1.56741	1.58164	1.6369	1.57321	1.77756	1.45844	1.79604	1.82487	1.80475	1.75926	1.82122	1.68986	1.78968	1.73085	1.61718	1.60595	1.68669	1.83212	1.64221	1.68196	1.73469	1.67945	1.94441	1.8457	1.54317	1.93918	1.68869	1.81118	1.88311	1.58242	1.54477	1.72185	1.59062	1.5751	1.81555	1.60231	1.69896	1.88199
ARF3	1.60452	1.19496	1.581	1.54835	1.55624	1.42327	1.60278	1.3859	1.34656	1.57347	1.45654	1.53625	1.38824	1.32479	1.59643	1.63032	1.33734	1.56569	1.74939	1.55073	1.32401	1.66677	1.41285	1.5979	1.62338	1.41246	1.55496	1.58255	1.47787	1.4373	1.65882	1.6474	1.62304	1.53686	1.71185	1.72416	1.72542	1.63883	1.40854	1.49123	1.63554	1.52681	1.75176	1.05145	1.39494	1.45747	1.75014	1.42486	1.53813
ARF5	1.17736	0.656193	0.973811	0.783457	0.782817	0.803791	0.798006	0.451763	0.785082	0.765216	1.01687	0.837244	0.410938	0.785481	0.859431	0.996537	1.13195	0.787168	0.823959	0.556248	0.760618	0.81836	0.739737	0.705505	0.535747	0.803821	0.686907	0.6059	0.602214	0.899838	0.616929	0.609157	0.161563	0.856731	0.571412	0.631796	0.570963	0.476382	0.492824	0.592417	0.159077	0.791779	1.14859	0.459759	0.780544	1.0053	0.657906	0.803123	0.936579
ARF6	0.24054	0.435442	0.105751	0.392049	0.335093	0.28241	0.31102	0.379803	0.0333288	0.14693	0.0138497	0.259663	0.260036	0.21572	0.0788733	0.214877	0.290931	0.255083	0.19012	0.164794	0.240636	0.239887	0.137028	0.0786946	0.026105	0.296006	-0.0546326	0.255978	0.383694	0.422994	0.19832	0.0694558	0.375109	0.156994	0.226598	0.222357	0.022983	0.129218	0.250616	0.562926	0.0733584	0.0681908	-0.0209862	-0.00120954	0.00521958	0.365367	-0.066927	-0.0305864	0.0220982
ARFGAP1	-0.27193	-0.252164	-0.558585	-0.347874	-0.0437775	-0.317788	-0.0612209	-0.455824	-0.505055	-0.201265	-0.143737	-0.40469	-0.079631	-0.103872	-0.268079	-0.329837	-0.18729	-0.330344	-0.510261	-0.590084	-0.450946	-0.282921	-0.0949285	-0.231769	-0.487877	-0.492606	-0.0134856	-0.269427	-0.204215	0.307559	-0.102461	-0.209839	0.487271	-0.114811	-0.120545	-0.0990366	-0.174423	-0.147349	-0.27468	-0.0972552	-0.20305	0.116341	-0.228357	-0.0980486	-0.236737	-0.0717412	-0.480635	0.0515021	-0.0855279
ARFGAP3	1.15078	1.28079	0.918955	1.27257	1.3507	1.41577	1.44349	1.00197	1.3147	1.44219	1.37707	1.49665	1.33465	1.49045	1.13049	1.21997	1.33856	1.1717	0.696861	1.48545	1.42943	0.739397	0.897917	1.49281	1.35987	1.34745	1.32964	1.043	0.712443	1.50349	1.08786	1.06351	0.857476	1.35055	1.20374	1.06686	1.05127	1.34806	1.17034	1.00353	0.888732	0.895476	0.954911	1.18529	1.22245	1.12199	1.2157	0.923994	1.02588
ARFIP2	0.978471	0.713003	0.525657	0.969319	0.876811	0.932195	1.04023	0.639004	1.17199	1.09563	1.13654	1.01425	0.914156	0.899352	1.11461	1.00558	1.29895	1.05366	1.11037	0.824487	0.6874	1.03694	1.13898	0.905449	0.947978	1.02824	1.0896	0.86318	0.731964	1.32115	0.983641	1.12674	0.78748	1.06159	1.12024	1.06436	1.15249	0.917937	0.960866	0.930123	0.802507	1.09666	1.25857	0.462158	0.782517	0.826601	1.19518	0.875568	1.19519
ARFRP1	-0.377141	-0.287012	-0.562404	-0.495841	-0.345041	-0.565572	-0.262454	-0.305176	-0.554887	-0.417575	-0.499933	-0.598861	-0.217827	-0.653831	-0.704266	-0.382954	-0.544883	-0.550811	-0.404946	-0.592564	-0.293917	-0.428413	-0.312338	-0.302493	-0.476167	-0.751885	-0.610751	-0.6734	-0.312859	-0.167515	-0.388525	-0.426056	-0.357466	-0.39687	-0.340879	-0.556656	-0.25418	-0.19935	-0.430761	-0.396262	-0.459434	-0.351085	-0.619223	-0.623029	-0.641289	-0.342416	-0.585544	-0.641761	-0.711349
ARG1	-1.31651	-1.09143	-1.33569	-1.21149	-0.991588	-1.01045	-0.996961	-0.846042	-0.756899	-0.778237	-0.926075	-0.56457	-1.16657	-1.22881	-1.28477	-1.20389	-1.20212	-1.14391	-1.18627	-1.06102	-1.23509	-1.33908	-1.17464	-0.907384	-1.3562	-1.14424	-1.30675	-1.15792	-1.24539	-1.19654	-1.29593	-1.27801	-1.16732	-1.29661	-1.21737	-1.28726	-1.13038	-1.27022	-1.07044	-1.08165	-1.27461	-1.26388	-0.962214	-1.13637	-1.04667	-1.01626	-1.33753	-1.24852	-1.21678
ARG2	-0.272606	-0.350431	-0.53825	-0.306615	-0.258525	-0.174655	0.208412	0.180879	0.00893079	0.143071	-0.285299	0.0135278	-0.346988	-0.34913	-0.0477632	-0.163744	-0.543628	-0.0231845	-0.106355	-0.120497	0.0180989	-0.21172	-0.23698	-0.0255115	-0.437828	0.209005	-0.0495146	-0.0779315	0.33416	-0.0720673	-0.076929	-0.570186	-0.0738322	-0.357542	-0.0864436	0.345317	-0.192135	-0.350402	0.0339402	0.273321	-0.486253	-0.446188	-0.239261	-0.475855	-0.133183	-0.236693	-0.151322	0.209175	0.00459055
ARHGAP10	-0.433279	-0.313239	-0.482314	-0.310926	-0.295342	-0.309564	-0.481429	-0.214199	-0.222565	-0.37229	-0.450695	-0.515139	-0.313284	-0.434643	-0.223032	-0.577239	-0.353767	-0.298456	-0.469196	-0.613462	-0.428289	-0.544064	-0.457638	-0.596592	-0.194997	-0.346129	-0.429823	-0.294834	-0.406176	-0.176681	-0.297063	-0.560701	-0.564683	-0.424859	-0.435304	-0.147058	-0.286785	-0.563231	-0.287913	-0.116017	-0.212268	-0.625975	-0.396821	-0.377092	-0.327731	-0.677975	-0.420132	-0.53116	-0.378186
ARHGAP12	0.822406	0.958841	0.65036	0.687028	0.553804	0.243149	0.169328	0.942271	0.434015	0.252344	0.654583	0.454342	0.81355	0.702407	0.610815	0.506851	0.533024	1.01809	0.455196	0.806047	0.563229	0.573427	0.576803	0.319107	0.512574	0.923297	1.05693	0.805433	0.363235	0.484594	0.740377	0.678699	0.815514	0.505962	0.671006	0.613951	0.674119	0.617479	0.627054	0.771128	0.64943	1.39496	0.294316	1.10225	1.66621	1.52932	0.351521	-0.126613	0.49865
ARHGAP15	0.246046	-0.0350862	0.0832795	0.583861	-0.078436	0.235948	-0.102782	0.299253	0.464977	-0.0307662	0.30594	-0.0297183	-0.288244	-0.120456	0.157057	-0.099337	-0.340125	0.21547	0.372416	0.591852	0.110594	0.463093	-0.157922	0.679968	0.134573	0.773905	-0.0864407	0.614178	-0.0430197	0.494117	0.305486	-0.206421	-0.145983	-0.12373	0.043254	0.165581	0.768099	-0.0922925	-0.248542	0.494979	-0.323222	-0.879115	-0.27619	-0.0805508	0.614384	-0.10709	-0.117612	-0.32689	-0.0768172
ARHGAP17	0.707105	0.869918	1.14474	0.892845	0.947253	0.787069	0.610939	0.769698	0.736877	0.627141	0.461552	0.800264	0.788097	0.769255	0.764309	0.72498	0.732329	0.669531	0.626482	0.490413	0.27437	0.867371	0.790033	0.802169	0.822794	0.650599	0.872967	1.00791	0.975969	0.751591	0.620926	0.840761	1.16229	0.730138	0.685699	0.685953	0.790566	0.672711	0.737578	0.715078	0.889027	1.14115	0.764796	1.02809	0.913545	0.897586	0.694119	0.672713	0.710158
ARHGAP19	-0.319578	-0.325617	-0.649506	-0.532035	-0.644815	-0.613783	-0.439761	-0.49901	-0.554813	-0.402875	-0.547516	-0.342849	-0.499258	-0.682984	-0.495307	-0.394528	-0.405327	-0.218035	-0.291105	-0.544257	-0.364641	-0.606572	-0.410315	-0.381628	-0.779203	-0.429881	-0.548193	-0.375206	-0.381358	-0.65818	-0.144175	-0.698693	-0.695811	-0.591347	-0.589704	-0.500007	-0.53115	-0.721663	-0.689173	-0.448979	-0.891584	-0.196044	-0.410853	-0.206029	-0.526821	0.0772095	-0.505771	-0.154264	-0.375297
ARHGAP22	-0.857299	-1.06776	-1.30025	-1.01551	-1.09031	-0.909851	-1.2361	-1.06871	-1.25946	-1.21337	-0.602099	-1.04877	-1.00489	-1.08508	0.152617	-1.08062	-0.613611	-0.405682	-0.791469	-0.485784	-0.875526	-0.634991	-0.899647	-0.426175	-1.02643	-0.434733	-0.77675	-0.325364	0.918777	-1.11037	-0.687251	-0.882473	-0.252616	-0.907406	-0.618601	-0.678443	-0.766305	-1.06001	-0.942854	-1.04233	-0.942655	-0.742133	-0.449131	-0.589092	-0.504314	-0.951342	-0.485889	-0.489468	-0.88891
ARHGAP24	-1.08965	-0.925973	-1.288	-0.610573	-0.96074	-0.844265	-1.09399	-1.08166	-1.06365	-1.17546	-0.647492	-0.956892	-0.943672	-0.922691	-0.450155	-1.11197	-1.08673	-0.763871	-1.12707	-1.00452	-0.967989	-0.853198	-1.29604	-0.889627	-1.07972	-0.766997	-1.02492	-0.752503	-0.762131	-0.982731	-0.913428	-0.877178	-1.01587	-0.989936	-1.03604	-0.977708	-1.09977	-1.18572	-1.13519	-1.01784	-1.13295	-0.269155	-0.921817	-1.13007	-0.367182	-1.0866	-1.01796	-1.02005	-1.00412
ARHGAP25	0.274225	-0.119395	-0.127001	0.188929	0.40638	-0.129065	-0.034532	0.0439678	0.0895279	0.138488	0.245634	0.24389	-0.200496	0.0187861	0.391713	0.331264	-0.0746611	0.238519	0.222312	0.53781	-0.0972775	0.381529	-0.13216	0.422033	0.0848497	0.626828	0.0648195	1.07028	0.425539	0.238257	0.188129	0.165419	0.348556	0.0060054	0.291333	0.269598	0.51843	-0.0721233	-0.0627864	0.299319	0.172607	-0.162785	-0.17134	0.42366	-0.0269368	-0.348374	0.363614	-0.255451	-0.300421
ARHGAP6	-0.331437	-0.46727	-0.877841	-0.635185	-0.516006	-0.720617	-0.442817	-0.752594	-0.796636	-0.378658	-0.589745	-0.655531	-0.732693	-0.551788	-0.945156	-0.934053	-0.423236	-0.582915	-0.913289	-0.516484	-0.38259	-0.813343	-0.989939	-0.836193	-0.868529	-0.651732	-0.744305	-0.923005	-0.353733	-0.777159	-0.882739	-0.806444	-0.595675	-0.693279	-0.815772	-0.690288	-0.552193	-0.674985	-0.898096	-0.756582	-0.627988	-0.705715	-1.03356	-0.632315	-0.607713	-1.04355	-0.947396	-1.0685	-1.10142
ARHGAP8	-1.30789	-1.39288	-1.30554	-1.10079	-1.38742	-1.3656	-1.35714	-1.30187	-1.3227	-1.30017	-1.25747	-1.22336	-1.25213	-1.22995	-1.31522	-1.30706	-1.37334	-1.1304	-1.30993	-1.32512	-1.25732	-1.3447	-1.32181	-1.31499	-1.28956	-1.22028	-1.31057	-1.30961	-1.26893	-1.21934	-1.1476	-1.23804	-1.13117	-1.21506	-1.18957	-1.22712	-1.25626	-1.30799	-1.23685	-1.23258	-1.33173	-1.28637	-1.28695	-1.35316	-1.23132	-1.17508	-1.31616	-1.27763	-1.28302
ARHGDIB	2.07048	1.90658	1.7751	2.10997	2.05079	1.93251	1.91376	2.17546	2.16773	1.89586	2.06894	1.723	1.75381	2.03981	2.20986	1.89879	1.72262	2.08159	2.146	2.42118	2.00283	2.31454	1.86818	2.20081	1.90664	2.58105	1.82185	2.5944	2.04314	2.05521	2.08041	2.0735	2.06963	1.84196	2.37793	2.06648	2.35425	1.75642	1.96627	2.16243	1.74048	1.5455	1.51515	1.99704	2.03322	1.3273	1.964	1.57444	1.42739
ARHGDIG	-1.03971	-1.2195	-1.17273	-1.04703	-1.19408	-1.23314	-1.01844	-1.1174	-1.3268	-1.03559	-1.19944	-1.26742	-0.964947	-1.16409	-1.06717	-1.14782	-1.21644	-1.07591	-1.15957	-1.08471	-1.1678	-1.08986	-0.942995	-1.16854	-1.28808	-1.16222	-1.06058	-1.17617	-1.23103	-1.10525	-1.22396	-1.25341	-0.787928	-1.19885	-0.632868	-1.05055	-0.644205	-0.845063	-1.1193	-1.13033	-0.934891	-0.74878	-0.997236	-1.14112	-1.13044	-0.732681	-0.805348	-1.05117	-0.612897
ARHGEF10	-0.547169	-0.163017	-0.229965	-0.266452	-0.240375	-0.242009	-0.336108	-0.374516	-0.397016	-0.373147	-0.638085	-0.256084	-0.000980887	-0.222221	-0.108131	-0.17948	-0.501926	-0.300172	-0.416996	-0.437107	-0.232253	-0.321433	-0.210621	-0.269782	-0.347759	-0.269302	-0.045837	-0.180732	-0.24873	-0.20478	-0.332848	-0.178984	0.0248961	-0.280027	-0.144531	-0.150282	-0.311879	-0.0861365	-0.241809	-0.395256	-0.206311	-0.198186	-0.365993	-0.181063	-0.249968	-0.353623	-0.145477	-0.086224	-0.428514
ARHGEF15	-1.17351	-1.16394	-1.13051	-1.08454	-1.06198	-1.1484	-1.04611	-1.10994	-1.05432	-1.08255	-1.10302	-1.10786	-1.08547	-1.13619	-1.05406	-1.05022	-1.11806	-1.02588	-1.1229	-1.1363	-1.09732	-0.949333	-1.14757	-1.00442	-1.08535	-0.980535	-1.06155	-1.10139	-1.13021	-1.12273	-1.12801	-1.15242	-0.881068	-1.12029	-0.964416	-1.0094	-1.10935	-1.0716	-1.20146	-1.07409	-1.12236	-0.853224	-1.12248	-1.09402	-0.97105	-0.974889	-1.15995	-1.08478	-1.11784
ARHGEF18	0.655647	0.879187	0.906432	0.755843	1.15403	1.08957	1.11991	0.934763	0.809946	1.09201	0.92603	0.837037	1.02048	1.07748	0.964461	0.922898	0.883376	1.00163	0.870094	1.04962	1.13598	0.860338	1.0753	1.10009	0.995771	0.752285	1.02592	0.942135	0.91469	0.64044	0.580496	0.872535	0.695428	0.744532	0.939718	0.729197	1.03834	1.0277	0.702144	0.720631	1.06165	1.11597	0.907362	0.848576	0.737043	1.02557	0.89237	1.00481	0.787098
ARHGEF6	1.89618	2.028	1.55457	1.68007	1.55169	1.82943	1.70313	1.67146	1.71121	1.77399	1.92974	2.21561	1.63758	1.68439	1.71329	1.91317	1.81411	1.61982	1.87312	1.92032	1.93405	1.52879	1.92596	1.91875	1.31666	1.63922	1.7556	1.75577	1.60833	1.54497	2.19204	1.68615	1.7349	1.59444	1.7677	1.78347	1.76433	1.64527	1.92504	1.64973	1.6729	2.13929	1.54462	1.92051	2.01217	1.70609	1.76246	1.37666	1.43811
ARHGEF7	0.599785	0.278988	0.24586	0.301078	0.455394	0.405369	0.670244	0.119374	0.611443	0.661687	0.311581	0.938282	0.393102	0.537637	0.593645	0.580513	0.260831	0.397181	0.260636	0.761773	0.57882	0.256494	0.509976	0.425626	0.0448876	0.408988	0.694577	0.306422	0.240177	0.514914	0.38395	0.318205	0.242448	0.153641	0.576576	0.293288	0.312961	0.436647	0.372278	0.0623705	0.049185	0.95862	0.844103	1.03444	0.673759	1.66152	0.369484	0.930544	0.463001
ARID1A	0.193296	0.476313	0.60967	0.33093	0.541226	0.441999	0.445695	0.333489	0.456141	0.516682	0.507473	0.500804	0.483297	0.48444	0.439789	0.475472	0.31001	0.383599	0.445646	0.45191	0.51149	0.265425	0.260721	0.395339	0.503998	0.310152	0.5489	0.572216	0.611858	0.174138	0.42775	0.467714	0.637348	0.207051	0.394834	0.52696	0.240985	0.386345	0.697574	0.371711	0.364988	0.817151	0.573873	0.752139	0.52783	0.550571	0.330837	0.797028	0.301125
ARID3A	-0.79144	-0.597746	-0.93502	-0.85569	-0.823177	-0.890621	-0.764911	-0.91259	-0.864629	-0.885107	-0.634664	-0.935545	-0.89073	-0.850043	-0.898026	-0.866039	-0.878819	-0.616956	-0.840468	-0.854763	-0.925379	-0.800493	-0.82349	-0.594546	-0.899799	-0.649872	-0.853202	-0.855468	-0.852681	-1.00078	-0.720901	-0.952232	-0.638376	-0.957883	-0.590488	-0.447104	-0.803652	-0.760305	-1.02898	-0.751403	-0.833049	-0.839792	-0.68747	-1.02767	-0.846698	-0.804084	-0.936419	-0.84423	-0.825581
ARID3B	-0.685949	-0.503929	-0.729467	-0.517942	-0.519284	-0.381928	-0.480167	-0.53705	-0.561437	-0.482127	-0.507622	-0.402448	-0.554306	-0.692954	-0.605041	-0.638191	-0.56523	-0.600444	-0.620601	-0.592319	-0.531439	-0.659395	-0.62255	-0.581437	-0.702943	-0.373767	-0.400043	-0.571055	-0.422682	-0.695603	-0.872989	-0.816921	-0.553523	-0.776572	-0.669922	-0.489418	-0.718309	-0.815883	-0.755049	-0.736055	-0.804	-0.362938	-0.621754	-0.466285	-0.35577	-0.425465	-0.677483	-0.402997	-0.640281
ARID4A	-0.242306	-0.181384	-0.421144	-0.284901	-0.206819	-0.117413	-0.168343	-0.252681	-0.197555	-0.331555	-0.185603	-0.232853	-0.0865337	-0.259964	-0.327703	-0.252669	-0.226804	-0.41979	-0.443347	-0.19093	-0.215026	-0.422929	-0.216034	-0.389488	-0.38244	-0.256647	-0.321291	-0.34714	-0.262923	-0.531465	-0.238	-0.36025	-0.305828	-0.683078	-0.384863	-0.326724	-0.412629	-0.274383	-0.283546	-0.441117	-0.810841	0.0502593	-0.239278	-0.0565929	-0.100035	-0.207235	-0.392929	-0.273672	-0.313116
ARID4B	0.0477767	0.101613	-0.150536	0.0876613	0.0981218	0.00306233	0.0437263	0.0988214	0.09928	0.0444786	0.0247237	0.0264281	0.177543	0.17031	0.049414	0.0858294	0.150164	0.0501464	-0.0150063	0.107372	0.0138321	0.0586224	0.101693	0.101632	0.117514	0.0674676	0.0808219	0.0345948	0.0260138	-0.0130275	0.0478028	0.130901	0.100907	0.0121461	0.152835	-0.098093	0.222179	0.00061371	0.198679	0.184398	0.0292102	0.18301	0.193305	0.388865	0.242603	0.333028	0.0896766	0.201158	0.105911
ARID5A	-0.227592	-0.66678	-0.686725	-0.471965	-0.345037	-0.578121	-0.495959	-0.377501	-0.792729	-0.651045	-0.200026	-0.327876	-0.392074	-0.33804	-0.561821	-0.489826	-0.459062	-0.395458	-0.476005	-0.278292	-0.135349	-0.327043	-0.779953	-0.210786	-0.60945	-0.423848	-0.426978	-0.266326	-0.371235	-0.661651	-0.254548	-0.524235	-0.292168	-0.662307	-0.317432	-0.275802	-0.00216394	-0.504163	-0.316875	-0.44709	-0.640193	-0.781454	-0.464815	-0.712319	-0.520057	-0.477682	-0.738083	-0.780823	-0.325471
ARID5B	0.960847	1.88475	1.31165	1.39296	2.12468	1.83286	1.26998	1.73346	1.59862	1.06501	1.3647	1.4049	2.07615	1.45085	1.26932	1.4113	1.23628	1.41254	1.31576	1.75402	1.73791	1.14201	1.33292	1.86647	1.44342	1.49176	1.49137	1.50081	1.33174	1.4421	1.73182	1.5549	2.20693	1.01254	1.4714	1.32258	1.33801	1.62706	1.46745	1.52607	1.35596	1.68943	1.14866	1.47539	1.23832	1.34755	1.19783	0.863184	0.708139
ARIH1	0.400097	0.606107	0.509303	0.363711	0.486076	0.0928401	0.277953	0.231651	0.146395	0.270367	0.259562	0.376095	0.398935	0.106755	0.231634	0.447702	0.628414	0.399595	0.377204	0.395904	0.352011	0.268364	0.42215	0.261011	0.50414	0.30896	0.428526	0.291564	0.530453	0.257522	0.404553	0.565757	0.566532	0.378978	0.307505	0.518655	0.261467	0.577935	0.04229	0.410523	0.44295	0.605005	0.300809	0.229111	0.0536894	0.533397	0.381751	0.449026	0.0888021
ARIH2	-0.165267	-0.0693133	-0.209016	-0.194349	0.182248	-0.188044	-0.193541	-0.214034	-0.280897	-0.227199	-0.149512	-0.162901	-0.0916828	-0.109215	-0.148858	-0.0769991	-0.481429	-0.229181	-0.13648	-0.230007	-0.17392	-0.236839	-0.160522	-0.35856	-0.16436	-0.224394	-0.153304	-0.255847	-0.0138993	-0.214033	-0.140489	-0.0882908	-0.259361	-0.249575	-0.260844	-0.308323	-0.404788	-0.25855	-0.0603218	-0.138083	-0.342441	-0.0130366	-0.107212	-0.0386033	-0.150743	-0.34204	-0.18574	0.0561536	-0.033264
ARL2BP	0.295907	0.204188	0.20465	0.194883	0.294669	0.194351	0.196444	0.420086	0.219038	0.196649	0.215381	0.305363	0.109927	0.175179	-0.115976	0.279558	0.442232	0.184027	0.279288	0.0320838	0.550872	0.256501	0.291944	0.185948	-0.044665	0.044504	0.200773	-0.104772	0.214586	-0.00107855	0.0567811	-0.0896023	0.124816	0.237958	0.0381345	-0.0379413	0.155007	0.0881124	-0.0486012	0.179211	0.154184	0.0807838	0.506894	0.157346	0.37445	0.307421	0.36149	-0.0060331	0.516333
ARL3	-0.0174303	-0.23026	-0.0723639	-0.0483087	-0.141565	-0.21031	-0.0870243	-0.0270237	0.000552576	-0.0216821	0.0235368	-0.0238188	-0.285636	-0.221145	-0.244917	-0.251345	0.0319716	0.0927921	0.00614462	-0.132934	-0.0372362	-0.233579	0.0961855	-0.115431	-0.136059	0.0273716	-0.102974	-0.18861	-0.0630493	-0.0823646	-0.207809	-0.108275	-0.138599	-0.127967	0.0956817	-0.0315704	0.0597106	-0.2652	-0.132429	-0.0510719	-0.0867631	0.540199	0.146681	0.1442	0.491839	0.33951	0.00852803	0.0368091	0.358867
ARL6IP4	0.815355	0.0530542	0.398793	0.544402	0.301926	0.186423	0.440417	0.336264	0.406773	0.465201	0.416277	0.287305	0.455272	0.474217	0.829597	0.462741	0.606668	0.549449	0.566619	0.475285	0.394086	0.834895	0.406433	0.57563	0.750349	0.638136	0.201135	0.596601	0.402327	0.765664	0.478986	0.509823	0.495346	0.681765	0.608787	0.744683	0.9891	0.420385	0.37541	0.966993	0.539545	0.468554	0.6176	0.195646	0.615945	0.571029	0.233489	0.660265	0.749581
ARL6IP5	2.15574	1.80823	2.10894	2.27901	1.94079	2.18772	2.08306	2.04182	2.09668	2.03908	2.20972	2.06043	2.13545	2.0182	2.22292	2.13475	1.84127	2.35361	2.29339	2.36789	2.27914	2.23977	2.04869	2.09077	2.12104	2.30365	2.0411	2.20298	2.3238	1.98806	2.45397	2.17722	2.1479	2.44635	2.20668	2.13631	2.16502	2.10355	2.25156	2.27494	2.14915	1.98601	2.06275	2.0106	2.29599	1.71501	2.14214	1.89645	2.18009
ARL8B	2.13178	2.15937	2.30631	2.3522	2.2365	2.27609	2.27003	2.39371	2.16332	2.16854	2.25603	2.40504	2.30597	2.17818	2.11715	2.32991	1.85691	2.29936	2.21882	2.15913	2.19601	2.10738	2.02962	2.05044	2.12132	2.21416	2.22103	2.13299	2.12312	2.03104	2.55225	2.34804	2.48785	2.05745	2.28522	2.0396	1.97815	2.35943	2.14174	2.25297	2.46803	2.30868	2.03515	1.96943	2.20992	2.07277	2.07365	2.05935	2.08064
ARMC7	-0.0710124	-0.050057	-0.126859	-0.0905531	-0.0179267	-0.0789401	0.0181985	0.00268119	-0.0723588	-0.0967647	0.00834751	-0.232817	0.074239	-0.088805	0.0462662	0.0769125	0.144303	0.0990833	0.147226	0.0311705	0.0527532	-0.0491859	0.113546	0.0553689	0.238873	-0.0523526	-0.066615	-0.0961314	-0.0159066	-0.14769	0.0399983	-0.051226	-0.463511	0.164426	0.11429	0.202129	0.22018	0.24299	0.011364	0.0259243	0.0282208	0.255442	0.0526574	-0.0261781	0.143996	-0.0963115	-0.0799781	0.0056753	0.244002
ARMC8	0.203796	0.295859	0.190551	0.094336	0.150426	0.227928	0.186971	0.289816	0.00585064	0.119574	0.178272	0.316777	-0.0127732	0.147149	-0.282261	0.0866132	-0.0974191	-0.140795	0.0256003	-0.029204	0.316241	-0.0421593	-0.0342445	-0.169629	-0.0277253	-0.0287736	-0.00972539	-0.105868	0.224402	-0.0163872	-0.0220415	0.114631	0.01477	-0.241076	0.0209152	-0.113088	0.16557	0.334447	0.0586755	0.15656	-0.0779408	0.17839	0.203451	0.382194	0.263102	0.125874	0.033271	0.162435	0.0710346
ARMC9	-0.765459	-1.12032	-0.751675	-0.899941	-1.0057	-0.922873	-0.963664	-0.948067	-0.923134	-0.895814	-0.941746	-1.02031	-0.944544	-0.880352	-1.01718	-0.902354	-0.925129	-1.00538	-0.935765	-0.775507	-1.01625	-0.867175	-0.968855	-0.898747	-0.738657	-0.904337	-0.820005	-1.07049	-0.617001	-0.549997	-0.965777	-0.839039	-0.9031	-0.655205	-1.00755	-0.983822	-0.816727	-0.962829	-0.898065	-0.989723	-0.830647	-0.923047	-0.958119	-0.955101	-0.922001	-0.901149	-0.92686	-1.06578	-0.767809
ARMCX2	1.12122	1.86532	1.13091	1.35902	1.63636	1.50328	1.19593	1.6601	1.53713	1.16337	1.31175	1.48013	1.55148	1.58617	1.28734	1.2415	0.877423	1.23172	1.26479	1.53024	1.13189	1.18462	1.44236	1.65162	1.5078	1.29068	1.19372	1.11878	1.32769	1.74482	1.16433	1.454	1.40157	1.34044	1.15764	1.3386	1.43488	1.45087	1.61482	1.19232	1.49971	1.37736	1.05673	0.478349	1.50939	1.03597	1.21656	1.45113	1.09453
ARMCX5	-0.345837	-0.35946	-0.0980771	-0.123154	-0.278931	-0.175907	-0.241146	-0.430545	-0.301074	-0.0352678	-0.427279	0.00764878	-0.149498	-0.176456	-0.255346	-0.525987	0.0718444	-0.30332	-0.318517	-0.104586	-0.0655912	-0.0564838	-0.526792	-0.456498	-0.234629	0.101482	-0.388294	-0.281501	0.0126745	0.197154	-0.196539	-0.67118	-0.660037	-0.261454	-0.367949	-0.657044	-0.0922394	-0.373442	-0.0903196	-0.401915	-0.739417	-0.612377	-0.210949	-0.0417592	-0.117328	-0.00906129	-0.246341	0.0448427	0.334779
ARNT2	0.717217	1.0098	1.02826	0.979351	0.953285	1.18595	1.2538	0.95996	1.09648	1.25913	1.05553	1.34473	1.31958	0.767249	1.32092	1.41871	1.07439	0.971867	1.20672	1.13634	1.22584	1.01349	1.32527	1.32376	1.04547	0.281627	1.60637	0.928809	0.966977	0.741274	1.37038	1.02337	1.28335	0.895582	1.1013	1.6096	1.30899	1.44959	0.654882	1.16127	1.37697	1.72289	1.46952	1.3342	1.14	0.886597	1.50569	1.40809	1.19711
ARNTL2	-0.205712	-0.78308	-0.0244929	-0.803279	-0.279957	-0.560855	-0.571437	-0.614153	-0.853013	-0.415823	-0.480413	-0.891093	-0.622704	-0.545094	-0.921569	-0.0106388	0.163569	-0.712892	-0.408536	-0.787504	-0.742416	-0.315071	-0.120073	-0.362852	-0.112949	-0.810798	-0.199444	-0.652236	0.275184	-0.68486	-0.788692	-1.05183	-0.916682	-0.283187	-0.485337	-1.05724	-0.677758	-0.717369	-0.821335	-0.210398	-0.300204	-1.2057	-1.04499	-1.10778	-0.853629	-0.146853	-0.657136	-0.891079	-0.400112
ARPC1A	2.17804	2.10013	2.03392	1.84194	1.78069	1.78275	1.77737	1.87379	1.83311	1.95495	2.17137	1.90751	1.44554	1.66969	1.23665	2.05091	2.26341	1.52613	1.96838	1.83285	1.98372	1.98428	1.95974	1.79469	1.55539	1.81682	1.55021	1.4537	2.14803	1.90783	1.7298	1.84915	1.59027	2.30701	1.87916	2.01375	1.99908	1.93551	2.0582	2.04729	1.59152	1.77712	1.75139	1.25584	1.41614	1.63116	1.73408	1.80827	1.46479
ARPC1B	1.72128	1.40867	1.39107	1.70593	1.79103	1.73654	1.48824	1.47065	1.71391	1.43546	1.84055	1.30941	1.45215	1.7037	1.84966	1.70174	1.94718	1.62966	1.87373	1.98386	1.63886	1.87674	1.44261	1.88301	1.90619	2.17152	1.54732	2.15862	2.1986	2.06058	1.67667	1.70182	1.75209	2.14913	1.88139	1.69663	1.78646	1.34565	1.70196	2.03057	1.47354	0.691417	0.938583	1.4419	1.22769	0.856315	1.517	1.09374	0.655211
ARPC3	2.15365	1.75062	1.871	1.99286	1.89459	1.9426	2.08968	2.13892	2.00554	2.04649	1.98299	2.0498	1.96635	2.04735	2.01656	2.06118	2.08483	2.19284	2.13867	2.10666	1.93527	2.13071	2.10438	2.11405	1.93062	2.56485	1.93957	2.10397	1.8956	2.24202	1.94954	2.06201	1.90628	2.12325	2.11708	2.09746	2.20758	1.79156	1.90955	2.24199	1.79383	1.7107	2.00443	2.15027	2.13361	1.96849	1.98945	1.98575	2.05298
ARPC4	0.977183	0.605865	0.669485	0.766388	0.720794	0.676941	0.823177	0.8492	0.633053	0.809626	0.754226	0.698479	0.379501	0.493519	0.460068	0.55469	0.500057	0.71462	0.854641	0.631308	0.573832	0.719182	0.734154	0.499427	0.501643	0.844649	0.11115	0.545229	0.586868	0.795439	0.884734	0.541766	0.539398	1.00969	0.837531	0.931164	0.809391	0.620222	0.649221	0.887215	0.682163	0.450265	0.802272	0.154631	0.610046	0.750758	0.488964	0.360414	0.858872
ARPC5	2.0474	2.19965	2.24216	2.24065	2.2996	2.34208	2.30148	2.53936	2.32721	2.35057	2.25429	2.26574	2.35196	2.18397	2.01757	1.93605	2.11525	2.15503	2.1402	2.0517	1.97264	2.08675	2.04763	1.93415	2.1376	2.44219	1.89088	2.08904	2.08782	2.0858	1.9457	2.03588	2.12954	2.20779	2.16569	2.07124	2.32095	1.91091	2.15087	2.38856	1.96779	1.77014	2.18275	2.10326	2.56949	2.25659	2.01441	1.97279	2.1228
ARPC5L	1.57438	1.25987	1.35052	0.971846	1.13957	1.35075	1.37533	1.40557	1.48424	1.42238	1.45263	0.989882	1.15274	1.42821	1.26003	0.919193	1.42402	1.27089	1.36888	1.23955	1.265	1.46743	1.52295	1.0347	1.48696	1.17175	1.36467	1.38528	1.54773	1.25761	1.4323	1.37301	1.61353	1.60873	1.28318	1.23552	1.62241	1.33378	1.56661	1.73916	1.42134	1.15717	1.37588	1.31645	1.10335	1.535	1.4164	1.01577	1.41288
ARPP19	1.34889	1.50297	1.42894	1.52434	1.51765	1.26788	1.42987	1.68141	1.47288	1.4308	1.19614	1.58693	1.44754	1.12044	1.39928	1.49769	1.47203	1.31968	1.45686	1.34571	1.30335	1.2736	1.48976	1.30539	1.57944	1.26959	1.38106	1.13866	1.22985	1.14365	1.38325	1.46946	1.53583	1.15206	1.45839	1.58244	1.3939	1.5086	1.12599	1.5384	1.56788	1.70162	1.47657	1.32862	1.37905	1.71866	1.47053	1.40241	1.40916
ARRB1	-1.10873	-1.09833	-1.12356	-0.8136	-1.23112	-1.19097	-1.27885	-1.0721	-1.08149	-1.2893	-1.19354	-1.29613	-1.16175	-1.23354	-1.25461	-1.19397	-1.18613	-0.863163	-1.18434	-0.919447	-0.940387	-0.901567	-1.06645	-1.14082	-1.19989	-0.998169	-1.2205	-0.815882	-1.14007	-1.10691	-1.20326	-1.23052	-1.00198	-0.949863	-0.750759	-0.971766	-0.699677	-1.185	-1.16187	-1.23944	-1.16215	-0.962852	-1.19854	-1.22943	-1.18828	-0.747442	-1.15789	-1.13035	-1.19608
ARRB2	0.650562	0.479421	0.328026	0.901611	0.762866	0.40133	0.437807	0.466508	0.625445	0.46509	0.923059	0.680434	0.575985	0.48265	0.792351	0.540966	0.297414	0.723305	0.814928	0.842038	0.6596	0.680637	0.575224	0.939508	0.820434	1.20111	0.674795	1.01428	0.515945	0.293576	0.421509	0.672143	0.534731	0.124976	0.764465	0.862464	0.945927	0.26461	0.644816	0.648065	0.34214	0.718995	0.327098	0.780095	0.73122	0.477351	0.372694	0.601769	0.300555
ARSA	-0.725764	-0.787134	-0.960462	-1.07669	-0.741849	-0.841651	-0.680695	-0.571311	-0.895564	-0.659189	-0.754345	-0.685091	-0.971687	-0.787129	-0.653279	-0.743784	-0.750288	-0.718728	-0.961397	-0.766199	-0.565873	-0.849252	-0.897925	-0.880575	-0.831412	-0.465302	-0.874874	-0.583268	-0.867206	-0.495121	-0.608029	-0.645623	-0.91538	-0.328415	-0.771279	-0.912992	-0.86172	-0.735192	-0.628605	-0.869179	-0.878397	-0.992051	-1.0731	-1.04908	-1.0528	-0.835385	-0.748394	-1.17439	-1.10933
ARSB	-0.94837	-0.980127	-1.06181	-0.706558	-0.676483	-0.755192	-0.975854	-0.917114	-0.671843	-0.936419	-0.961442	-1.12947	-1.1229	-1.24271	-1.01641	-1.00807	-1.3061	-1.00344	-0.891153	-0.9497	-0.521309	-0.642842	-1.19932	-0.858181	-1.07167	-0.602844	-1.23754	-0.595511	-0.900274	-0.544649	-0.938542	-1.11215	-1.32488	-0.81569	-1.07291	-1.21649	-1.04913	-1.21655	-1.08483	-1.06555	-1.13903	-1.09284	-1.14738	-1.22459	-1.05232	-0.976878	-1.02704	-1.09068	-0.987944
ART3	-0.958764	-1.03204	-1.21295	-1.04048	-1.35671	-0.608702	-0.890195	-1.25655	-1.30703	-0.412424	-0.952446	-0.800218	-0.940927	-0.913318	-1.07346	-1.03021	-1.37835	-1.06582	-0.980599	-1.1163	-1.13619	-0.749544	-1.20199	-1.15586	-1.24708	-1.12379	-1.09256	-1.3312	-1.35683	-1.12604	-1.29817	-1.17232	-1.09476	-1.10819	-1.06678	-1.1663	-0.625493	-1.11236	-1.29316	-1.15628	-1.12052	-1.37551	-0.425909	-1.40065	-1.17646	-0.640472	-0.997425	-1.05462	-0.763341
ART4	-1.21683	-1.20041	-1.37025	-1.42528	-1.29252	-1.32678	-1.39767	-1.20853	-1.22235	-1.26843	-1.12629	-1.1966	-1.2981	-1.31608	-1.3114	-1.28161	-1.27944	-1.27328	-1.18816	-1.26523	-1.26403	-1.30163	-1.20792	-1.19103	-1.36801	-1.23558	-1.23891	-1.32298	-1.23448	-1.31582	-1.38331	-1.28358	-1.16632	-1.33708	-1.30733	-1.15948	-1.29023	-1.2803	-1.29504	-1.19543	-1.13295	-1.28905	-1.27426	-1.25144	-1.26302	-1.27117	-1.33233	-1.30278	-1.30616
ARTN	-1.22705	-1.29488	-1.3169	-1.2584	-1.33259	-1.29086	-1.19724	-1.10077	-1.19787	-1.16005	-1.11654	-1.18975	-1.20497	-1.28174	-1.35184	-1.25593	-1.17499	-1.22852	-1.27461	-1.26565	-1.15767	-1.25864	-1.26402	-1.23566	-1.26491	-1.22945	-1.3259	-1.26514	-1.26822	-1.22928	-1.2277	-1.27806	-1.12276	-1.20509	-1.21992	-1.11217	-1.15538	-1.29344	-1.25556	-1.11982	-1.15191	-1.19528	-1.12375	-1.18505	-1.19301	-1.11824	-1.32403	-1.16397	-1.04324
ARVCF	-0.794691	-0.794449	-0.771816	-0.60487	-0.505716	-0.848695	-0.698564	-0.822125	-0.95256	-0.871433	-0.86112	-0.86285	-0.743027	-0.89305	-0.598667	-0.81637	-0.862429	-0.688887	-0.811856	-0.8521	-0.911937	-0.888041	-0.986042	-0.779614	-0.921959	-0.762722	-0.767699	-0.88096	-0.822529	-0.69495	-0.819107	-0.652545	-0.773582	-0.879856	-0.9092	-1.01836	-0.71428	-0.83047	-0.92613	-0.858669	-0.750728	-0.375817	-0.899778	-0.618856	-0.667822	-0.647592	-0.75723	-0.663085	-0.703994
ASAH1	1.03382	0.94896	1.11514	1.25799	1.12078	1.04319	1.16599	1.10997	1.09717	1.10661	1.1849	1.18997	1.13899	1.09693	1.06521	1.10297	0.596126	1.16719	1.07247	1.06292	1.01018	1.12625	0.978146	1.07555	0.999285	1.51017	1.06014	1.16156	0.813817	1.13373	1.10581	1.15556	1.07193	1.04934	1.07734	1.15718	1.04243	0.973792	0.927954	0.997137	1.01507	1.13396	1.08076	1.22625	1.17545	1.04782	1.04523	0.865633	0.844883
ASB13	0.419822	0.0269179	0.0905264	0.628551	0.127044	0.138759	0.373731	0.189811	0.13988	0.463673	0.22939	0.330896	0.0483491	0.216757	0.403768	0.325131	-0.113496	0.253947	0.17082	0.313061	0.280434	0.298981	0.225386	-0.0553055	0.196008	0.812727	0.291465	0.27773	-0.0423874	0.358038	0.13003	0.127948	0.205014	0.0125902	0.281655	0.0737079	-0.0413839	-0.163895	-0.0563027	-0.0608778	0.110272	1.20816	0.592292	0.419482	0.58274	0.058853	0.318525	0.330285	0.474418
ASB4	-1.35458	-1.41417	-1.42542	-1.33099	-1.40531	-1.39275	-1.34465	-1.20642	-1.3344	-1.29063	-1.30581	-1.2462	-1.31056	-1.32008	-1.33989	-1.32426	-1.29826	-1.30698	-1.35148	-1.37734	-1.3355	-1.30418	-1.36048	-1.33632	-1.37001	-1.26388	-1.35237	-1.38803	-1.33869	-1.29753	-1.27683	-1.40648	-1.30382	-1.30978	-1.32634	-1.29917	-1.31292	-1.39088	-1.37455	-1.29982	-1.44442	-1.38361	-1.31658	-1.32641	-1.19725	-1.22265	-1.36893	-1.41175	-1.35306
ASB6	-0.00789314	-0.66435	-0.414911	-0.711088	-0.402466	-0.520716	-0.17325	-0.00312233	-0.113057	-0.181813	-0.494378	-0.713226	-0.117096	-0.190937	-0.258904	-0.434759	-0.0928284	-0.50115	-0.324728	-0.387872	-0.189467	-0.395931	-0.0301054	-0.82901	-0.0899046	-0.270259	-0.291204	-0.349249	-0.196131	-0.134309	-0.101244	-0.324078	-0.157111	0.0528766	-0.559052	-0.425396	-0.0751622	-0.127126	-0.335216	0.295161	-0.0912761	-0.5465	-0.029513	-0.513222	-0.778386	0.0136975	-0.228235	-0.506794	0.0521545
ASB7	-0.87073	-0.791695	-0.796122	-1.06996	-0.854485	-0.711535	-0.739937	-0.743601	-0.746438	-0.728366	-0.577304	-0.703861	-1.04002	-0.898821	-0.887023	-1.06239	-0.60336	-0.885776	-0.827253	-0.992701	-0.759721	-0.922954	-0.739934	-0.92106	-0.71259	-0.847297	-1.06951	-0.950335	-0.765992	-0.867769	-0.908773	-0.75112	-0.863817	-0.641855	-0.855993	-0.643849	-0.642589	-0.828605	-0.944859	-0.732775	-1.09217	-1.11425	-0.801044	-0.903113	-0.982352	-0.992422	-0.889822	-0.972365	-0.871271
ASB8	0.146735	-0.378621	0.146311	0.22568	0.0128135	-0.0389886	-0.024389	0.0558257	0.105736	0.196961	0.16533	0.286794	0.127736	0.170527	0.39904	0.329591	0.135312	0.343663	0.340433	0.407839	0.141194	0.253353	-0.097756	0.162488	0.267586	0.10723	0.180962	0.221005	0.0777459	0.493386	0.295339	0.225812	0.372452	0.0397266	0.200382	0.380051	0.266414	0.397287	0.188477	0.44649	0.186994	0.136293	0.425021	0.246609	0.354965	0.441169	0.363781	0.386392	0.164496
ASCC1	0.712975	0.149165	0.520534	0.641564	0.270291	0.532571	0.371525	0.5459	0.717586	0.524865	0.763848	0.529656	-0.00535096	-0.0370946	0.508516	0.483248	0.495778	0.538909	0.427754	0.133148	0.27752	0.286538	0.441652	0.331777	0.289112	0.620024	0.295839	0.433957	0.322831	0.683316	0.323401	0.409449	0.652804	0.223276	0.182599	0.457637	0.374823	0.106453	0.278138	0.379841	0.193854	1.03265	0.84928	0.693286	1.00975	1.27529	0.374039	0.401107	0.841533
ASCC2	0.175094	-0.0719105	-0.119352	0.181651	0.0880453	0.0166104	-0.0349804	-0.31509	-0.366267	-0.106201	0.278661	0.0359907	0.0319695	0.120893	0.642346	0.134721	0.376512	0.00931368	-0.0014312	0.34263	0.157554	-0.0940125	-0.129756	0.483717	-0.256872	-0.199915	0.081221	0.415003	-0.0842529	0.479514	0.526257	-0.111879	0.552151	0.482853	0.314454	0.177421	0.616417	0.32957	0.264217	0.289065	0.202839	0.139895	-0.409624	-0.0476423	-0.105758	0.0915982	0.314264	0.248371	-0.176526
ASF1A	0.121464	0.402114	0.0559238	0.533602	0.370343	0.49292	-0.204025	0.536087	0.669383	0.0984657	0.372021	0.440462	0.457504	0.266545	0.64061	0.392361	0.267108	0.55136	0.67527	0.763145	0.306868	0.639683	0.353761	0.247913	0.0244829	0.658689	0.105675	0.465578	0.544564	0.464729	0.420535	0.190882	0.83823	0.671353	0.588942	0.434794	0.521053	0.34586	0.717783	0.929066	-0.0694289	0.677487	0.650304	0.860933	1.18636	1.01866	0.503995	0.436751	0.961331
ASF1B	0.0633518	-0.382094	0.105769	-0.883257	-0.472566	-0.14974	-0.293865	-0.260662	-0.286367	0.189827	-0.215635	-0.289514	-0.680442	-0.192729	0.350884	-0.361404	0.31588	-0.169399	-0.09708	-0.365251	-0.0979449	-0.51672	0.0530986	-0.355297	0.341471	-0.502837	-0.663331	-0.317408	0.00350116	-0.365656	-0.233543	-0.445712	0.249801	0.284694	-0.578068	-0.321434	-0.246517	-0.631097	0.264613	-0.129911	-0.494297	-0.895056	0.363568	0.137053	-0.300708	0.643205	-0.0981684	0.202211	0.385228
ASGR1	-0.995143	-1.09347	-0.680953	-1.00577	-1.11724	-0.950021	-0.821563	-1.05389	-1.05219	-0.971379	-1.04815	-1.10089	-1.03821	-1.0947	-1.19395	-1.07708	-1.04946	-1.08962	-0.726903	-1.13589	-1.14794	-1.02142	-1.07401	-0.868126	-1.05316	-0.699147	-0.975375	-0.949878	-1.13536	-1.01252	-0.922673	-1.06166	-1.29943	-0.982111	-0.939931	-0.910354	-1.04668	-0.962445	-1.21693	-0.974687	-0.962155	-0.738063	-1.03501	-0.933587	-1.17084	-0.894326	-1.2077	-1.29281	-0.925849
ASH1L	-0.777953	-0.424639	-0.622779	-0.691501	-0.642635	-0.78333	-0.669615	-0.681385	-0.890072	-0.772997	-0.76266	-0.789508	-0.591034	-0.74031	-0.905544	-0.630255	-0.844417	-0.783411	-0.756499	-0.666995	-0.549411	-0.913434	-0.652641	-0.523777	-0.730248	-0.785925	-0.797371	-0.896019	-0.674159	-0.760244	-0.693132	-0.639721	-0.792031	-0.721465	-0.380613	-0.654857	-0.542134	-0.428438	-0.267935	-0.414679	-0.551165	-0.426825	-0.848511	-0.535997	-0.592733	-0.550711	-0.907817	-0.685266	-0.782447
ASH2L	0.922422	1.21605	1.32992	1.13101	0.965847	1.17394	1.15789	0.997134	1.21632	1.17353	1.12392	1.108	1.21809	1.02567	1.10753	1.10022	0.957094	0.980701	1.2223	1.18498	1.02888	1.08509	1.19165	1.24364	1.30389	1.19447	1.069	1.02829	0.769948	1.22707	1.04735	1.09711	1.33328	1.10599	1.1932	1.19456	1.13779	1.13992	1.17345	1.00258	1.11357	1.05459	1.25917	1.21255	1.31582	1.31921	1.07607	1.37692	1.11808
ASL	0.292873	0.196369	0.00470363	0.0868495	0.369921	0.00152097	0.25681	0.755424	0.261495	0.252555	0.225287	0.159139	-0.0530551	-0.0820263	-0.242003	0.471217	0.511505	0.00144568	0.161685	-0.0754996	0.278686	0.293137	0.384936	0.107173	-0.0623752	0.381403	0.0642786	0.0673436	0.24662	0.452572	0.0228324	0.324049	0.0623682	0.560085	0.159366	0.388799	0.692599	0.24259	0.303143	0.441701	-0.132787	-1.05387	0.0513109	-0.548775	-0.220917	-0.325839	-0.00901352	0.109893	-0.195524
ASNA1	1.14083	0.828472	1.07004	1.10555	1.21332	1.03006	1.30282	1.27385	1.24109	1.49103	1.42956	1.0423	0.984042	0.919451	0.84289	1.25261	1.25345	1.25439	1.32136	1.21008	1.17714	1.17315	1.00568	1.27208	0.991345	1.09527	0.850716	1.02643	1.11489	0.963092	1.05193	1.09202	0.908098	1.09695	1.25131	1.1594	1.73905	1.08985	0.947636	1.34906	1.2509	0.958627	1.44543	0.875242	1.36567	1.59519	1.1298	1.23417	1.68294
ASPA	-0.985997	-0.219409	0.696293	0.687925	-0.582095	-0.41993	-0.254465	-0.261144	0.0199748	-0.221068	0.156042	-0.311719	-0.242035	-0.547177	0.78374	-0.235988	0.546528	0.704616	-0.168257	-0.706097	-0.53669	-0.0605772	-0.0088419	-0.408051	-0.932162	0.336776	0.395342	0.36382	-1.1531	-0.268136	-0.200155	0.209671	0.385051	-0.511042	-0.411856	0.576477	0.567198	0.231414	0.218167	-1.17906	-0.528723	-0.114447	0.486656	-0.488568	-0.196022	-0.404808	0.46764	-0.0748495	-0.747508
ASPH	-0.337494	0.384498	-0.149025	-0.00425098	-0.126033	0.00542761	-0.00251479	-0.125816	0.0105272	-0.0758321	0.0676388	0.0483063	0.299641	0.077843	-0.350522	0.0359844	-0.148686	-0.0884737	-0.0476418	0.0605747	-0.00941446	-0.218619	-0.224892	0.0680987	0.0862143	-0.068926	-0.125985	-0.526994	0.0623605	0.0661188	-0.0597461	0.150837	0.0153049	0.445384	-0.228965	-0.0562083	-0.312408	-0.093365	-0.105717	-0.149737	-0.257163	0.0745654	-0.279756	-0.04389	0.283591	-0.0418252	-0.202365	-0.0274195	-0.0561475
ASPN	1.04198	0.873387	0.467896	1.72804	1.3481	1.21333	1.08784	-0.133316	1.33793	0.855312	0.585493	-0.69146	-0.39679	0.568807	0.272765	-0.129282	0.744283	0.0727711	0.0563363	0.00962149	-0.52661	1.31204	-0.172928	0.0328497	0.762229	1.14336	-0.0379789	1.08441	0.379155	2.89164	-0.8788	-0.874844	-0.88766	0.703092	-0.254645	-0.349902	-1.03013	-0.58899	-0.445014	0.679276	-1.13526	-0.730704	-0.707035	-0.730679	0.0504195	-0.767973	-0.715073	-0.837875	-0.640993
ASPSCR1	-0.337429	-0.43544	-0.447896	-0.446396	-0.633948	-0.714968	-0.402667	-0.565905	-0.436223	-0.341563	-0.638732	-0.654894	-0.593087	-0.659672	-0.546075	-0.332809	0.0139378	-0.493764	-0.521297	-0.513571	-0.396142	-0.425644	-0.573362	-0.570919	-0.693866	-0.669955	-0.556309	-0.510852	-0.43017	-0.40763	-0.611464	-0.335408	-0.412707	-0.4405	-0.403314	-0.282289	-0.394735	-0.607076	-0.355096	-0.411735	-0.478327	-0.230107	-0.327832	-0.475831	-0.583928	-0.0629411	-0.527944	-0.308577	-0.0771939
ASRGL1	0.400521	0.628288	1.077	0.951474	0.480852	0.63402	0.327258	0.583357	0.913948	0.518266	0.94125	0.404218	0.425905	0.435284	1.15766	0.845485	0.286266	0.749216	0.987649	1.1619	0.768825	0.705434	0.976576	0.966825	1.03037	0.350937	1.31409	0.510496	0.396607	0.101706	0.905618	0.809333	1.34045	0.342561	1.02822	1.04656	0.81752	0.359475	1.31692	0.621438	1.17579	1.3102	1.39531	1.39208	0.834315	1.23269	1.40234	1.3542	1.14568
ASS1	-0.000120641	0.92042	2.13295	0.679134	0.706896	0.914213	1.26348	0.65202	1.26918	1.26245	0.44451	0.60209	1.722	0.654183	1.48068	0.696604	1.65947	1.18712	0.99912	2.71933	0.302262	0.315429	0.323596	0.421935	0.944037	1.44463	0.647858	1.41882	1.21954	1.72489	0.158395	1.46591	1.82807	0.971101	2.05478	0.171439	0.917409	0.696744	1.18247	1.22311	0.693236	-0.5685	0.774682	-0.673002	0.0976348	-0.518841	1.12597	1.64013	0.572839
ASTN1	0.853263	0.512483	1.09599	0.564302	0.855131	0.530342	0.805157	0.574861	0.639456	0.93302	0.736917	1.16952	0.636968	0.110412	0.686583	1.37722	0.415258	0.509096	0.979172	0.112266	1.25051	0.623528	0.736606	0.985199	0.936403	-0.00141343	1.07828	0.252783	-0.197165	-0.05255	1.12955	0.429903	-0.0372463	0.492027	0.795999	1.3015	0.609598	1.05173	0.378414	-0.416915	1.12462	1.35782	0.993415	1.27542	0.97504	0.456995	0.945235	0.739981	0.466801
ASTN2	0.151201	-0.236054	0.0632167	0.108847	-0.329681	0.076499	0.407894	-0.046032	0.395978	0.405672	0.421494	-0.444691	0.490616	-0.205379	0.61197	-0.0183836	-0.209877	0.0535615	0.0745802	0.085034	0.472378	-0.480509	0.489463	-0.101395	0.465085	-0.167593	0.127414	-0.370415	-0.975032	0.18808	0.031916	0.169912	0.115058	-0.668969	-0.00165153	0.466531	-0.414613	0.309918	0.50929	-0.47077	0.700786	0.534201	0.0266917	0.241122	0.793359	-0.525648	0.121475	0.175815	0.372608
ASXL2	0.541682	0.659801	0.752524	0.788072	0.730514	0.695945	0.654133	0.67692	0.726372	0.645645	0.931447	0.804363	0.529133	0.588509	0.615534	0.878083	0.376912	0.761312	0.832121	0.825961	1.06417	0.560141	0.621355	0.875066	0.906629	0.863946	0.853745	0.826774	1.13394	0.620102	0.988908	0.68641	1.10611	0.450031	0.418402	0.592863	0.46019	0.679179	0.620298	0.34892	0.754552	0.668081	0.60886	0.976658	0.721332	0.550121	0.755317	0.816326	0.538406
ATAD2	-0.150043	0.39935	0.415192	-0.273726	-0.0666313	0.0358337	-0.07872	-0.202784	-0.259333	0.102826	-0.125054	-0.155382	-0.125032	0.0197416	-0.219665	-0.0246098	0.160158	-0.374957	-0.0179633	-0.159563	0.0640621	-0.371455	0.211573	-0.302971	0.443674	-0.375985	-0.190001	-0.308356	-0.0166992	-0.123477	-0.0944727	-0.100235	-0.0866001	0.239678	-0.194132	0.27635	-0.268634	-0.195421	0.415401	-0.108316	-0.420668	-0.0960828	0.254806	0.814164	-0.0348596	0.804211	0.216401	0.505678	0.0674687
ATF1	0.368273	0.322803	0.48565	0.567769	0.477714	0.467633	0.446674	0.679116	0.611289	0.48413	0.375857	0.594054	0.51797	0.458847	0.0246022	0.28198	0.521729	0.51202	0.633807	0.554017	0.288927	0.45613	0.0435315	0.335108	0.495586	1.06926	0.455851	0.303128	0.588056	0.711742	0.350924	0.629426	0.114598	0.584266	0.355828	0.214013	0.547015	0.54889	0.175611	0.824644	0.469292	0.148419	0.43144	0.793447	0.678959	0.35677	0.147536	-0.0101574	0.467295
ATF2	-0.00380073	0.0950605	-0.0361723	0.00335803	0.0639569	-0.220617	-0.131313	0.208252	-0.112493	-0.129749	-0.153612	0.0515192	-0.116932	-0.0908198	-0.032938	0.0156658	0.0889148	-0.167761	-0.131655	-0.179357	-0.00696631	-0.302711	-0.022507	-0.341139	-0.189211	-0.17555	-0.216803	-0.323833	-0.286942	-0.0888706	0.0531348	-0.054179	-0.315245	-0.139467	-0.025163	-0.0326538	-0.189983	-0.0308701	-0.00604974	-0.148188	-0.329971	-0.103593	-0.0365085	0.065438	-0.00737805	0.0161883	-0.19866	-0.162088	-0.0110273
ATF3	1.16625	1.12076	0.660477	1.70827	0.676915	1.72383	1.41056	1.13745	0.71047	1.23089	0.646113	1.50196	1.33779	1.33835	-0.000480783	1.32309	1.12843	1.00874	0.820573	0.0619705	0.763512	1.29061	1.26534	1.57719	0.576937	0.711795	1.38637	0.608993	0.198653	1.1784	0.66285	1.40817	1.67952	0.658062	1.95917	1.52769	1.33532	1.17351	1.37278	1.10021	1.08938	0.531732	0.693364	-0.0164883	1.70552	0.635594	0.333552	0.488148	1.32331
ATF4	2.08875	2.13896	1.83092	2.09991	2.24509	2.27915	2.27683	2.00172	1.83912	2.19888	1.94041	2.17577	2.18999	2.11635	2.15237	2.02408	2.54197	2.19853	1.74184	1.84271	2.08295	2.11948	2.08846	2.38421	1.85397	1.98172	2.18841	1.88774	1.65004	2.18514	2.08197	1.7675	2.21222	1.8825	2.15274	1.88789	2.3764	2.14965	1.91554	2.11198	2.13091	1.99499	1.87776	2.05667	2.2312	2.29883	2.09695	2.09563	2.07891
ATF5	-0.345831	-0.629532	-0.566341	-0.443246	-0.68248	-0.485288	-0.567097	-0.594471	-0.555398	-0.711603	-0.596624	-0.163012	-0.345302	-0.590185	-0.552981	-0.604542	-0.711363	-0.275303	-0.560538	-0.888913	-0.46838	-0.204809	-0.612544	-0.593951	-0.47441	-0.374532	-0.59996	-0.0947364	-0.801687	-0.628262	-0.670165	-0.61741	-0.303706	-0.503784	-0.461886	-0.628773	-0.506231	-0.45872	-0.374044	-0.367926	-0.340187	-0.617847	-0.426377	-0.828281	-0.385201	-0.732541	-0.488281	-0.842434	-0.560402
ATF7	-1.09263	-1.17484	-1.02715	-1.10342	-1.14025	-1.13324	-1.1916	-1.02404	-0.952236	-1.01459	-1.01543	-1.03612	-1.02113	-1.2036	-1.173	-1.08592	-1.01846	-1.04702	-1.12651	-1.09295	-1.07861	-1.06441	-1.12645	-0.8023	-0.997564	-1.03561	-1.11221	-1.05946	-1.16539	-1.16042	-1.11118	-1.13767	-0.925577	-1.13535	-1.17884	-1.11255	-0.978878	-1.10167	-1.08684	-1.12088	-1.04179	-1.03265	-1.04056	-1.14672	-1.07916	-1.03916	-1.11067	-1.1923	-1.14964
ATG5	0.427039	0.685409	0.676655	0.687749	0.551967	0.724376	0.588341	0.965623	0.704238	0.639145	0.334968	0.603679	0.583937	0.509365	0.294872	0.737525	0.56073	0.629988	0.707141	0.629498	0.514275	0.683765	0.655188	0.560189	0.299522	0.827255	0.542761	0.383589	0.588057	0.68948	0.497741	0.634981	0.366288	0.650748	0.690413	0.47342	0.858757	0.609161	0.777946	0.963124	0.219942	0.185123	0.664766	0.48131	0.901446	0.830532	0.655068	0.523969	0.975205
ATHL1	-0.759942	-0.55275	-0.996208	-0.438343	-0.344371	-0.517929	-0.188059	-0.698378	-0.496505	-0.365724	-0.595239	-0.408033	-0.458991	-0.111126	-0.706558	-0.606303	-0.529969	-0.675168	-0.73599	-0.642629	-0.731314	-0.683871	-0.424895	-0.619019	-0.787293	-0.420527	-0.381342	-0.589353	-0.618994	-0.65364	-0.545044	-0.364905	-0.512094	-0.778522	-0.852441	-0.43956	-0.680309	-0.772041	-0.84461	-0.726877	-0.77584	-0.495478	-0.596735	-0.649924	-0.748725	-0.647946	-0.805339	-0.604725	-0.662419
ATIC	1.41882	1.16399	1.66974	1.35134	1.27102	1.34316	1.11507	1.3084	1.25669	1.11764	1.34985	1.09364	1.20346	1.33864	1.50594	1.35993	1.68845	1.31697	1.5184	1.42339	1.60706	1.70922	1.49236	1.28605	1.53153	1.41706	1.3015	1.47088	1.76613	1.5928	1.62921	1.39447	1.42609	1.65325	1.27169	1.48396	1.48396	1.2813	1.4678	1.35899	1.71226	1.82822	1.59751	1.33349	1.43958	1.5676	1.58775	1.46937	1.51517
ATM	0.167941	0.0699528	0.468629	0.175113	0.108285	-0.277542	-0.364216	-0.373075	-0.26439	-0.374759	-0.326383	-0.175832	0.332048	0.589711	0.389379	0.178202	0.190093	-0.202734	-0.0701221	0.588946	0.341758	-0.189935	0.495869	-0.0799091	0.274066	0.454486	0.640917	0.344806	0.41094	-0.0160712	-0.0795682	0.0876593	-0.232678	-0.239031	-0.23653	-0.293104	-0.381202	-0.152278	-0.255117	-0.294846	-0.350921	0.644222	-0.276772	0.899292	0.548115	0.3975	0.150464	-0.193737	-0.152195
ATOX1	1.91217	1.41427	1.55309	1.77444	1.50478	1.62405	1.76203	1.92508	1.72232	1.81552	1.90049	1.60631	1.31471	1.48446	1.81705	1.66603	1.68935	1.77215	1.77271	1.54346	1.62637	1.94056	1.56795	1.5821	1.87411	1.89237	1.5621	2.04652	1.76893	2.07823	1.55463	1.72293	1.91253	1.95809	1.68	1.81991	1.86427	1.42728	1.77809	2.12195	1.8983	1.69414	1.95026	1.40629	1.77511	1.8555	1.71436	1.62081	2.01396
ATP10A	-0.926145	-0.773305	-0.840273	-0.867933	-0.798771	-0.627314	-0.783302	-0.776932	-0.815347	-0.791405	-0.546861	-0.949063	-1.03324	-0.958876	-0.837446	-1.0347	-0.837773	-0.903358	-0.896128	-0.818665	-0.74273	-0.882117	-0.859194	-0.901252	-0.817021	-0.957686	-0.85328	-0.730863	-0.937283	-0.552845	-0.919276	-0.95417	-0.624073	-0.773856	-0.687384	-0.914552	-0.810639	-0.843152	-0.762587	-0.681306	-0.740483	-0.590122	-0.823003	-0.886972	-0.773679	-0.928709	-0.830678	-1.02704	-0.9108
ATP10D	0.892206	1.25425	1.14113	1.03634	0.98371	1.28817	1.07277	1.05058	1.12417	1.03851	1.12929	0.796102	0.921064	1.06844	0.451695	0.988659	0.703258	0.601798	0.902209	1.25005	0.878779	0.957082	0.248939	1.00591	0.806862	0.921731	0.871374	0.842624	1.53583	1.25444	0.444094	0.810117	0.170804	0.875913	0.520337	0.140093	0.804344	0.842042	0.610387	0.754871	0.702382	0.184813	0.423483	0.643974	0.570142	-0.470481	0.525075	0.218306	0.714748
ATP11A	-0.89643	-0.708426	-0.957416	-0.933529	-0.673781	-0.794011	-0.699244	-0.797747	-0.859739	-0.701034	-0.739896	-0.766272	-0.839466	-0.754165	-0.894261	-0.595506	-1.00911	-0.789903	-0.823662	-0.678315	-0.636739	-0.845317	-0.668206	-0.496067	-1.0338	-0.827124	-0.729365	-0.856339	-0.799646	-0.950351	-0.777011	-0.821154	-0.843785	-0.854947	-0.629999	-0.877673	-0.728892	-0.703545	-0.856953	-0.937218	-0.920267	-0.850645	-0.771149	-0.667548	-0.909371	-0.775651	-0.883113	-0.940218	-0.945704
ATP13A1	0.126905	0.212043	0.0800723	0.0192006	0.114857	0.34186	0.451217	0.190794	-0.0230331	0.419982	0.165405	0.343127	0.391613	0.300336	0.327254	0.177763	0.118975	0.127398	0.135796	0.35177	0.225802	0.282175	-0.0548784	0.197233	0.0538487	0.0336124	-0.00134866	0.361389	0.367179	0.220319	0.250979	0.109866	0.218814	0.357171	0.216894	0.163461	0.540843	0.340348	0.0908898	0.199483	0.246121	0.194022	0.251435	0.330333	0.0242909	0.209095	0.161761	0.277691	0.17938
ATP1A1	1.88734	1.91342	1.84013	1.85095	1.81471	1.89373	1.77643	1.89752	1.73361	1.75856	2.04874	1.49251	1.64825	2.12641	1.71713	1.65673	1.91142	2.0022	1.87266	2.00579	1.98027	1.94338	1.77853	2.23588	2.01553	1.61827	1.75902	1.78085	1.88025	1.55794	2.32892	1.79024	2.0016	1.69433	1.63376	1.91047	1.86387	1.86068	1.96456	2.10107	2.02021	1.34446	1.12578	1.10218	1.28571	1.25263	1.73666	1.39097	1.72969
ATP1A3	-1.30659	-1.30209	-1.28932	-1.1593	-1.25535	-1.28956	-1.21325	-1.33198	-1.22484	-1.12073	-1.19615	-1.24361	-1.3074	-1.23404	-1.32582	-1.295	-1.39463	-1.29237	-1.2699	-1.14981	-1.34159	-1.31069	-1.21914	-1.21182	-1.30832	-1.29401	-1.29701	-1.37414	-1.26052	-1.32129	-1.25415	-1.36028	-1.06158	-1.29734	-1.11226	-1.25003	-0.664496	-1.14395	-1.29587	-1.26995	-1.12423	-0.234966	-0.987436	-0.707621	-0.947356	-0.279769	-1.00996	-0.667117	-1.00762
ATP1B1	1.06574	1.27908	2.46022	1.81413	1.02508	1.88464	1.21472	1.34108	2.02239	1.31247	2.22311	1.45586	1.91167	1.4738	2.7538	1.36304	1.68511	1.8594	1.78601	1.98354	0.12583	1.6568	1.7902	1.83379	2.28568	1.70439	2.06375	1.90923	0.589723	1.71373	0.898737	1.12856	2.51625	1.18875	1.87357	1.29967	1.80424	1.87893	1.8265	1.5317	2.29679	1.69325	1.88629	1.52689	2.05319	1.14535	2.33363	2.24836	2.13788
ATP1B2	1.62368	1.63137	1.57352	2.18174	1.70121	1.77656	2.0715	1.72929	1.88142	2.09035	2.17893	2.30963	1.54027	1.95663	1.98487	2.33779	1.52065	1.9688	1.89398	1.53676	2.08147	1.7426	2.01797	2.06803	2.01987	0.628687	2.13013	1.54794	0.874868	0.902767	2.55766	1.68395	1.81333	1.8595	1.7277	2.24125	1.60374	2.30555	0.897926	1.32508	2.27302	2.23676	1.66357	1.37067	1.24849	1.0379	1.77136	1.09664	1.06354
ATP1B3	2.17085	1.98859	2.2485	2.15063	2.42643	2.33882	2.21143	2.44684	2.3131	2.19447	2.12335	1.97545	2.2848	2.16074	2.17583	2.19913	2.34941	2.16141	2.24189	2.20373	2.26815	2.27156	2.154	2.25324	2.36318	2.41554	2.28961	2.34126	2.37236	2.17235	2.19345	2.21192	2.31714	2.43845	2.26618	2.12117	2.18124	2.05104	2.55721	2.54244	2.34123	2.07764	2.36811	2.13978	2.19495	2.47045	2.20132	2.13706	2.22395
ATP1B4	-1.37494	-1.42037	-1.45743	-1.43061	-1.4917	-1.52235	-1.34477	-1.29595	-1.39326	-1.35897	-1.4508	-1.407	-1.40432	-1.49346	-1.50087	-1.33975	-1.3364	-1.40105	-1.32063	-1.34598	-1.39898	-1.44616	-1.3752	-1.33386	-1.44721	-1.39975	-1.42373	-1.51565	-1.47336	-1.45369	-1.39231	-1.43601	-1.20148	-1.3718	-1.40076	-1.40476	-1.29032	-1.20335	-1.23571	-1.2178	-1.38484	-1.35679	-1.39023	-1.43601	-1.35274	-1.32617	-1.48183	-1.45956	-1.44509
ATP2A3	-1.12321	-1.21293	-1.05145	-1.07398	-1.03947	-1.1367	-1.09602	-1.0781	-1.14341	-1.051	-1.11474	-1.15321	-1.11006	-1.13757	-1.09647	-1.0893	-1.12024	-1.05546	-1.07562	-1.01333	-1.0843	-1.06817	-1.14562	-0.953982	-1.1063	-0.875603	-1.15162	-0.869399	-1.05805	-1.06947	-1.08025	-1.15057	-0.995181	-1.09627	-1.07635	-0.889152	-1.08526	-1.05233	-1.07168	-1.04546	-1.05149	-1.08498	-1.12521	-1.14241	-1.06816	-1.03634	-1.18851	-1.11857	-1.07452
ATP2B1	1.11822	0.572548	0.272549	0.697278	0.891348	0.958791	1.08065	0.731934	0.778863	1.14336	0.661877	0.538278	0.859488	1.28678	0.912659	0.543822	1.14105	0.980158	0.471061	0.7851	1.02966	0.450897	0.418368	0.841909	0.725394	0.80009	0.438051	0.708049	1.45825	0.4393	0.520958	0.612003	0.413749	0.88383	0.694712	0.0691714	0.446007	0.866875	0.384512	0.817215	0.891855	-0.0478096	0.317442	0.311082	0.472937	0.14263	0.660042	0.682053	0.706455
ATP2B2	-0.931625	-1.0707	-0.87118	-0.973445	-1.25781	-0.980548	-0.993455	-1.07601	-0.907609	-0.743349	-0.517752	-1.07407	-1.0234	-1.07061	-0.76927	-1.04077	-1.03115	-1.05703	-0.807442	-0.675767	-0.792246	-0.880111	-0.666789	-0.959546	-1.05148	-1.09601	-0.520036	-1.00936	-1.08526	-0.909596	-0.807311	-1.05887	-0.794024	-1.05326	-0.814869	-1.00292	-0.704383	-0.701366	-0.761225	-0.922923	-0.614869	-0.325714	-0.470922	-0.258552	-0.433306	-0.572052	-0.402729	-0.494013	-0.411284
ATP2B3	-1.26016	-1.27554	-1.29133	-1.18068	-1.27621	-1.19626	-1.17313	-1.15811	-1.17608	-1.16375	-1.05327	-1.19752	-1.20064	-1.27405	-1.29522	-1.25816	-1.18119	-1.19115	-1.22344	-1.20237	-1.22845	-1.22997	-1.25051	-1.2059	-1.33117	-1.20244	-1.23934	-1.22829	-1.21643	-1.3058	-1.31384	-1.32501	-1.17573	-1.27789	-1.26251	-1.13167	-1.10622	-1.22412	-1.27998	-1.16699	-1.22524	-1.16157	-1.15564	-1.20443	-1.14051	-1.07967	-1.21279	-1.29146	-1.22385
ATP2B4	0.645242	0.438225	0.9771	0.589844	0.945062	0.559793	0.699907	0.501777	0.411581	0.595886	0.44171	1.59397	0.84178	0.549949	0.696387	1.93448	0.623543	0.61431	0.529257	0.556628	0.569339	0.377357	0.534654	0.826871	0.572726	0.297778	2.15222	0.441738	0.548336	0.402298	0.613226	0.666823	0.997749	0.486393	0.649572	0.586737	0.383938	0.722034	0.641327	0.416311	1.06552	1.00531	0.481108	0.592293	0.8779	0.34903	0.545471	0.342919	0.206009
ATP2C1	0.553517	0.38131	0.382878	0.638418	0.435716	0.545844	0.267413	0.829158	0.302936	0.270694	0.708428	0.671367	0.49273	0.524072	0.560742	0.591385	0.377791	0.375425	0.378131	0.378711	0.475899	0.383098	0.312319	0.372344	0.424465	0.499684	0.463318	0.472848	0.41897	0.429058	0.336644	0.537708	0.539706	0.476422	0.21396	0.377056	0.312052	0.411427	0.225403	0.427289	0.6919	0.570897	0.45577	0.420253	0.49779	0.479088	0.429569	0.356137	0.439357
ATP5A1	2.8874	2.64731	2.98876	2.7599	2.81528	2.85872	2.92446	2.79459	2.9561	2.96974	3.08619	2.91904	2.8216	2.81745	2.76735	2.80078	2.54292	2.64297	2.84195	2.96639	2.82122	2.7554	2.73789	2.69698	2.77457	2.81358	2.74958	2.7482	2.61625	2.82873	2.74422	2.48657	2.58877	2.76419	2.80094	2.86354	2.67489	2.80776	2.70688	2.77312	2.82498	2.78393	3.06022	2.95093	2.95802	3.10176	2.86534	2.86033	2.82558
ATP5B	2.27285	1.8136	2.24182	2.08363	2.09878	1.99675	2.15822	1.78443	1.93088	2.25353	2.02254	2.1636	1.94279	2.06468	1.97304	2.17502	2.23726	2.1586	2.23321	2.27458	2.22034	2.29622	1.94921	2.18093	2.007	1.94958	2.02902	1.98441	2.00789	2.26977	2.08221	2.0251	2.04858	2.15923	2.06425	2.25125	2.34611	2.19435	1.87436	2.19311	2.16713	2.23131	2.26168	2.11215	2.08833	2.34227	2.20536	2.02378	2.16557
ATP5C1	1.71227	1.52902	1.53141	1.46845	1.6132	1.63028	1.64966	1.48833	1.58652	1.69545	1.68585	1.5827	1.5295	1.44725	1.44674	1.4556	1.62945	1.76616	1.60748	1.63334	1.50851	1.53704	1.48748	1.59729	1.40618	1.82328	1.75043	1.58049	1.51752	1.58847	1.40909	1.45245	1.59085	1.44585	1.52499	1.54403	1.66835	1.53003	1.65932	1.58881	1.38016	2.14044	1.6258	1.9497	1.90809	2.06952	1.4791	1.70785	1.74532
ATP5D	0.730842	0.384095	0.520663	0.414014	0.346241	0.537298	0.761152	0.556971	0.611166	0.902119	1.05304	0.553137	0.413307	0.55704	0.655153	0.278401	0.664889	0.634629	0.56563	0.705934	0.721308	0.621269	0.787497	0.518117	0.440628	0.421763	0.363623	0.471659	0.478835	0.537276	0.529756	0.364743	0.451117	0.586832	0.508676	0.694829	1.06566	0.57736	0.39096	0.633689	0.511918	0.767431	0.851896	0.410113	0.6058	0.738781	0.49071	0.481256	0.721029
ATP5E	2.88183	2.55112	2.78188	2.70961	2.61586	2.83534	2.99998	3.04182	2.96606	3.0751	2.92135	2.83678	2.76595	2.83219	3.13313	2.83008	2.7657	3.0375	2.866	2.89914	2.78497	2.96075	2.87477	2.89105	2.87115	3.11593	2.81031	3.05347	2.85209	3.04546	2.95798	2.91645	3.16662	2.98813	3.01088	3.02018	3.08816	2.9235	2.97117	3.10104	2.89411	2.73383	2.95931	2.74097	2.98191	2.75755	2.87832	2.86774	2.9988
ATP5F1	2.52491	2.31039	2.43231	2.41515	2.24777	2.5737	2.58201	2.64367	2.70023	2.68769	2.70994	2.62929	2.42353	2.45255	2.5402	2.64335	2.65138	2.59537	2.67762	2.58595	2.5059	2.5447	2.67044	2.61532	2.46398	2.73942	2.53279	2.40101	2.35087	2.581	2.45195	2.48197	2.40992	2.25956	2.54775	2.54114	2.7065	2.44564	2.5988	2.60301	2.45658	2.35462	2.76818	2.56249	2.75331	2.44686	2.6115	2.68011	2.7684
ATP5G1	1.10799	0.626148	0.837653	0.797808	0.399071	0.750723	0.947487	1.08537	0.911994	0.941823	0.917483	0.796398	0.609332	0.627347	0.883694	0.820547	0.80649	0.745779	1.02898	0.877651	0.660932	0.628093	0.922645	0.886334	0.817931	1.02057	0.709988	0.530254	0.893596	1.06285	0.694713	0.833137	0.629857	1.00823	0.814688	0.811597	1.1668	0.762236	0.979315	0.951472	0.641252	0.872322	1.1671	0.739748	1.11541	1.19103	0.92686	0.929173	1.55924
ATP5H	2.68816	2.41445	2.50536	2.428	2.39853	2.45584	2.49984	2.51764	2.55211	2.50741	2.5557	2.34996	2.41297	2.4405	2.56665	2.46082	2.77766	2.61844	2.61756	2.6255	2.64271	2.61481	2.5444	2.5373	2.59042	2.70842	2.41244	2.39592	2.64887	2.54705	2.4166	2.60873	2.35277	2.5121	2.53932	2.65878	2.78544	2.59683	2.68377	2.55086	2.69992	2.37129	2.48226	2.42314	2.51861	2.59016	2.55082	2.4691	2.67654
ATP5J2	2.49013	2.12787	2.41989	2.21819	2.09282	2.13956	2.25629	2.42665	2.29824	2.26127	2.63547	2.10237	1.84887	2.21811	2.2051	2.4181	2.4206	2.05231	2.43085	2.08205	2.1839	2.25177	2.2328	2.21761	2.1208	2.36869	2.23491	2.20432	2.22561	2.28959	2.10205	2.2269	2.28868	2.40036	2.30173	2.25502	2.50471	2.27031	2.25908	2.5365	2.09609	2.3742	2.41442	2.14998	2.48925	2.16073	2.27739	2.42737	2.47173
ATP5L	2.05225	1.73956	2.16011	2.12123	1.94576	2.00159	2.09297	2.0955	2.1588	2.21228	2.20028	2.14794	1.98546	2.02162	2.15322	2.05773	2.11888	2.07982	2.18178	2.2181	2.03851	2.15375	2.18842	2.13401	2.08562	2.45905	2.01533	2.08581	2.04653	2.0915	1.91607	2.02263	2.12589	2.14853	2.0944	2.0101	2.12004	2.05381	1.94984	2.12622	2.11452	2.24785	2.28177	2.10016	2.57467	2.33742	2.17338	2.12788	2.1394
ATP5O	1.5433	1.35867	1.49528	1.41158	1.37199	1.50997	1.59988	1.70496	1.77142	1.67249	1.71145	1.53482	1.49499	1.43199	1.69515	1.53424	1.44743	1.58593	1.64346	1.53856	1.48067	1.62536	1.57237	1.41693	1.425	1.82985	1.59759	1.43448	1.49629	1.44852	1.29036	1.3584	1.52832	1.4895	1.46089	1.49618	1.57109	1.32531	1.44686	1.596	1.47466	1.60376	1.78403	1.56824	1.85804	1.57999	1.53732	1.7155	1.85463
ATP6AP1	2.14295	2.2013	1.83412	2.00046	1.85721	1.78575	1.9259	1.74584	1.73661	1.92096	1.97654	1.9112	1.81431	1.85227	1.80972	1.79686	1.83316	1.96494	1.84433	1.92021	2.01438	1.86877	1.85105	2.03509	1.82825	1.91837	1.80262	2.04004	1.75667	1.91292	1.99936	1.91109	1.93467	1.98542	1.89192	2.13603	2.0226	1.91709	1.96202	1.97198	2.18684	1.80371	1.70696	2.03834	1.64083	1.70684	1.75797	1.68937	1.67852
ATP6AP2	0.987215	1.07555	0.990994	0.930518	0.937853	0.885477	0.88934	0.963849	0.901132	0.869744	0.914998	0.881527	0.945983	0.903595	0.760167	0.925637	0.854479	0.901495	0.947705	0.88036	1.05215	0.837049	0.960451	0.913323	0.898005	1.08003	0.878671	0.75864	0.871071	0.98668	0.851024	0.94064	0.878584	0.927826	0.876077	0.879088	0.899609	0.886906	0.96648	0.902166	0.826063	0.75644	0.805216	0.837496	0.977314	0.939863	0.873599	0.812359	0.845406
ATP6V0A1	0.0371637	0.209794	0.156479	0.0610565	0.307347	0.0186734	0.235855	0.0737082	0.100425	0.259094	0.156885	0.269008	0.261398	0.163911	0.0309051	0.213326	-0.0120927	0.165082	0.179211	0.166653	0.188377	-0.0792131	0.199085	0.340371	0.108552	0.0420962	0.164161	-0.0211374	-0.00392136	-0.14906	0.0250957	0.198437	-0.0261575	-0.140554	0.328258	0.176258	0.205328	0.222228	-0.178011	-0.0632871	0.303493	0.332747	0.494792	0.221899	0.137569	0.335385	0.228981	0.206154	0.0131576
ATP6V0A2	-0.885161	-0.917932	-0.772721	-0.914982	-0.858199	-0.807569	-0.726864	-0.714758	-0.830749	-0.908844	-1.02641	-0.903637	-0.837386	-0.797618	-0.961762	-0.789565	-0.793386	-0.830179	-0.898106	-0.9322	-0.925672	-0.865499	-0.847066	-0.858834	-0.882361	-0.723866	-0.78476	-0.935451	-0.837512	-0.924032	-0.865365	-0.913621	-0.64638	-0.908573	-0.927227	-0.918472	-0.991424	-0.863997	-0.90655	-0.724148	-0.782758	-0.862155	-0.70148	-0.316373	-0.673902	-0.620515	-0.773117	-0.841121	-0.748677
ATP6V0B	2.01065	1.55625	1.68025	1.81046	1.6224	1.67761	1.80446	2.15061	2.09521	1.89033	2.02027	1.72748	1.50619	1.53093	1.96207	1.84311	1.88486	1.90113	1.97793	1.87932	1.51063	2.02807	1.70974	1.79694	1.80608	2.26259	1.56984	1.93772	1.63048	1.76522	1.71585	1.63827	1.66138	2.09973	1.88156	1.64153	2.17286	1.58909	1.8245	2.06207	1.67052	1.34544	2.24474	1.61669	1.98973	1.80969	1.98194	2.07075	2.41986
ATP6V0C	2.12477	1.81409	1.99721	2.02816	1.90362	1.93533	2.069	2.06374	1.95924	2.08958	2.26213	2.07953	1.95426	1.90638	1.97886	1.96693	1.98362	2.01466	2.08086	1.83177	1.94558	1.92747	1.92112	2.07682	1.9623	2.09374	1.91151	2.14313	1.96279	1.75622	2.01717	2.01795	2.19344	1.96167	2.05016	2.06861	2.1396	2.09415	1.82398	2.02124	2.29975	2.05882	2.17214	1.81281	1.90344	2.02592	2.00208	1.80218	1.9485
ATP6V0D1	1.72489	1.59085	1.69823	1.91284	1.79216	1.59805	1.7006	1.70177	1.50239	1.64444	1.7813	1.59435	1.55929	1.42673	1.13402	1.80725	1.61809	1.89822	1.99431	1.89761	1.78354	1.7908	1.73555	1.78347	1.47474	2.00808	1.70158	1.89869	1.74252	1.81682	1.81419	1.65939	1.95164	1.87137	1.84239	1.74927	1.93302	1.67741	1.67334	1.82686	1.81943	1.81116	1.74859	1.58786	1.62869	1.35322	1.75845	1.59698	1.78817
ATP6V0E2	2.25341	1.71614	1.48553	1.73875	1.14431	1.52303	1.97143	1.6552	1.74013	2.17772	1.92671	1.74256	1.3474	1.47675	1.91123	1.5844	2.06571	1.61151	1.654	2.15374	1.73393	1.79314	1.20346	1.83895	1.571	0.783924	2.14447	1.25126	1.25631	1.00855	1.8131	1.84309	1.92109	2.20642	1.39091	1.86621	1.93857	1.74637	2.01265	1.51615	1.88945	2.62379	2.15341	1.67904	1.56043	1.67713	2.12259	2.01886	1.63535
ATP6V1B1	-1.10743	-1.2894	-1.1466	-1.19758	-1.21808	-1.23172	-1.20853	-1.1281	-1.26312	-1.16182	-1.11838	-1.11343	-1.05941	-1.37286	-1.3033	-1.16282	-1.13882	-1.20234	-1.07223	-1.2141	-1.23954	-1.25734	-0.994597	-1.04496	-1.18572	-1.12566	-1.05624	-1.25785	-1.08211	-1.21905	-1.08859	-1.25248	-0.710971	-1.18546	-1.11339	-0.757833	-0.970992	-1.1875	-0.870609	-1.16892	-1.13295	-1.04232	-1.0193	-1.17689	-1.14293	-1.04249	-1.2646	-1.04967	-1.01426
ATP6V1B2	1.74483	1.95676	1.59919	2.0016	2.10157	1.67458	1.61145	1.86769	1.31279	1.6223	1.75437	1.57787	1.92914	1.71153	1.59629	1.70161	1.42923	1.74876	1.85523	1.91947	1.79555	1.77629	1.66511	1.87957	1.81788	1.95725	1.65299	1.85331	1.57831	1.74233	1.84846	1.93178	1.74983	1.6613	1.86342	1.83953	1.91955	1.94968	1.60688	1.85502	1.71541	1.33768	1.47956	1.66484	1.61539	1.68167	1.82024	1.78095	1.38935
ATP6V1C1	-0.0625368	0.499966	-0.0160532	0.157613	0.0960937	-0.0916775	0.0423571	0.38517	-0.0124998	-0.00466854	-0.10326	0.168461	0.118386	0.0378837	-0.476767	0.325685	-0.0744759	0.110575	0.227641	0.104439	0.0460373	-0.0457305	0.155798	0.210131	0.091003	0.253313	-0.0850199	-0.0980935	-0.138965	0.108715	0.298539	0.478379	0.0760259	0.224031	0.0969786	0.140237	0.0316651	0.118804	-0.0497355	0.117532	0.159766	-0.107333	-0.178969	0.0422911	0.0276693	0.146329	0.00206778	-0.276023	-0.113388
ATP6V1D	0.807601	0.84709	0.646592	0.77421	0.809986	0.935498	0.969322	0.990765	0.829637	0.944673	0.863743	0.925981	0.854966	0.827265	0.873919	0.941025	0.956207	1.01993	0.81505	0.893449	0.89098	0.918149	0.892105	0.85158	0.724888	0.896627	0.589668	0.699781	0.927382	0.838998	0.931945	0.71711	1.01688	0.851414	0.859602	0.856311	0.804178	0.896889	0.854394	1.05674	0.814451	0.57052	0.528725	0.602728	0.678031	0.911068	0.718192	0.758634	0.652391
ATP6V1E1	1.80249	1.57122	1.4319	1.89839	1.80772	1.78974	1.8492	1.63054	1.55568	1.81774	2.03319	1.81988	1.73412	1.70168	1.80408	1.84196	2.06747	2.04821	1.71769	1.94842	1.66482	1.80358	1.64996	2.04439	1.93732	2.01385	1.80435	1.79889	1.64459	1.92047	1.88832	1.60687	2.2811	2.075	1.9639	1.57793	2.11691	1.87231	1.65299	1.87087	1.83674	1.7563	1.51268	1.41	1.83534	1.84027	1.99134	1.85627	1.9851
ATP6V1F	2.70237	2.32742	2.36884	2.52041	2.37362	2.28767	2.56219	2.57722	2.4946	2.46788	2.74759	2.4498	2.12024	2.31304	2.48666	2.53043	2.71707	2.59407	2.67398	2.37651	2.43776	2.71108	2.48357	2.75616	2.25588	2.6927	2.23381	2.6103	2.34721	2.28696	2.35843	2.52737	2.42966	2.52176	2.50218	2.49748	2.67301	2.49588	2.26597	2.56891	2.54214	2.5414	2.58607	2.24562	2.70593	2.38692	2.49635	2.55269	2.60038
ATP6V1G1	2.11369	1.76852	2.09684	1.91431	1.84936	2.15621	2.24642	2.12914	2.22767	2.30661	2.06288	1.92789	2.00758	2.14154	1.93544	1.75787	2.05673	2.11238	2.06909	2.12453	1.87066	2.11945	2.08451	2.0607	2.10682	2.39597	2.06616	2.11324	1.94175	1.952	2.06652	2.03205	2.1506	2.13123	2.05375	1.90366	2.13275	2.01464	2.05968	2.27787	2.10716	2.00485	2.09959	2.03681	2.23333	2.42289	2.08847	1.89726	2.16087
ATP6V1G2	0.590984	0.73541	0.63812	0.55584	0.668269	0.690751	0.71621	0.233483	0.520135	0.810157	0.6442	1.02698	0.980525	0.84836	0.76146	0.50612	0.304051	0.565212	0.546469	0.700264	0.423972	0.378384	0.707489	0.224486	0.206642	0.32601	0.835836	0.373262	0.433087	0.157724	0.730703	0.877258	0.66115	0.240844	0.715242	0.696303	0.752448	0.872419	0.895652	0.555905	0.475008	1.26278	0.900586	1.18197	1.07711	1.13478	0.736229	0.999618	1.16098
ATP6V1H	1.3516	1.23738	1.50887	1.44295	1.14061	1.28689	1.28833	1.28352	1.12791	1.28722	1.31942	1.24375	1.16927	1.2298	1.00478	1.26082	1.09749	1.44704	1.38246	1.2258	1.17691	1.27827	1.19037	1.30395	1.38564	1.34898	1.18748	1.20308	1.19678	0.696663	1.39257	1.16797	1.34277	1.14748	1.15676	1.17881	1.45147	1.27966	1.08935	1.11352	1.46074	1.25214	1.2732	1.02747	1.21148	1.29343	1.4142	1.16871	1.22231
ATP7A	0.0761491	0.45764	-0.186744	0.138077	-0.129003	-0.0844507	-0.19651	-0.0165652	-0.145116	-0.256382	-0.225256	-0.0183121	0.166436	-0.125588	0.193048	-0.414471	0.249564	0.101228	-0.338606	-0.0897349	-0.131295	-0.190234	-0.00021945	-0.0644326	-0.31975	0.00995134	-0.268262	-0.0939339	-0.273776	-0.283153	-0.150926	-0.269713	-0.327598	-0.0913015	-0.218768	-0.358266	-0.277607	0.0515804	0.0338028	-0.191266	0.0412538	0.0181049	0.193866	-0.0263153	-0.104718	-0.0454268	-0.204465	0.0455343	-0.0145664
ATP7B	-1.13768	-1.19395	-1.15993	-1.14397	-1.17419	-1.27147	-1.06106	-1.06534	-1.13689	-0.963677	-1.26565	-0.907591	-1.14296	-1.2418	-1.26481	-1.0189	-1.30443	-1.20376	-1.16362	-1.10723	-1.01493	-1.11728	-1.02321	-1.23917	-1.31272	-1.13421	-1.27874	-1.11242	-1.10422	-1.08564	-1.31677	-1.31618	-1.06172	-1.26978	-1.24601	-1.18586	-1.42777	-1.2986	-1.26969	-1.36203	-1.23645	-1.077	-0.982203	-0.730217	-1.13504	-0.959916	-1.13472	-1.21045	-0.883007
ATP8A1	-0.663469	-0.573918	-0.26788	-0.216972	-0.594649	-0.503845	-0.622101	-0.751519	-0.765378	-0.381259	-0.176608	-0.452951	-0.478292	-0.479711	-0.0500389	-0.71286	-0.978641	-0.321278	-0.841118	-0.373684	-0.768522	-0.488662	-0.494908	-0.713684	-0.966209	-0.231187	-0.558517	-0.351328	-0.940241	-0.683164	-0.566605	-0.380155	-0.105309	-0.796978	-0.319417	-0.696822	-0.291011	-0.398282	-0.545346	-0.795635	-0.543474	0.127177	-0.455849	0.195863	-0.0922536	-0.625668	-0.162276	-0.0297969	-0.473804
ATP8A2	-1.12289	-1.16053	-1.11193	-0.93463	-1.24247	-1.05762	-1.02493	-1.02433	-1.01962	-0.947099	-0.913941	-1.07686	-1.06773	-1.0684	-0.717524	-1.03482	-1.0509	-1.04333	-1.10558	-0.845763	-0.981135	-1.01019	-0.940955	-1.10153	-0.905389	-0.911806	-1.09351	-1.04239	-0.993537	-0.74851	-1.105	-1.20851	-0.769905	-1.02344	-1.00127	-1.10252	-0.93292	-0.698518	-1.11356	-1.02461	-1.02127	-1.06669	-1.02486	-0.986628	-1.06868	-1.01792	-0.454898	-0.675553	-0.805979
ATP8B1	-0.482202	-0.197483	-0.162127	-0.239147	-0.129886	-0.220647	0.0254877	-0.276603	-0.0914103	0.000810874	-0.363293	-0.0774098	0.121923	0.296247	0.311213	0.0288234	-0.104232	0.122816	-0.129669	-0.193061	-0.357409	-0.382515	-0.125108	0.0712648	-0.0186789	0.168096	0.569378	-0.0767844	0.123817	-0.509238	-0.352064	-0.0347389	0.376155	-0.618645	-0.194057	-0.0553478	-0.294203	-0.133572	-0.108606	-0.08466	-0.183707	0.144515	-0.0454494	0.48464	0.435681	-0.114773	-0.168212	0.294703	-0.0373432
ATP8B3	-1.269	-1.24979	-1.44459	-1.31178	-1.36345	-1.36069	-1.29873	-1.13895	-1.29818	-1.13816	-1.3367	-1.21676	-1.26267	-1.35027	-1.37212	-1.24867	-1.32177	-1.40665	-1.33352	-1.35834	-1.32403	-1.4304	-1.39665	-1.26339	-1.37876	-1.31937	-1.31811	-1.31977	-1.32625	-1.23628	-1.24958	-1.37155	-1.05511	-1.35263	-1.32337	-1.19381	-1.19119	-1.17387	-1.33522	-1.24695	-1.13016	-1.22292	-1.19854	-1.30218	-1.28016	-1.26035	-1.43858	-1.38028	-1.24737
ATP8B4	-0.436179	-0.695713	-0.991771	-0.999513	-0.442505	-1.0195	-1.06793	-0.43223	-0.817577	-0.98466	-0.730383	-1.16717	-1.11956	-0.921815	-1.4196	-0.873739	-1.28428	-0.827607	-1.0007	-0.311211	-0.860561	-0.983984	-0.822883	-0.499	-0.910811	0.168838	-1.18952	-0.722586	-0.441515	-1.27911	-0.869458	-0.652502	-1.2455	-0.958264	-0.393333	-0.795851	-0.306179	-0.962551	-0.891685	-0.749129	-1.06285	-1.24924	-1.26062	-0.641108	-0.828415	-1.20811	-1.00717	-1.29914	-1.30288
ATP9A	0.130155	0.182956	0.268629	0.149708	0.136073	0.254091	0.369768	0.134579	0.103971	0.309798	0.191817	0.286952	0.578004	0.0801685	0.100597	0.0915032	-0.0974283	0.257943	0.205779	0.152133	0.224363	0.123382	0.29455	0.272934	-0.0371001	-0.29733	0.367997	0.144747	0.422751	-0.0949493	0.0816642	0.0129524	0.638866	-0.00636848	0.331544	0.249747	0.180501	0.54747	0.193996	-0.0460946	0.307388	0.901917	0.418677	0.526896	0.363873	0.336908	0.241758	0.510973	0.339978
ATP9B	-0.348383	-0.558734	-0.384651	-0.454612	-0.460629	-0.254226	-0.349463	-0.491812	-0.295226	-0.370519	-0.275056	-0.27329	-0.328865	-0.330353	-0.499929	-0.371975	-0.553903	-0.452406	-0.258283	-0.326254	-0.292587	-0.372304	-0.328358	-0.320763	-0.506557	-0.334709	-0.237473	-0.388059	-0.457846	-0.39371	-0.358678	-0.706613	-0.849853	-0.508857	-0.471123	-0.458316	-0.40507	-0.443524	-0.535001	-0.666012	-0.696758	-0.387928	-0.257198	-0.523721	-0.50954	-0.246343	-0.250586	-0.435513	-0.364481
ATPAF2	-0.660401	-0.791086	-0.694844	-0.79983	-0.829299	-0.86397	-0.640835	-0.645338	-0.738924	-0.641385	-0.649938	-0.583883	-0.683176	-0.728632	-0.750719	-0.713924	-0.73559	-0.756214	-0.654009	-0.615724	-0.525689	-0.741923	-0.681009	-0.685281	-0.796545	-0.581676	-0.816411	-0.831685	-0.611572	-0.591268	-0.606638	-0.741539	-0.87937	-0.754663	-0.779695	-0.807503	-0.620985	-0.810784	-0.887887	-0.794879	-0.639671	-0.700674	-0.411353	-0.72675	-0.495374	-0.409145	-0.575727	-0.636284	-0.570451
ATPIF1	1.31852	1.13411	1.15457	1.17546	0.880497	1.19452	1.19217	1.2748	1.42464	1.27867	1.41663	1.17682	1.07141	1.23349	1.41916	1.15258	1.24651	1.1569	1.26122	1.20265	0.83614	1.03324	1.15032	1.07857	1.36729	1.45639	1.11142	1.24066	1.02899	1.30141	0.984244	1.12438	1.39481	1.36662	1.11869	1.18621	1.0755	0.8979	1.25641	1.44858	1.26491	1.06817	1.4167	1.09359	1.37604	1.24584	1.00237	1.32345	1.38158
ATRN	0.401067	0.348676	0.302346	0.217085	0.250657	0.100715	0.415877	-0.0971762	0.103813	0.25267	0.115851	0.259398	0.561482	0.290836	0.053176	0.152869	0.0479949	0.453335	0.200681	0.470577	0.543837	0.343993	0.557942	0.339825	0.291214	0.36773	0.236995	0.108912	-0.0768932	0.430621	0.303169	0.305228	-0.236531	0.361347	0.292187	0.399717	0.00803109	0.248787	0.0851872	-0.0239052	-0.0338724	0.283888	0.168249	0.0560615	0.127045	0.184168	0.292943	0.245662	0.170196
ATXN3	-1.03151	-0.940581	-1.09549	-1.08195	-0.961292	-0.961929	-0.711551	-0.755896	-0.865001	-0.828266	-0.924006	-0.852968	-0.868594	-0.891014	-0.922103	-1.04122	-0.832585	-0.792672	-0.981331	-0.936613	-0.862933	-0.974867	-0.88299	-0.956422	-0.939942	-0.841841	-0.943862	-0.892845	-0.825859	-0.877955	-0.915448	-1.07993	-0.738519	-1.14091	-0.950816	-0.745612	-0.992895	-0.991046	-0.924397	-0.879481	-1.0563	-0.825322	-0.889423	-0.820702	-0.919993	-0.548725	-1.0845	-0.801228	-0.99691
ATXN7L1	-1.27494	-1.3108	-1.30835	-1.40235	-1.2912	-1.38001	-1.32699	-1.28322	-1.31916	-1.35747	-1.32346	-1.3205	-1.29996	-1.30104	-1.4251	-1.27323	-1.1573	-1.2382	-1.28256	-1.24742	-1.27293	-1.26609	-1.39183	-1.2951	-1.37148	-1.17697	-1.33716	-1.3485	-1.28837	-1.23758	-1.25265	-1.21027	-1.17041	-1.00201	-1.22453	-1.204	-1.12295	-1.23636	-1.24575	-1.183	-1.21751	-1.33118	-1.32504	-1.34697	-1.31215	-1.17851	-1.36711	-1.33812	-1.36605
AUH	0.440785	0.520602	0.537945	0.433192	0.197535	0.349643	0.273673	0.653675	0.598885	0.365772	0.672561	0.431017	0.239395	0.324333	0.167412	0.202997	0.478262	0.402645	0.491354	0.411925	0.403281	0.31397	0.707332	-0.389504	0.285953	0.61398	0.415385	0.26671	0.38759	0.287137	0.130707	0.520867	0.443927	0.250284	0.349959	0.598925	0.347056	0.474426	0.350058	0.206905	0.432302	0.475662	0.458424	0.101504	0.565482	0.26153	0.41572	0.283294	0.77938
AVEN	0.131664	0.0938874	0.076945	0.160538	0.127137	-0.161726	0.25916	0.412149	0.349861	0.370897	0.071073	0.156608	0.0575704	-0.115907	0.0169188	0.0391731	0.0106011	0.117802	0.14832	-0.0664723	-0.194884	0.638458	0.0661285	0.0265637	0.281955	0.217472	-0.0231549	0.238427	0.626936	0.608003	0.199858	0.0814671	0.189388	0.324935	0.0361928	0.0440916	0.43389	0.262624	-0.0829994	0.376739	0.577847	0.0449042	0.241909	-0.0168219	-0.222584	0.0099411	0.0645305	-0.0573105	-0.00292136
AVPR1A	-1.27057	-1.33653	-1.33723	-1.29001	-1.3026	-1.34294	-1.25024	-1.22707	-1.30526	-1.30927	-1.26486	-1.2423	-1.25344	-1.28547	-1.38388	-1.24611	-1.25027	-1.1796	-1.17035	-1.27589	-1.25888	-1.21988	-1.22115	-1.19874	-1.2713	-1.24061	-1.31045	-1.3391	-1.22274	-1.30493	-1.32575	-1.28432	-1.28239	-1.25085	-1.2778	-1.0617	-1.2356	-1.35592	-1.29518	-1.15016	-1.25365	-1.24583	-1.18645	-1.33159	-1.1645	-1.15811	-1.29416	-1.29697	-1.19962
AXL	-0.0802551	0.135715	-0.349062	0.316404	0.151456	0.388502	-0.0737972	0.630832	0.322001	-0.0906329	0.660999	0.119004	0.382836	0.157921	0.41594	-0.120323	0.021749	0.603171	0.301057	0.424751	0.44734	0.571664	0.203417	0.630127	0.273606	0.324797	-0.19993	0.469257	0.607507	0.0720048	0.382177	-0.0917311	0.363724	0.218269	-0.000620742	0.294138	0.599294	0.178061	-0.106993	0.250877	0.517729	-0.239092	-0.00265916	0.379916	0.0601429	-0.228818	0.0769695	-0.0782466	-0.261251
AZGP1	-0.31483	0.3492	-1.03438	-0.614284	0.604775	-0.299398	-0.90667	0.0683842	0.503504	-0.9894	0.421147	-0.478451	-0.726237	0.270481	-0.158187	-0.532461	-0.91676	-0.239863	-0.388188	-0.527304	0.726221	-0.701287	1.00279	-0.974225	-1.03595	0.204396	0.0343725	-0.776841	-1.10557	-1.06005	0.344603	0.582015	-0.985912	-0.855903	-0.814688	1.68512	0.247381	-0.462525	0.859544	0.634848	-1.07531	0.402379	-0.441002	-1.11269	-0.782011	-0.873405	-0.670741	-0.367222	-0.594445
AZI1	-0.859037	-0.820935	-0.608049	-0.974943	-0.9042	-0.72288	-0.558727	-0.665611	-0.776159	-0.373019	-0.542338	-0.701051	-0.59957	-0.670043	-0.3877	-0.586114	-0.503573	-0.667499	-0.747608	-0.547029	-0.740383	-0.558813	-0.578904	-0.794986	-0.580904	-0.73258	-0.628541	-0.693899	-0.487236	-0.590315	-0.79941	-0.709691	-0.581642	-0.719589	-0.595627	-0.583436	-0.753939	-0.984589	-0.349368	-0.792199	-0.850635	-0.487336	-0.404525	-0.329499	-0.64787	-0.454661	-0.555302	-0.319095	-0.536064
AZI2	-0.260869	-0.0727952	-0.234038	0.170272	-0.117407	-0.105175	-0.134005	0.40993	0.0978417	-0.115106	-0.255621	0.0740512	-0.12553	-0.114082	-0.243952	-0.112059	-0.512164	-0.300337	-0.394015	-0.315301	-0.144182	-0.479939	-0.169765	-0.360675	0.021837	0.206226	-0.170313	-0.388375	-0.211023	-0.119441	0.0164872	-0.102179	-0.204012	-0.299062	-0.180765	-0.203946	-0.523325	-0.257525	-0.224942	-0.254994	-0.527752	-0.227636	-0.103259	0.0380763	-0.140127	-0.0831245	-0.230039	-0.16625	0.0107666
B2M	3.105	3.322	3.21922	3.29028	3.36317	3.2079	3.37454	3.43148	3.41973	3.352	3.30905	3.31476	3.48866	3.24734	3.1778	3.34561	3.17601	3.3077	3.25881	3.31948	3.22991	3.14012	3.15139	3.32345	3.14835	3.43987	3.40222	3.37959	3.24577	3.31167	3.24027	3.42894	3.70687	3.26606	3.40966	3.32461	3.36513	3.34632	3.36969	3.39679	3.37079	3.02157	3.14801	3.57827	3.46365	3.18284	3.29024	3.15885	3.17639
B3GALNT1	0.286087	0.0241385	0.413155	-0.0568135	-0.305452	-0.0607883	-0.125387	0.283665	0.177702	0.137432	-0.255549	0.15452	-0.0141543	-0.155921	-0.849181	0.210639	-0.14199	-0.0926631	0.233431	0.177647	-0.00413828	-0.0808513	0.0737627	-0.356141	0.18032	-0.247616	-0.285173	-0.549705	-0.431954	0.247925	-0.0544577	-0.0751668	-0.663687	0.486036	-0.265701	-0.0381196	0.288959	-0.108656	-0.015564	-0.127538	-0.141472	-0.646918	0.425195	0.0467009	0.311631	-0.167796	0.0399685	-0.162706	0.554581
B3GALT1	-1.15695	-1.37071	-1.33788	-1.25034	-1.27125	-1.17072	-1.06682	-1.30146	-1.18246	-1.24776	-1.19555	-1.08924	-1.26748	-1.24719	-1.24461	-1.28452	-1.17851	-1.19806	-1.28044	-1.32118	-1.32194	-1.20273	-1.20939	-1.17154	-1.18637	-1.09453	-1.22492	-1.25326	-1.18542	-1.30982	-1.05013	-1.28273	-1.15092	-1.26074	-1.36911	-1.27267	-1.34837	-1.00274	-1.2021	-1.17949	-1.21471	-1.1399	-1.22442	-1.27171	-1.26405	-1.18346	-1.26856	-1.17808	-1.19391
B3GALT2	-0.964711	-1.21116	-1.38703	-1.3941	-1.44203	-1.25545	-1.26476	-1.36846	-1.32945	-1.0698	-1.06371	-1.28607	-1.26896	-1.23928	-1.0551	-1.2902	-1.3704	-1.24673	-1.09469	-1.22435	-1.27042	-1.1495	-1.24711	-1.30711	-1.3154	-1.30007	-1.33517	-1.26474	-1.31195	-1.32265	-1.11646	-1.36568	-1.15349	-1.04782	-1.17473	-0.947219	-1.11728	-1.10592	-1.16893	-1.37349	-1.26164	-0.623328	-0.401482	-0.318419	-0.395993	-0.424894	-0.889762	-0.352165	-0.605887
B3GALT4	-0.64619	-0.733287	-0.782148	-0.419085	-0.642565	-0.790239	-0.758835	-0.441744	-0.574998	-0.788425	-0.608267	-0.642752	-0.87729	-0.67804	-0.342831	-0.554885	-0.650391	-0.471779	-0.560722	-0.668761	-0.539918	-0.348674	-0.830446	-0.628554	-0.643259	-0.477241	-0.65256	-0.408547	-0.514057	-0.592405	-0.579042	-0.54849	-0.380558	-0.497749	-0.62768	-0.478519	-0.560633	-0.79366	-0.748604	-0.384325	-0.567936	-0.59725	-0.437363	-0.866362	-0.639717	-0.670444	-0.528016	-0.784463	-0.766199
B3GALT5	-1.37914	-1.4344	-1.41452	-1.38735	-1.42014	-1.47971	-1.43571	-1.30686	-1.27046	-1.42708	-1.13391	-1.4754	-1.36541	-1.384	-1.47193	-1.43844	-1.35237	-1.3057	-1.20355	-1.43548	-1.27485	-1.40624	-1.4968	-1.30871	-1.37518	-1.3714	-1.31487	-1.38355	-1.28458	-1.3614	-1.3661	-1.35712	-1.2046	-1.24582	-1.38971	-1.35936	-1.34303	-1.36841	-1.39133	-1.29413	-1.38862	-1.32081	-1.39304	-1.39443	-1.34848	-1.33772	-1.47231	-1.40863	-1.34276
B3GAT1	0.37415	0.275601	-0.0597173	0.202512	0.0128692	0.407354	0.381272	0.0463178	0.400091	0.515233	0.503541	0.108966	0.148484	0.123564	0.592536	0.286492	-0.547126	0.257862	0.241712	-0.538727	0.0981802	0.434283	0.346989	-0.267166	-0.791299	-0.30055	0.653204	0.259425	-0.450268	-0.647957	0.499643	0.447385	0.914977	-0.0295085	0.339324	1.40713	0.314367	0.595013	0.28748	0.00857952	0.172864	0.822894	1.30174	0.649842	0.858627	0.359862	0.497465	1.13897	0.394751
B3GAT3	-0.140756	-0.493152	-0.301116	-0.210594	-0.348566	-0.617476	-0.399022	-0.463192	-0.410385	-0.437553	-0.345801	-0.405516	-0.565421	-0.372076	0.10637	-0.382024	-0.259933	-0.556554	-0.387405	-0.57162	-0.478441	-0.278561	-0.438059	-0.442477	-0.394374	-0.250853	-0.395882	-0.256919	-0.38117	-0.401909	-0.337379	-0.315059	-0.19092	-0.116129	-0.311626	-0.280653	-0.153697	-0.241548	-0.390821	-0.278983	-0.172719	-0.196411	-0.400455	-0.60377	-0.532835	-0.252888	-0.407849	-0.59222	-0.390544
B3GNT1	1.28069	1.04664	1.38494	1.35382	0.891617	0.635854	1.22584	1.08574	1.11668	1.25528	0.861086	1.39457	1.20613	1.19754	1.19339	1.17191	1.18951	1.1509	1.30771	1.08834	1.35288	1.09699	1.37436	1.09869	1.42289	0.614542	0.99756	0.664919	1.19083	1.11748	1.47424	1.27024	1.18944	1.25443	0.973415	1.45035	1.20082	1.03391	0.887756	0.673763	1.28869	1.79952	1.13509	1.05693	1.32059	1.04958	1.34074	0.923826	1.105
B3GNT3	-1.09752	-1.01704	-1.07971	-1.0277	-0.967135	-1.07668	-0.978256	-0.876945	-0.994321	-1.02192	-0.939193	-0.93349	-0.943573	-0.929302	-1.07332	-0.96737	-1.02454	-0.983872	-0.95484	-1.02147	-0.940161	-1.02022	-1.01115	-0.824474	-1.12746	-0.830243	-1.23756	-1.08344	-1.02263	-0.945494	-0.873042	-1.10725	-0.694993	-0.816797	-0.85567	-0.975518	-0.904954	-1.13439	-1.12575	-0.96405	-0.941639	-0.518979	-1.01461	-0.980765	-0.940476	-0.773012	-1.12035	-1.08027	-0.94957
B4GALT1	-0.861408	-0.710888	-0.830351	-0.730652	-0.7225	-0.637342	-0.693014	-0.556088	-0.727496	-0.87496	-0.704659	-0.820989	-0.839808	-0.728925	-0.859232	-0.803164	-0.878069	-0.710918	-0.769104	-0.757844	-0.900835	-0.792208	-0.873048	-0.739215	-0.591217	-0.628284	-0.80816	-0.684615	-0.649191	-0.666235	-0.668961	-0.69662	-0.511141	-0.622105	-0.730555	-0.848069	-0.704556	-0.766556	-0.693761	-0.643545	-0.740262	-0.857571	-0.748733	-0.881423	-0.877435	-0.858644	-0.902088	-0.962788	-1.03306
B4GALT2	-0.575241	-0.736573	-0.608442	-0.624504	-0.513712	-0.716843	-0.533864	-0.518409	-0.745773	-0.54078	-0.830421	-0.615383	-0.559288	-0.569635	-0.312368	-0.572096	-0.658469	-0.718573	-0.71354	-0.868164	-0.547371	-0.529983	-0.438755	-0.571639	-0.558105	-0.923707	-0.596509	-0.781032	-0.920381	-0.435876	-0.563125	-0.686771	-0.807158	-0.618004	-0.600893	-0.354967	-0.370682	-0.638158	-0.590279	-0.393821	-0.515661	-0.325212	-0.287253	-0.416692	-0.263284	-0.208789	-0.506882	-0.55535	-0.380234
B4GALT3	0.928461	0.614095	1.03769	0.485227	0.577854	0.635753	0.645911	0.916627	0.718616	0.820236	0.724714	0.772344	0.228101	0.34199	0.435199	0.647606	0.772126	0.478775	0.685697	0.516423	0.306101	0.616851	0.480062	0.675629	0.48386	0.632238	0.527634	0.483842	0.571608	0.682994	0.283463	0.378919	0.0998554	0.81655	0.722143	0.496112	1.07466	0.61919	0.76994	0.732414	0.422268	0.692312	0.974671	0.436715	0.582825	0.667477	0.695168	0.591849	0.973384
B4GALT4	0.0468181	-0.163292	0.236232	0.0112847	-0.101135	-0.0431119	-0.15747	0.0593805	-0.143074	-0.118088	-0.225084	-0.123758	0.0668827	0.103546	-0.176654	-0.0673816	-0.0820499	-0.144206	0.0936671	0.0152926	0.339271	-0.066455	0.0372005	-0.224151	0.199206	-0.301433	0.00533565	-0.306791	-0.133762	0.26164	0.0827461	0.0814015	-0.223405	0.146538	-0.218625	-0.0040156	-0.416909	-0.0161382	0.129546	0.0199648	0.165341	0.0779506	-0.0601394	-0.0445091	-0.387268	-0.316092	-0.0943996	-0.253105	-0.0033038
B4GALT5	1.60027	1.30741	1.58535	1.17285	1.62054	1.10992	1.83004	1.73907	1.47055	1.77477	1.12763	1.59903	1.70938	1.57549	1.06885	1.4883	1.49546	1.67267	1.34149	1.07432	1.51366	1.41169	1.44084	1.46158	1.34107	1.1442	1.53388	1.45375	1.25212	1.05677	1.30514	1.54131	1.68757	1.46794	1.78803	1.4649	1.28648	1.72775	1.35144	1.54204	1.53819	1.15044	1.10088	0.912183	1.16849	1.40777	1.18721	1.27782	1.52613
B4GALT7	0.195662	-0.0818087	-0.316019	0.00517481	-0.0577986	-0.092742	0.116081	0.114255	0.155835	0.241876	0.0410875	0.044711	-0.161651	-0.0640176	0.0768829	0.00704452	0.164787	-0.0509361	0.0422896	0.0355404	0.0767194	0.0344175	0.0325261	-0.00249994	-0.235556	-0.103596	-0.265977	-0.00974438	-0.0262831	0.651608	0.15163	-0.00903003	-0.0280872	0.271691	-0.101347	0.0716525	0.0506547	0.0349041	-0.108878	0.198051	-0.215169	-0.21511	0.0381175	-0.315817	-0.100151	-0.0479802	-0.130645	-0.223629	0.227733
BAALC	1.81128	2.04725	1.66807	2.39113	2.26039	2.07473	2.4482	2.43506	1.87749	2.56832	2.54524	2.02594	2.5096	2.37938	2.31674	2.50656	2.19315	2.37294	2.38826	2.09621	2.3062	1.70175	2.21601	2.57622	2.14618	1.85246	2.74132	1.71458	1.64212	1.7849	2.59268	2.59088	1.88329	1.69702	2.40577	2.6215	1.84226	2.31985	2.25232	1.62894	2.40326	2.4702	2.99952	2.17927	3.00673	2.1616	2.41427	2.14575	2.4136
BAAT	-1.14909	-1.17529	-1.21304	-1.07656	-1.19394	-1.08273	-1.14989	-0.912434	-1.15043	-0.946351	-0.824026	-1.08867	-0.929454	-0.979348	-1.06517	-1.02933	-1.1229	-0.839581	-0.967128	-1.08107	-1.06613	-1.20738	-1.06619	-0.886839	-1.08441	-0.890454	-1.06234	-1.13842	-1.01058	-1.05894	-1.06018	-1.0748	-0.996437	-0.936026	-1.14413	-0.897326	-1.04018	-1.16391	-1.01782	-0.769967	-1.10743	-1.09128	-1.06958	-1.05602	-0.837505	-0.742091	-1.06271	-1.07275	-0.925815
BACE1	1.0703	1.55196	1.16367	1.16433	1.45355	1.17185	0.992679	1.07022	1.10816	0.986406	1.2444	1.24124	1.20169	1.39335	1.71535	1.3865	1.05293	1.23136	1.27016	1.07285	1.49291	1.29063	1.62634	1.22836	1.36559	1.04671	1.49741	1.3215	1.21557	1.17407	1.45355	1.19668	1.8816	1.40427	1.2946	1.72907	1.32825	1.5673	1.36886	0.939676	1.2156	1.41042	1.3364	1.1489	1.25639	0.895617	1.48449	1.16122	0.822413
BACE2	0.574797	0.147067	0.663224	0.703412	0.746006	0.976623	0.795958	1.00775	0.969983	0.533734	0.378903	1.48675	0.702072	0.57473	0.870868	1.20775	1.0496	0.879569	0.795413	0.522951	0.192128	1.42727	-0.251175	0.710999	0.517081	0.700926	1.09047	1.15312	1.56925	1.08846	0.469283	0.934572	1.34214	1.17964	0.5236	0.863861	0.708637	1.27922	0.514056	1.09259	1.1562	-0.339628	0.172176	-0.0124849	0.34178	-0.136509	0.563725	0.0972212	0.484512
BACH1	-0.347691	0.0453573	-0.410367	-0.382139	-0.159658	-0.34872	-0.277005	-0.289319	-0.379904	-0.443545	-0.458488	-0.318309	-0.217787	-0.177091	-0.438323	-0.345109	-0.464889	-0.35357	-0.348469	-0.241131	-0.141405	-0.339909	-0.149233	-0.288973	-0.431479	-0.176755	-0.249726	-0.310191	-0.193677	-0.485383	-0.265085	-0.271008	-0.262572	-0.539254	-0.244838	-0.0516256	-0.355793	-0.294728	-0.497858	-0.341153	-0.483777	-0.454134	-0.444984	-0.250053	-0.470796	-0.49614	-0.436343	-0.623869	-0.609409
BACH2	-1.34218	-0.882586	-0.214467	-1.15156	-0.457976	-1.03618	-1.04267	-1.2104	-0.983514	-0.994718	-1.49118	-0.89706	-0.814294	-1.05492	-1.0325	-0.608384	-1.23179	-1.09054	-1.13078	-0.969977	-0.941947	-0.998687	-1.05042	-0.907106	-1.32564	-1.25314	-0.628985	-1.07029	-1.13546	-0.677029	-1.08861	-1.05193	-0.989108	-1.31411	-1.00609	-1.37995	-1.09436	-1.12773	-1.23181	-1.23062	-1.36114	-0.917553	-0.632984	0.235606	-0.725302	-0.637597	-0.754436	-0.296469	-0.526188
BAD	0.322518	-0.105326	0.376461	0.220968	0.150974	-0.152023	0.334666	0.401124	0.224291	0.368619	0.184754	0.23539	-0.0634179	0.0672904	0.238404	0.308157	0.369883	0.192042	0.43076	0.194363	0.363046	0.455215	0.480319	0.0896322	0.412371	-0.117675	-0.0604278	-0.064744	0.0734584	0.14369	0.370551	0.318626	0.0402996	0.474098	0.329944	0.458607	0.751895	0.308828	0.130192	0.228795	0.374679	0.415013	0.62274	0.0684977	0.485629	0.343346	0.374801	-0.131676	0.599448
BAG1	0.619484	0.0940047	0.518927	0.884797	0.613974	0.766242	0.721731	0.689317	0.890181	0.751861	1.049	0.664245	0.451864	0.40234	0.839684	0.547323	0.205904	1.09919	1.30785	1.01043	0.870991	0.99746	0.750125	0.803292	0.823132	0.812988	0.875593	0.817729	0.738367	0.896062	1.05619	1.05602	0.949947	0.976942	0.956571	1.02537	0.723507	1.12706	0.787361	1.01159	0.912224	1.05046	1.33937	0.68798	0.85761	0.562165	0.985665	0.6822	0.768198
BAG2	-0.817634	-0.693695	0.267388	0.0336138	-0.538548	0.0760637	-0.419381	0.498149	-0.0308704	-0.625425	-0.725214	-0.0225224	-0.265007	-0.162409	-0.897869	-0.194609	-0.177358	-0.239824	-0.191311	-0.175898	-0.839315	-0.0109435	-0.297085	-0.895032	-0.35011	0.0971282	-0.745582	-0.559728	-0.616624	0.654458	-0.564293	-0.0403833	-0.483883	0.146432	-0.363446	-0.67331	0.202475	-0.567054	-0.156868	-0.171457	-0.379723	-0.264637	-0.264998	-0.0868663	0.683721	-0.505111	-0.322508	-0.264969	-0.354979
BAG3	1.35384	1.31293	1.16155	1.38313	1.30466	1.19776	1.3633	1.39867	1.14376	1.06876	1.25911	1.53128	1.06194	1.10872	1.44673	1.19689	1.24921	1.69228	1.0395	1.55942	1.44104	1.38025	1.49629	1.47877	1.28416	1.09832	1.38958	1.17068	1.74229	1.14519	1.15245	1.27656	1.6012	1.30922	1.36663	1.15728	1.39733	1.35736	1.23743	1.46472	1.77359	0.920939	1.03732	0.938759	1.32187	0.790693	1.1015	0.882915	1.1286
BAG4	-1.05906	-0.681395	-1.15107	-1.1894	-1.22579	-1.06602	-1.05757	-0.48336	-0.683137	-1.03313	-0.915005	-1.05672	-1.10995	-1.07076	-1.09771	-0.997781	-1.1537	-1.20175	-1.08716	-1.04445	-1.06893	-1.11265	-0.641586	-1.13852	-1.06368	-0.695538	-1.25073	-1.06698	-1.25447	-0.938037	-1.25706	-1.12835	-1.23285	-0.883476	-0.933437	-1.01764	-0.819268	-1.16363	-1.04573	-0.928424	-1.3286	-1.24448	-1.06225	-1.05139	-1.15359	-0.995756	-1.06564	-1.26788	-1.00692
BAG5	0.974673	1.23432	0.643461	0.543286	0.882813	1.12675	1.24195	1.23507	1.0506	1.24825	1.05204	1.15041	1.07149	1.05445	0.928148	0.598069	1.07799	0.968794	0.676106	1.03452	1.51241	1.10557	1.19013	0.73051	0.66617	0.854187	0.727353	0.909434	0.952787	0.503516	1.10712	0.601599	1.17998	0.524375	0.882185	1.08799	1.26139	1.06949	1.12463	1.00201	0.593268	0.933672	0.771442	0.874199	0.717625	1.24419	0.71705	0.835986	0.597903
BAHD1	-0.32783	-0.345314	-0.382417	-0.538802	-0.308429	-0.598241	-0.306707	-0.356769	-0.474481	-0.607396	-0.441922	-0.415464	-0.478461	-0.548021	-0.586288	-0.304541	-0.513491	-0.558761	-0.287776	-0.548396	-0.380624	-0.409733	-0.333911	-0.401591	-0.266862	-0.566571	-0.195375	-0.42265	-0.388448	-0.450877	-0.476241	-0.501128	-0.279907	-0.377272	-0.429765	-0.247501	-0.304288	-0.139172	-0.451036	-0.232941	-0.176763	-0.0811685	-0.202472	-0.249601	-0.581196	-0.0846904	-0.444068	-0.567618	-0.48475
BAI1	-1.20918	-1.38736	-1.15092	-1.4219	-1.32897	-1.36635	-1.2715	-1.34221	-1.27733	-1.15782	-1.45115	-1.31976	-1.31015	-1.49623	-1.2288	-1.18527	-1.24538	-1.36041	-1.27173	-1.41322	-1.36994	-1.40015	-1.20739	-1.31066	-1.40041	-1.35548	-1.2428	-1.4328	-1.22753	-1.24445	-1.19012	-1.27648	-1.06746	-1.48457	-1.20785	-1.01444	-1.1309	-1.40482	-1.38434	-1.35299	-1.3663	-1.0588	-1.0224	-1.22532	-1.35581	-1.07269	-1.15451	-1.42963	-1.10126
BAI2	0.597103	0.203989	0.168222	0.0397287	-0.305557	0.177539	0.309346	0.277605	0.19283	0.730998	1.00782	0.461983	0.0211733	0.342448	0.514401	0.517138	0.11364	0.326056	0.343418	-0.111993	0.506111	-0.0941103	0.576963	0.00989969	0.484619	-0.418743	0.773768	-0.0460334	-0.278193	-0.171988	0.76434	0.199062	0.892908	0.413369	0.497631	1.05387	0.250056	0.505534	0.588607	0.332315	1.09173	0.546773	0.727609	0.0456711	0.0772972	0.194633	0.233365	0.378222	0.573855
BAI3	-0.408886	-0.367952	-0.559295	-0.611154	-0.676771	-0.373193	-0.270698	-0.554665	-0.346642	-0.125841	-0.395362	-0.207707	-0.289918	-0.281939	-0.491383	-0.30687	-0.57388	-0.447847	-0.578427	-0.486157	-0.675779	-0.546208	-0.217708	-0.481573	-1.18822	-0.640924	-0.47563	-1.01164	-1.06526	-0.796213	-0.414701	-0.940024	-1.04361	-1.17973	-0.576821	-0.172295	-0.753482	-0.287185	-0.822233	-0.807128	-0.810975	0.110746	-0.0583289	0.0659223	-0.141577	0.00921872	-0.294509	-0.163217	-0.0525039
BAIAP2	-0.604738	-0.737353	-0.70775	-0.805956	-0.755219	-0.720861	-0.629795	-0.815007	-0.964594	-0.61931	-0.7945	-0.821683	-0.780472	-0.773185	-0.766082	-0.855096	-0.405626	-0.693696	-0.836102	-0.911575	-0.715386	-0.763536	-0.606979	-0.798691	-0.685569	-0.925885	-0.824824	-1.05159	-0.900274	-0.806875	-0.644978	-0.880478	-0.622653	-0.751547	-0.700935	-0.618031	-0.803328	-0.761248	-0.889682	-0.802813	-0.526721	-0.497421	-0.921979	-0.942874	-0.846951	-0.842584	-0.894619	-0.915312	-0.608937
BAK1	-0.421232	-0.841912	-0.57708	-0.544283	-0.621563	-0.792237	-0.743415	-0.447477	-0.766155	-0.545014	-0.57692	-0.673817	-0.692169	-0.615354	-0.567139	-0.61641	-0.552904	-0.460251	-0.569584	-0.621179	-0.498392	-0.398285	-0.661626	-0.482353	-0.685289	-0.409624	-0.670523	-0.393955	-0.474426	-0.47729	-0.78721	-0.717588	-0.511974	-0.361052	-0.462752	-0.588547	-0.358684	-0.658427	-0.520828	-0.523341	-0.731218	-0.599349	-0.616138	-0.792578	-0.65089	-0.554695	-0.676118	-0.52982	-0.234036
BAMBI	0.197458	-0.185652	0.757701	-0.0138523	-0.366367	0.612467	-0.614437	-0.0707837	-0.228587	-0.827983	0.277681	0.119563	0.136301	-0.190383	1.0372	-0.679535	0.87976	0.906169	0.278062	-0.925102	-0.972096	0.803116	-0.465535	-0.796971	0.313707	0.214266	0.943108	0.702227	0.529054	-0.13304	0.599756	-0.27286	0.14458	1.18432	0.227292	-0.138963	1.14258	0.563919	-0.271285	0.832302	0.425378	0.278826	1.35573	0.253907	1.15037	1.67971	1.22157	1.34146	1.33601
BANF1	2.13953	2.0316	2.25592	2.15829	2.06914	1.56559	2.06844	2.13576	2.00319	2.17243	1.96079	2.07633	2.02415	2.02467	2.22157	2.26252	2.30019	1.96622	2.16766	1.96264	1.9993	2.13011	2.25161	1.96938	2.03662	2.06445	2.04066	2.02531	2.02452	2.03092	2.06273	1.91134	2.04625	2.24031	2.05321	1.98182	2.38196	1.71561	1.8951	2.04329	2.01967	2.25738	2.34682	2.28008	2.46577	2.53021	2.14745	2.15592	2.2899
BANP	0.587776	0.634222	0.710375	0.498884	0.936285	0.894983	0.721694	0.788276	0.935962	0.610073	0.824053	0.562609	0.743975	0.421762	0.590316	0.698984	1.21017	0.768399	0.521647	0.656809	0.567513	0.511401	0.619901	0.543161	0.522043	0.754654	0.871472	0.762539	0.456343	0.534222	0.49672	0.555988	1.2063	0.460214	0.576412	0.251421	0.473348	0.708101	0.798642	0.625007	0.654085	0.81636	0.979909	0.67541	0.994208	0.761478	0.580055	0.938439	0.808145
BAP1	0.319368	0.141806	0.291903	0.208426	0.24951	0.0623014	0.162224	0.229054	0.353928	0.278192	0.351639	0.254295	0.0133291	0.175959	0.437545	0.422405	0.0434803	0.214338	0.370812	0.230613	0.446434	0.273496	0.411081	0.270246	0.422108	0.11244	0.381622	0.400583	0.585014	0.343515	0.778289	0.417683	0.370717	0.311354	0.383574	0.519009	0.518328	0.494748	0.627222	0.452372	0.580806	0.471789	0.469122	0.348907	0.0839992	-0.0534339	0.426314	0.442245	0.614426
BARD1	0.639467	1.01575	0.87529	0.434685	0.734646	0.903516	0.815128	0.860919	0.819828	0.972106	1.01933	0.678666	0.797514	0.846262	0.967044	0.495508	1.27568	0.520117	0.733403	0.410564	0.901713	0.217876	0.877593	0.493058	1.08916	0.400395	0.601765	0.254144	0.536989	0.254908	0.910959	0.632976	1.40265	0.415255	0.483909	0.680344	0.608999	0.973212	1.26012	0.739879	0.589726	0.936966	0.57237	0.933121	0.988081	0.917172	0.752134	0.747951	0.840068
BAX	0.472055	0.255463	0.191804	0.174381	0.128597	0.399902	-0.164886	-0.447591	-0.263551	-0.0793698	0.38146	-0.142556	-0.00535612	0.12205	-0.235343	0.170911	-0.24664	0.463892	0.184948	0.434338	0.444356	0.47038	0.290884	0.238001	0.404172	0.227625	0.126624	0.175431	0.325646	-0.112494	-0.430657	-0.389568	-0.688702	0.231463	0.433861	0.274426	0.357814	-0.114319	-0.357756	-0.189589	-0.0653013	-0.0883089	-0.15484	0.0939475	-0.18792	-0.100774	-0.0355299	0.195655	-0.0870618
BAZ1B	-0.128237	-0.0452326	-0.264508	-0.343806	-0.211816	-0.360174	-0.256683	-0.230414	-0.267194	-0.262015	-0.258255	-0.172556	-0.423427	-0.23003	-0.146747	-0.143943	-0.0528129	-0.452267	-0.27648	-0.238921	-0.207023	-0.426611	-0.321751	-0.174103	-0.341888	-0.465709	-0.192	-0.325419	-0.0875653	-0.419737	-0.374918	-0.335142	-0.30226	-0.139996	-0.323233	-0.254415	-0.33279	-0.296702	-0.308849	-0.29303	-0.46765	-0.123736	-0.268476	-0.40408	-0.327153	-0.290985	-0.262898	-0.17707	-0.414603
BAZ2A	-0.722009	-0.729003	-0.838868	-0.762214	-0.590512	-0.754344	-0.621148	-0.727569	-0.789867	-0.722449	-0.795172	-0.678529	-0.620658	-0.70543	-0.728053	-0.673788	-0.704197	-0.742468	-0.730883	-0.647118	-0.709671	-0.749894	-0.81792	-0.656077	-0.690103	-0.707619	-0.669091	-0.647468	-0.639423	-0.738901	-0.531278	-0.585506	-0.419816	-0.805769	-0.686914	-0.759265	-0.601204	-0.65833	-0.61513	-0.577933	-0.679908	-0.378172	-0.7214	-0.624199	-0.625618	-0.619329	-0.792524	-0.709464	-0.740927
BBC3	-0.468195	-0.465344	-0.622907	-0.386719	-0.582169	-0.456922	-0.60004	-0.622352	-0.73071	-0.459272	-0.344368	-0.573488	-0.735983	-0.637982	-0.526892	-0.649457	-0.654391	-0.471453	-0.498576	-0.607331	-0.68382	-0.50001	-0.509575	-0.550867	-0.715127	-0.649149	-0.413649	-0.564634	-0.650487	-0.670184	-0.65651	-0.513467	-0.607224	-0.560982	-0.548532	-0.361724	-0.386307	-0.557297	-0.641359	-0.655775	-0.475401	-0.293309	-0.955322	-0.693556	-0.556187	-0.567367	-0.55882	-0.603807	-0.612904
BBS4	0.515368	0.418543	0.759048	0.45385	0.0219971	-0.0510222	0.365928	0.624111	0.529812	0.345616	0.525257	0.55107	0.217156	-0.039608	0.23009	0.543137	0.718802	0.187406	0.501023	0.36116	-0.0343847	0.269819	0.476951	0.594517	0.662364	0.393818	0.476388	0.0991251	0.170729	0.520581	0.298695	0.55957	0.262158	0.2915	0.350681	0.221402	0.538622	0.341981	-0.104304	0.555771	0.533967	0.486719	0.752998	0.29918	0.700363	0.539806	0.265201	0.417056	0.785812
BBS7	-0.777193	-0.707166	-0.509027	-0.926855	-1.0543	-0.891477	-0.893479	-0.741815	-0.730796	-0.887743	-0.846136	-0.711327	-0.629473	-0.815142	-1.02517	-0.825385	-0.778274	-0.956879	-0.948053	-1.06586	-0.741059	-0.916295	-0.8067	-0.88149	-0.735418	-0.771681	-0.719113	-1.05234	-0.812656	-0.454049	-0.843653	-0.769369	-0.997839	-0.973955	-0.875774	-1.07071	-0.940079	-1.05566	-0.905098	-0.785104	-0.908494	-1.22185	-0.659534	-0.408342	-0.904631	-0.665174	-0.810403	-0.899329	-0.664132
BBX	1.115	1.2949	1.41051	1.24807	1.32179	1.3136	1.16746	1.29427	1.31033	1.15623	1.26539	1.30166	1.42341	1.32437	1.40137	1.20588	1.38303	1.29278	1.06919	1.42607	1.50504	1.21538	1.26951	1.16368	1.26714	1.27021	1.36283	1.34418	1.46577	0.198976	1.45217	1.20894	1.49811	1.15059	0.917393	1.00765	0.848619	1.25838	1.4002	1.07316	1.35268	1.61973	1.21271	1.50344	1.35021	1.16698	1.22499	1.22352	1.27522
BCAN	-0.45589	-0.771622	-0.26702	-0.733566	-0.565648	-0.420067	-0.0449657	-0.646242	-0.193972	0.103385	-0.359167	-0.443725	0.201427	-0.130205	0.272264	0.251079	-0.393948	-0.526277	0.0450685	0.0932892	-0.118167	-0.429974	-0.114457	-0.301008	-0.965328	-0.75884	0.131319	-0.691372	-1.05034	-0.592148	-0.00328037	-0.449203	-0.476425	-0.950005	0.415797	0.522834	-0.419737	0.104335	-0.230305	-0.68202	-0.543742	1.67139	0.910019	0.745757	0.909083	1.24292	0.52792	0.238409	0.512932
BCAP29	-0.0478092	0.0992627	-0.0742905	-0.121496	-0.274401	-0.0668769	-0.0350154	0.301603	-0.0218871	-0.00527122	-0.0249811	-0.112613	-0.17135	-0.097932	-0.436272	0.168707	0.298983	-0.100635	-0.141856	-0.126574	-0.0330861	-0.0942373	0.00564748	-0.180085	-0.219268	-0.0664254	-0.282378	-0.246887	0.0901424	-0.127791	-0.202217	0.0536846	-0.394498	0.123931	-0.0337636	-0.103534	0.123026	0.0111229	-0.102952	0.0809606	-0.216514	-0.193125	-0.130149	-0.391769	-0.251287	-0.208482	-0.235806	-0.33009	-0.173133
BCAP31	1.90536	1.73239	1.58251	1.74428	1.67959	1.41894	1.57209	1.63316	1.43065	1.39362	1.67664	1.36211	1.44617	1.50165	1.6424	1.64469	1.65725	1.69619	1.72579	1.62979	1.65197	1.83576	1.57705	1.69645	1.55904	1.66253	1.61517	1.73949	1.68792	1.39336	1.6493	1.61206	1.83899	1.82288	1.78837	1.75508	1.95547	1.75186	1.84987	1.9359	1.80229	1.51986	1.61231	1.60063	1.27228	1.42439	1.6389	1.22207	1.60761
BCAR3	0.123393	0.116009	0.598525	0.275092	-0.505979	0.329059	0.0952655	0.198702	0.296541	0.344945	0.573596	0.276043	-0.170641	-0.0695901	-0.0696463	0.210203	0.447072	0.142016	0.0149728	0.755123	0.554645	0.1813	-0.219967	0.0649552	-0.114146	0.0628061	-0.119214	-0.0285949	0.539383	0.538899	-0.102972	0.249276	-0.0467934	0.139532	-0.0866224	-0.313031	0.962188	0.0930401	0.394009	0.450988	0.656092	-0.000594208	-0.0991729	-0.354628	0.0779105	-0.269146	-0.179532	-0.254904	-0.0189494
BCAS1	-0.635262	-0.797992	-0.112573	-0.16338	0.0738715	-0.194454	-0.903739	-0.629508	-0.331565	-1.05187	0.703224	-0.187434	-0.00209575	-0.503751	1.57849	-0.684526	-0.896263	0.632493	-0.550125	-0.270921	-0.504558	0.416564	0.552484	-0.779547	-1.05382	0.354901	-0.236289	0.52299	-1.11801	-0.865083	0.972773	0.337796	1.12958	-0.234382	0.334267	0.724051	0.847404	-0.0161874	-1.04024	-0.55298	0.304993	0.619822	1.55359	1.00749	1.20102	0.12991	1.22726	1.35533	0.329726
BCAS2	1.52159	1.52737	1.54165	1.55346	1.45284	1.67057	1.71828	1.72635	1.90761	1.82094	1.83981	1.9186	1.66136	1.65307	1.0916	1.5093	1.701	1.59953	1.57277	1.56153	1.40718	1.50125	1.71857	1.68592	1.71041	1.64637	1.55831	1.50289	1.31967	1.94587	1.53099	1.71476	1.95946	1.45778	1.67275	1.59233	1.82546	1.63256	1.81812	1.92428	1.84295	1.41299	1.71584	1.69018	1.92015	1.8377	1.63512	1.61492	1.75496
BCAS3	-0.434303	-0.671398	-0.280797	-0.559515	-0.504357	-0.729109	-0.44324	-0.470264	-0.428433	-0.462939	-0.513972	-0.488421	-0.602776	-0.481826	-0.493731	-0.565534	-0.599695	-0.307133	-0.324445	-0.289253	-0.939938	-0.338891	-0.466719	-0.373292	-0.511911	-0.56743	-0.556171	-0.586479	-0.495497	-0.390574	-0.525492	-0.164201	-0.134391	-0.739352	-0.6431	-0.36021	-0.388473	-0.487538	-0.458492	-0.639912	-0.148797	-0.150891	-0.428021	-0.528462	-0.33513	-0.370487	-0.419555	-0.58461	-0.186843
BCAT1	0.45325	0.663771	-0.426987	-0.247062	0.169853	0.036291	0.650868	0.263504	-0.262713	0.505575	0.716632	0.492666	0.0798364	0.334236	-0.869091	-0.132146	0.505516	0.266636	-0.060693	-0.259195	0.131504	0.807824	0.296219	-0.0374552	-1.02256	0.209632	-0.0712191	-0.402102	0.426392	-0.0233669	-0.377092	-0.0674875	-0.266265	0.753539	0.00764673	0.837589	0.638634	-0.0606203	-0.350216	0.34651	-0.20028	-1.06697	-0.804732	-0.779405	-0.835598	-0.755269	-0.502921	-0.798094	-0.228151
BCAT2	-0.788996	-0.695567	-0.966929	-0.869425	-0.682442	-0.857288	-0.696415	-0.853278	-0.76104	-0.616933	-0.839945	-0.838246	-0.744248	-0.631714	-0.656491	-0.891124	-0.601397	-0.524772	-0.685164	-0.855254	-0.753162	-0.915182	-0.800054	-0.730953	-0.735293	-0.831703	-0.772067	-0.807388	-0.66163	-0.710624	-0.917804	-0.737433	-0.804717	-0.672263	-0.79434	-0.671422	-0.628624	-0.657445	-0.671582	-0.716644	-0.774625	-0.790989	-0.838848	-0.789796	-0.716679	-0.860979	-0.897983	-0.653038	-0.743192
BCCIP	-0.316253	-0.204361	-0.3728	-0.0722688	-0.401421	-0.592396	-0.269007	-0.251696	-0.489007	-0.318404	-0.363293	-0.36993	-0.429578	-0.421586	-0.598673	-0.313189	-0.257151	-0.374689	-0.496992	-0.385575	-0.330117	-0.461423	-0.336363	-0.119225	-0.440781	0.0128684	-0.439823	-0.401724	-0.390807	-0.403613	-0.440633	-0.283003	-0.291715	-0.436913	-0.38387	-0.309067	-0.379411	-0.538619	-0.397538	-0.0280213	-0.494599	0.331717	-0.419937	0.2462	0.175709	0.693144	-0.306474	-0.0395424	0.0654977
BCHE	1.67082	1.20344	1.70535	1.21564	1.20984	0.966715	0.739338	0.762765	1.07506	1.14744	1.49596	2.08452	1.40752	1.35077	1.44014	1.71694	1.75691	1.10736	1.22471	1.38934	1.91068	1.13303	0.78181	1.01099	-0.280673	0.987025	1.38783	0.173195	0.182425	1.31996	2.02078	1.31422	-0.594886	1.59176	1.32703	1.80354	1.08019	1.34315	1.12112	0.509585	-0.991945	1.86816	1.48993	1.89864	2.00623	2.04165	1.58027	1.1729	2.14941
BCKDHA	0.515379	0.377499	0.327503	0.280855	0.304714	0.503043	0.360103	0.469394	0.641248	0.440963	0.854771	0.443218	0.505239	0.0443467	0.52664	0.202273	0.316087	0.761006	0.515064	0.335002	0.711142	0.60953	0.300925	0.689856	0.627323	0.418706	0.332856	0.497792	0.356862	0.365044	0.395723	0.174943	0.343669	0.484368	0.483119	0.75943	0.556302	0.42436	0.22232	0.352827	0.749201	0.973893	0.684593	0.416252	0.519339	0.902443	0.556343	0.520997	0.771073
BCKDK	0.242802	0.141314	0.0251071	0.053095	0.11773	0.20384	0.467015	0.396959	0.146161	0.416042	0.400765	0.507822	0.00168058	0.156225	0.201656	0.200766	0.347443	0.302506	0.320137	-0.0328333	0.408045	0.21046	0.283571	0.313439	0.215227	0.192001	0.133856	0.350728	0.285827	0.221498	0.272643	0.259959	0.751732	0.278059	0.228257	0.622779	0.323031	0.14455	0.0506681	0.284468	0.346025	0.127061	0.259291	-0.257689	0.0769388	0.0358704	0.138819	-0.102179	0.0775684
BCL10	0.945664	0.887619	0.742997	0.928232	0.809175	1.2398	0.932808	1.13811	1.05069	0.865981	0.840782	0.926584	0.356364	0.918668	0.911576	0.799949	0.988977	0.871266	0.843058	0.853248	0.753401	0.750054	0.92638	0.826807	0.998746	1.13898	0.907249	0.928581	1.22894	0.843967	0.840968	0.884477	1.02888	1.01308	0.901869	0.969904	0.944951	0.810163	1.04154	1.15558	0.878889	0.717107	1.10228	0.994403	0.995617	0.898831	0.815011	0.835953	0.87285
BCL11B	-1.35763	-1.1655	-1.37022	-1.19877	-1.15234	-1.2235	-1.09184	-1.10641	-1.2157	-1.17791	-1.12948	-1.19986	-1.22554	-1.2015	-1.22802	-1.30278	-1.28008	-1.03973	-1.16473	-1.11317	-1.21133	-1.22571	-1.26929	-1.15839	-1.26938	-0.957572	-1.26435	-0.818586	-1.20208	-1.04908	-1.09176	-1.21925	-0.668997	-1.19258	-1.1084	-1.05733	-1.1527	-1.28227	-1.06259	-1.01273	-1.18539	-0.999304	-1.14654	-0.56045	-1.16232	-0.434232	-1.20638	0.197041	-1.22321
BCL2	-0.83146	-0.936278	-0.723855	-0.629958	-0.818984	-0.928134	-0.769459	-0.86015	-0.855797	-0.771817	-0.687985	-0.827957	-0.877398	-0.945701	-0.751163	-0.722438	-0.881842	-0.694417	-0.812589	-0.664464	-0.831715	-0.822861	-0.768082	-0.671304	-0.836656	-0.788075	-0.781009	-0.766741	-0.902064	-0.800302	-0.728942	-0.870116	-0.64882	-0.95512	-0.760986	-0.835228	-0.791147	-0.701735	-0.790527	-0.790189	-0.593855	-0.485064	-0.810792	-0.871036	-0.718844	-0.885111	-0.822589	-0.904763	-0.953761
BCL2L10	-1.15885	-1.12284	-1.33441	-1.15427	-1.18038	-1.18131	-0.950773	-1.05175	-1.11483	-0.97125	-0.999691	-0.993324	-0.992482	-1.02029	-1.13587	-1.07088	-1.11254	-1.08723	-1.15307	-1.09603	-0.988119	-1.18491	-1.13769	-1.01663	-1.15337	-0.971698	-1.20877	-1.13229	-1.14712	-1.13601	-1.08432	-1.02286	-0.871229	-1.07892	-1.11791	-1.00903	-0.836889	-1.14174	-1.10953	-0.904605	-0.692974	-1.03678	-1.08743	-1.01285	-0.998259	-0.940886	-1.13801	-1.11085	-1.04144
BCL2L13	0.74307	0.731195	0.63591	0.672949	0.806591	0.939489	0.859207	0.974104	0.665658	0.851563	0.980671	0.875696	1.01867	0.740504	0.774827	0.720555	1.11442	0.967052	0.675453	1.06525	0.722183	0.677625	0.389658	0.847762	0.959694	0.689037	0.754764	0.70823	0.362632	0.759418	0.878406	0.685451	1.00826	0.97691	0.660374	0.581634	1.02596	0.893192	0.719514	0.68156	0.822549	0.728622	0.661705	0.549496	0.751292	0.684698	0.79946	0.368494	0.746215
BCL2L14	-1.27878	-1.33392	-1.24781	-1.19898	-1.2789	-1.22374	-1.17359	-1.05747	-1.2019	-1.20859	-1.1309	-1.22606	-1.21491	-1.15114	-1.33583	-1.2782	-1.22269	-1.2617	-1.1813	-1.32592	-1.19393	-1.20796	-1.35691	-1.21475	-1.26589	-1.31244	-1.10787	-1.19233	-1.10751	-1.17169	-1.27475	-1.23885	-1.23549	-1.2227	-1.26269	-1.4234	-1.27169	-1.12714	-1.34853	-1.23704	-1.19566	-1.08663	-1.16366	-1.01084	-1.05574	-0.979231	-1.24843	-1.25749	-1.27858
BCL2L2	0.475722	0.905614	0.0701767	0.504335	0.796947	0.465405	0.748982	0.413535	0.419886	0.627178	0.43452	0.714345	1.05764	0.811717	0.714672	0.733455	0.564959	0.934127	0.351852	0.954695	0.738615	0.857822	0.757369	0.644448	0.521833	0.285701	0.512795	0.562025	1.10693	0.459749	1.11205	0.657012	1.02549	0.253976	0.706673	0.759004	0.520544	0.855268	1.04356	0.771767	0.821702	0.955082	0.15069	0.751349	0.317715	0.509425	0.579858	0.653113	0.217498
BCL3	-0.299959	-0.573278	-0.633205	-0.636389	-0.274566	-0.285691	-0.251374	-0.207478	-0.570313	-0.372705	-0.629566	-0.274649	-0.544269	-0.30595	-0.419039	-0.0517221	-0.367934	-0.132985	-0.29929	-0.188683	-0.431476	-0.411862	-0.625306	-0.433855	-0.344794	-0.274115	-0.129185	-0.372428	-0.428068	-0.653774	-0.424738	-0.376471	-0.206424	-0.184241	-0.355583	-0.493796	-0.332769	-0.580694	-0.269943	-0.370826	-0.423214	-0.844145	-0.612028	-0.994413	-0.698603	-0.807429	-0.507346	-0.428528	-0.883466
BCL6	0.757383	1.09735	0.628575	1.10396	1.48924	0.802068	0.766616	0.682509	0.495482	0.673093	0.546283	0.527343	1.62107	1.19265	0.578861	0.7788	0.754464	0.691677	0.672617	0.78834	1.15741	0.556009	0.818247	0.751599	0.766009	0.812953	1.14517	0.796859	0.421525	0.303811	0.837184	1.2355	1.02207	0.53559	1.18022	0.925333	0.604774	1.07475	0.895624	0.737272	1.01149	1.33964	0.606483	1.53861	0.872744	0.997816	0.698488	0.840122	0.684634
BCL7A	-0.800285	-0.82486	-0.526423	-1.03494	-0.80905	-0.640813	-0.516015	-0.852324	-0.94846	-0.45203	-0.748996	-0.721286	-0.592796	-0.857926	-0.644124	-0.876706	-0.721417	-0.679976	-0.656131	-0.780133	-0.751794	-0.618334	-0.701758	-0.579861	-0.864849	-0.700785	-0.727546	-0.723395	-0.777416	-0.949768	-0.750718	-0.943856	-0.946008	-0.982883	-0.658664	-0.847364	-0.713628	-0.953232	-0.755689	-0.718624	-0.982626	0.556403	0.128335	-0.213643	-0.0380275	0.293862	-0.412136	0.305631	-0.413536
BCL7B	1.22269	1.02808	0.924515	0.986964	0.809583	0.628733	0.898836	1.44021	0.932018	0.984567	0.930742	0.913443	0.441055	0.785084	0.691547	1.06652	1.31323	0.792133	0.903579	0.846657	1.02693	0.898597	0.90809	0.72178	0.806194	0.728736	0.701063	0.744011	0.89184	0.88236	0.829601	0.918648	0.897025	1.22491	0.991885	0.96499	1.2461	1.03409	1.14015	1.43959	0.756512	0.469309	1.04285	0.562749	0.645861	0.69985	0.815621	0.820863	0.774663
BCL9	-1.05768	-0.879785	-0.663682	-0.934994	-0.900932	-0.955745	-0.925866	-0.87303	-0.768759	-0.914717	-0.958185	-0.669117	-0.744327	-0.755153	-0.626053	-0.904658	-0.897368	-0.872428	-0.874128	-0.927455	-0.880997	-0.862961	-0.780052	-0.996981	-0.968051	-1.0032	-0.765031	-0.894012	-0.826353	-0.742132	-0.814978	-0.914786	-0.460574	-1.07406	-1.02014	-0.653393	-0.906975	-0.86695	-0.880823	-0.953617	-0.730503	-0.625937	-0.809552	-0.719601	-0.729568	-0.798235	-0.808198	-0.582846	-0.841367
BCLAF1	0.803942	1.24612	0.961635	0.99465	0.931476	1.02803	0.822357	0.859337	0.906573	0.70677	0.612954	0.807304	1.04122	1.27276	1.13119	0.997363	0.812883	0.889041	0.890757	0.955632	0.998692	0.856726	0.864035	0.979636	0.85766	0.737649	1.00554	0.858736	0.984806	0.512487	1.13395	1.07379	0.950557	0.810903	0.963704	0.954718	0.870704	1.05612	1.20816	0.927529	0.791199	1.23613	0.96169	1.46145	1.12483	1.311	0.955054	1.09299	0.914258
BCMO1	-1.16218	-1.08818	0.148583	-0.793641	-1.16702	-0.634583	-1.08571	-0.929123	-0.826164	-1.09895	-0.739076	-0.892661	-0.956522	-0.979427	-1.25667	-0.539606	-1.04358	-1.06746	-0.882035	0.25944	-1.17565	-1.06168	-1.21093	-0.605431	-1.08957	-1.03359	-1.03694	-1.14302	-1.06539	-1.22675	-1.1184	-1.20645	-0.596841	-1.20829	-0.805499	-1.12329	-0.962782	-0.735157	-1.17708	-0.86093	-0.895661	-0.867271	-1.02856	-1.08073	-0.686608	-0.931081	-0.883248	-1.24511	-1.08157
BCOR	-1.26755	-0.769947	-0.462222	-1.16893	-1.31432	-0.877251	-0.940004	-0.96641	-1.11667	-0.8965	-0.885815	-0.94527	-1.02655	-0.930089	-0.757292	-0.853064	-0.669004	-1.06766	-0.912444	-0.914862	-1.04558	-1.13149	-0.701995	-0.944272	-0.97862	-1.25107	-0.763797	-0.737881	-0.791577	-1.05014	-0.704666	-0.719772	-0.956442	-0.962864	-0.873559	-0.66064	-1.1309	-1.06782	-0.4562	-0.86918	-0.955545	-0.249787	-0.19073	-0.218402	-0.741427	-0.62357	-0.667314	0.11639	-0.826742
BCORL1	-0.329515	-0.115271	-0.251941	-0.298273	-0.182562	-0.108854	0.109014	-0.152908	-0.11345	-0.213055	-0.0294685	0.0893458	-0.18615	-0.0416835	0.0215281	-0.202298	-0.246961	-0.122886	-0.165102	-0.317053	0.138766	-0.271834	-0.0456064	-0.208891	-0.127238	-0.271654	0.0322671	-0.0122979	-0.266751	-0.543225	-0.20719	-0.150775	0.196686	-0.370559	-0.278543	0.0563776	-0.413208	-0.198642	0.0969069	-0.214818	0.0306603	0.204592	-0.083159	0.180329	-0.160963	0.000508521	-0.32827	-0.0388829	-0.272885
BDKRB1	-1.21646	-1.32014	-1.33106	-1.20206	-1.07905	-1.03673	-1.18949	-1.14171	-1.2712	-1.28779	-1.03471	-1.1384	-1.1055	-1.2074	-1.26347	-0.973909	-1.09627	-1.04161	-1.19203	-1.20058	-1.2302	-1.21966	-1.235	-1.17083	-1.20066	-1.03568	-1.16255	-1.09307	-1.22539	-1.04295	-1.32442	-1.21327	-1.16365	-1.23862	-1.07296	-1.23212	-1.04563	-1.24943	-1.04458	-1.0364	-1.20338	-1.13998	-1.15209	-1.28182	-1.20875	-1.20956	-1.24385	-1.30199	-1.1436
BDKRB2	-0.285	-0.613415	-0.618763	-0.505877	-0.346472	-0.219669	-0.628185	-0.677027	-0.302783	-0.907713	-0.282169	-0.30914	-0.549092	-0.442732	-0.50589	-0.274963	-0.578561	-0.0271078	-0.42728	-0.570631	-0.505342	-0.0387196	-0.700016	-0.407063	-0.534097	-0.336632	0.0461687	0.288117	-0.797949	-0.198698	-0.583465	-0.139867	0.227194	-0.178754	0.298395	-0.201915	-0.863044	-0.502663	-0.237809	-0.503001	-0.247825	-0.759024	-0.73708	-0.990802	-0.787204	-0.750626	-0.71653	-0.800853	-0.746712
BDNF	-1.27453	-0.834643	-1.26348	-1.24892	-1.31286	-1.04843	-1.07332	-0.23781	-0.547159	-1.16879	-1.14015	-0.82537	-0.937254	-0.736691	-1.3351	-1.26751	-0.38053	-0.369763	-0.736661	-1.30052	-1.21715	0.239474	-0.4418	-1.21396	0.285863	-1.20372	-1.2634	-0.687011	0.248503	-1.09792	-0.976906	-1.40813	-1.03767	-0.510358	-1.18303	-1.29729	0.488401	-0.0659453	-1.41236	-0.778914	-1.03014	-1.36864	-1.17326	1.07276	-1.07308	-1.16951	-1.16518	-1.09322	-1.24932
BECN1	0.925978	0.955811	0.845506	0.953724	0.995387	0.892971	0.90704	0.955955	0.979183	0.819157	0.851835	0.918736	0.999003	1.01147	0.631025	0.933303	0.453664	0.990952	0.836065	0.981359	1.08465	0.683966	0.760057	0.952087	0.923288	0.85509	0.930862	0.681822	0.938853	0.719541	1.08193	1.02272	0.804874	0.757375	1.0204	0.912862	1.05844	1.04348	0.759242	0.687404	0.927192	0.837148	0.939759	1.00661	0.866467	0.601879	0.831529	0.793136	0.613376
BET1	1.22691	1.28308	1.24627	1.35252	1.20179	1.26999	1.05325	1.58075	1.35045	1.18104	1.03675	1.51426	1.28133	1.14094	0.771325	1.44682	1.56171	1.17109	1.25276	1.14419	1.10687	1.07396	1.02226	1.34474	1.13594	1.57095	1.09161	0.994457	1.15077	1.57302	1.00636	1.36344	1.12629	1.62318	1.29313	0.987941	1.21679	1.41992	0.831304	1.35595	0.995031	0.980877	1.11977	0.836017	1.2303	0.802939	1.15664	0.865612	1.01455
BET1L	-0.853053	-0.893081	-1.17523	-0.86111	-0.85287	-0.936113	-0.770992	-0.585529	-0.633735	-0.605648	-0.805599	-0.69767	-0.841973	-0.901318	-0.787009	-0.831297	-0.655147	-0.666048	-0.87789	-0.930082	-0.871632	-0.720188	-0.732001	-0.752329	-0.773124	-0.551551	-0.762991	-0.728118	-0.955299	-0.783216	-0.892908	-0.791049	-0.481209	-0.330112	-0.703231	-0.904889	-0.657194	-0.919704	-0.856518	-0.559993	-0.812497	-0.940098	-0.65622	-0.86426	-0.973446	-0.642572	-0.774356	-0.973584	-0.821774
BEX4	1.49145	1.17524	1.23431	1.31434	0.819602	1.23825	0.495579	1.13405	0.800399	0.689796	1.00813	1.0386	1.05109	1.29412	1.11694	0.852268	0.147814	1.54877	1.06945	1.49647	1.67323	1.33998	1.026	1.10193	0.878615	1.00004	1.02155	1.14776	1.49467	0.764045	1.15492	1.1007	1.10142	0.756481	0.969047	1.06263	1.39548	0.745209	1.53817	1.30491	1.14126	1.56484	1.29055	1.66018	1.67509	1.46323	1.55011	1.43749	1.55411
BFAR	0.696138	0.601234	0.428069	0.296836	0.407291	0.534417	0.444172	0.785164	0.637716	0.499742	0.543395	0.575511	0.176804	0.375591	0.488835	0.464516	0.799166	0.445089	0.611177	0.056789	0.514107	0.551898	0.597363	0.297908	0.613056	0.482979	0.377557	0.545452	0.658016	0.546063	0.38528	0.468124	0.678005	0.770191	0.322793	0.733988	0.899234	0.500754	0.360274	0.86211	0.455351	0.356486	0.594582	0.287769	0.381892	0.633525	0.461161	0.456511	0.616561
BFSP2	-1.26324	-1.24506	-1.3548	-1.30648	-1.27371	-1.22646	-1.30475	-1.2422	-1.37014	-1.06858	-1.19199	-1.29424	-1.27201	-1.30624	-1.3898	-1.28119	-1.07834	-1.17509	-1.21806	-1.2499	-1.2975	-1.29884	-1.32353	-1.25592	-1.26565	-1.2247	-1.24339	-1.19999	-1.2559	-1.22945	-1.24412	-1.36704	-0.944928	-1.2823	-1.22862	-1.24826	-1.2081	-1.37359	-1.40128	-1.26785	-1.21221	-1.28924	-1.17374	-1.35398	-1.18745	-1.047	-1.33495	-1.21608	-1.22853
BGN	-0.248464	0.422921	0.397472	0.429424	0.646947	0.301312	0.249401	-0.384058	0.521194	0.0695594	0.00209996	-0.368104	0.0132514	0.132511	0.514335	-0.205991	-0.0352907	-0.0317214	-0.0343487	0.310923	-0.543312	0.642791	-0.384987	0.413574	0.0865755	0.171904	-0.0438921	0.489701	-0.252744	1.53989	-0.0472878	0.410287	0.412554	0.105601	0.157806	0.0999966	-0.362457	-0.00347006	0.311708	0.205483	-0.359045	-0.372799	0.143282	-0.832884	-0.0397276	-0.521444	-0.0695851	0.14146	-0.490933
BHLHB9	-0.125789	-0.291115	-0.149171	-0.326624	-0.129709	-0.142563	-0.567688	-0.214168	-0.456928	-0.457511	-0.19146	-0.318617	-0.20008	-0.258154	-0.219173	-0.220662	-0.265163	-0.483258	-0.17475	-0.0727138	0.0351587	-0.191475	-0.0958903	-0.493536	-0.122871	-0.381996	-0.149946	-0.404373	-0.530281	-0.253363	0.0784057	-0.398756	-0.301566	-0.437946	-0.546681	-0.154823	-0.485978	-0.404942	-0.241795	-0.31187	-0.323056	-0.762538	0.485437	-0.395527	-0.325237	-0.261069	0.0615685	-0.313496	0.166364
BICC1	-0.893309	-0.919229	-0.721288	-0.579526	-0.89148	-0.889163	-0.838316	-0.721718	-0.660421	-1.04582	-1.17228	-0.841418	-1.06782	-1.16497	-1.01662	-1.05976	-0.938914	-0.938644	-0.922702	-0.926413	-1.11749	-0.900883	-1.14731	-1.11691	-0.694481	-0.614518	-1.03063	-0.868647	-0.605254	-0.0821348	-0.876454	-1.19953	-0.987215	-0.937483	-1.14997	-1.34716	-1.12852	-0.648936	-1.00537	-0.955355	-0.994688	-1.28788	-1.13771	-1.20581	-1.07238	-0.967064	-1.20485	-0.949278	-1.2056
BICD1	0.203695	0.481954	0.0674738	0.0862496	0.61955	0.611443	0.793968	0.336224	0.375648	0.580114	0.386942	0.709441	1.03543	0.854311	0.050798	0.450937	0.337833	0.587343	0.487798	0.449689	0.203755	0.357722	0.75244	0.0924762	0.528285	0.0291526	0.648932	0.265236	0.294973	-0.385856	0.541797	0.525546	0.465879	0.0510633	0.023008	0.357787	0.299068	0.31001	0.199895	0.239105	0.276922	-0.00746201	0.243227	0.0561385	0.234306	0.426361	0.0477172	0.304786	0.261189
BICD2	0.150945	0.641593	0.342407	0.254467	0.50831	0.463317	0.521184	0.208234	0.297466	0.11333	0.137219	-0.125071	0.440395	0.669671	0.528418	-0.0464975	0.245104	0.430052	0.158911	0.457145	0.337254	0.362124	0.578697	0.191618	0.742742	0.142601	0.493737	0.387079	0.792998	0.252144	0.591749	0.5217	0.466992	0.549746	0.494691	0.442341	0.284397	0.589931	0.471919	0.356318	0.470438	0.82479	0.164596	0.671538	0.0244586	0.542693	0.429776	0.377406	-0.0455269
BIN1	0.905845	0.300156	0.563685	0.460899	0.367514	0.217853	0.546765	0.479997	-0.216392	0.60127	1.03482	0.563777	0.394425	0.805255	1.0723	0.16163	-0.0214557	0.674278	0.606719	0.943368	0.787211	0.543304	0.535335	0.855721	0.175276	0.801751	0.269415	1.0861	0.234186	0.115005	0.661899	0.40886	0.782341	0.284782	0.777062	0.820274	1.17518	0.445307	0.346108	0.282499	0.48283	0.63506	0.660084	1.0414	0.711877	0.458591	0.643252	0.618733	0.292091
BIN3	-0.0418101	0.0330957	0.0437125	0.0383322	0.155573	-0.0541901	-0.0624862	0.129714	-0.425492	-0.188931	-0.146266	-0.0970225	0.0798556	0.233954	-0.290893	0.149454	-0.29274	-0.222926	0.0712768	-0.361281	0.0190802	0.109651	0.126076	-0.070866	-0.128856	-0.0595115	0.0307528	-0.116425	0.124842	0.200058	0.000720578	0.12796	0.132866	0.177468	-0.00869885	0.0159449	0.404335	0.00338537	0.0141809	0.0368641	0.0715066	0.0386712	0.161512	-0.00850667	-0.0947819	0.0458541	-0.147974	0.260155	-0.160429
BIRC2	1.59406	1.61997	1.83009	1.70422	1.73276	1.75506	1.95832	1.83816	1.72376	1.76527	1.25332	1.90861	1.99472	1.78383	1.4197	1.70957	1.70508	1.4394	1.72387	1.59301	1.38791	1.63365	2.02619	1.67125	1.83404	1.84436	1.91176	1.61438	1.42761	1.69857	1.55003	1.72037	1.66207	1.57593	1.7616	1.45457	1.4189	1.70152	1.37369	1.47176	1.75567	1.73521	1.70007	1.75862	1.87471	1.9045	1.6693	1.44989	1.50821
BIRC3	0.270754	-0.558267	-0.584193	0.00629853	-0.364617	-0.276064	0.417354	0.643962	-0.716758	-0.219399	-0.789066	0.45937	0.75349	0.351492	-0.372126	0.775544	0.204221	-0.27575	-0.0506198	-0.545566	-0.452947	-0.0271215	0.115393	0.925606	-0.0537566	-0.0668857	1.24277	-0.0628978	-0.549282	-0.654349	0.215846	1.17754	0.122512	-0.523144	0.0788533	-0.11269	-0.43779	-0.312407	-0.5868	-0.702286	0.612308	-0.732846	-0.639911	-0.757467	-0.701177	-1.25602	0.00752289	-0.700033	-1.03029
BIRC5	0.473242	-0.336149	0.267658	-0.689958	-0.677766	0.104183	-0.0874292	-0.221533	0.208571	0.198087	-0.437128	-0.192508	-0.574795	-0.257907	0.35725	0.0966598	1.06062	-0.185005	0.410312	-0.756032	-0.0506247	-0.164074	0.366582	-0.271071	-0.0884524	-0.409808	-0.0123153	-0.405594	0.284439	0.250677	0.00537481	-0.296251	-0.739752	0.564936	-0.0499728	0.472642	-0.423807	-0.334171	0.406275	0.220191	-0.867707	-0.583153	1.17227	0.663627	0.135646	0.862932	0.685212	0.698115	1.38136
BLCAP	1.56029	1.33786	1.57026	1.35976	1.33004	1.24104	1.54441	1.29059	1.35182	1.52445	1.59619	1.15967	1.52064	1.21415	1.52433	1.18933	1.56227	1.34096	1.39561	1.60721	1.48676	1.42992	1.63618	1.35167	1.49037	1.15228	1.4948	1.48504	1.3035	1.50743	1.3247	1.31272	1.86071	1.24834	1.43405	1.29289	1.38421	1.70701	1.36241	1.27981	1.61344	1.71885	1.38533	1.38767	1.40347	1.36749	1.47973	1.60396	1.28317
BLK	-1.26046	-1.36424	-1.29362	-1.29016	-1.25663	-1.36034	-1.27491	-1.26627	-1.32644	-1.35803	-1.32568	-1.27315	-1.343	-1.29299	-1.34362	-1.34978	-1.28692	-1.23611	-1.30618	-1.30214	-1.29087	-1.29	-1.3096	-1.30121	-1.3506	-1.23689	-1.32688	-1.34393	-1.25652	-1.25549	-1.29779	-1.30043	-1.14796	-1.17852	-1.15472	-1.05899	-1.16925	-1.21825	-1.14958	-1.1187	-1.30369	-1.15349	-1.21018	-1.2934	-1.18316	-1.11028	-1.3972	-1.28715	-1.32667
BLM	0.688885	0.370456	0.177067	-0.130397	0.75285	0.544639	0.454381	0.0359264	0.10875	0.769247	0.837234	0.32056	0.56551	-0.0664603	0.289401	0.559292	1.04678	0.231488	0.432535	0.665012	0.965305	0.53514	0.596913	0.234845	0.0191328	0.213168	0.924903	-0.0636696	0.148728	-0.0416509	0.761054	0.609449	-0.328723	0.384066	0.225591	0.495728	0.683198	0.181259	0.0924447	-0.0161273	0.233933	-0.561287	0.148147	0.503725	-0.521291	0.510311	0.702778	0.602314	-0.0124801
BLMH	0.309729	0.593531	0.771205	0.46173	0.639755	0.0339765	0.119275	0.131076	0.599954	0.400934	-0.126177	-0.00910514	0.537035	0.422499	0.374159	0.538516	-0.079713	0.422466	0.531652	0.621761	0.325067	0.307501	0.394224	0.665224	0.394198	0.115961	0.368264	0.343784	0.301762	0.5528	0.310001	0.539367	0.0361942	0.543327	0.627103	0.467655	0.376022	0.392735	0.231998	0.196763	-0.218328	0.460741	0.524891	0.553504	0.213626	0.810602	0.6606	0.753307	0.775174
BLNK	0.454979	-0.303606	-0.952377	0.110134	-0.389104	0.100834	-0.613346	-0.00216121	-0.299002	-0.57392	0.691915	0.216495	-0.17324	0.0319177	0.31883	-0.0618711	-0.474385	0.340944	0.331634	0.98883	0.186177	0.438288	0.277943	0.466316	0.0130055	0.888763	-0.0595204	0.769099	0.0315311	-0.438341	0.0522385	-0.136486	-0.52915	0.0737208	0.52504	0.665814	0.834338	-0.0650107	-0.328053	-0.283711	-0.397313	-0.460631	-0.28813	0.606434	0.539174	-0.843688	-0.0624135	-0.837652	-0.727458
BLOC1S1	1.83449	1.06133	1.573	1.63275	1.54364	1.36933	1.62221	1.75131	1.56298	1.83073	1.76158	1.65405	1.37606	1.52018	1.95518	1.596	1.83739	1.73679	1.73143	1.5276	1.57009	1.89756	1.43756	1.78388	1.43847	2.00184	1.57136	1.69341	1.50016	1.50669	1.39405	1.58403	1.45397	1.55011	1.57953	1.67266	2.00414	1.35796	1.36981	1.8805	1.4494	1.73134	1.96177	1.65124	2.08837	2.01134	1.63792	1.42086	2.19055
BLVRA	0.650216	0.53298	0.606469	0.515011	0.528623	0.588349	0.548922	0.644542	0.659156	0.560059	0.190042	0.318677	0.471746	0.518858	0.209415	0.699661	0.711109	0.846517	0.712064	0.713432	0.874811	0.712633	0.468347	0.607557	0.594278	0.51361	0.622737	0.329177	0.400702	0.496829	0.517789	0.493658	0.556605	0.708059	0.442881	0.762157	0.679248	0.520829	0.425004	0.413307	0.570087	0.418527	0.71034	0.266604	0.598187	0.496891	0.62688	0.524546	0.460127
BLVRB	1.07337	0.90283	0.7523	1.16343	0.847343	0.968667	1.13515	1.1697	1.15114	1.00747	1.15433	0.982295	0.893595	0.796482	0.786563	1.01802	0.937365	1.31353	1.22239	0.808428	1.22282	1.02005	0.855776	1.24419	1.57492	1.51182	0.801137	1.11606	0.931142	1.03498	1.06332	0.638464	0.986343	1.09875	0.97385	1.16666	0.692486	0.669874	1.04361	1.20514	1.46519	0.85877	0.338254	0.0473249	0.617988	0.106167	0.720987	0.368535	0.834614
BMI1	1.4853	1.2037	1.35087	1.41052	1.27895	1.37361	1.30273	1.60573	1.43223	1.35705	1.29628	0.60223	1.30666	1.29164	1.34709	1.28533	1.18368	1.48511	1.10627	1.21924	1.25472	1.07026	1.17318	1.18129	0.968583	1.40783	1.36454	1.21655	0.90804	1.37573	1.16726	1.25905	1.35735	1.11639	1.34952	0.939566	1.13923	1.31759	1.3505	1.52885	1.08676	1.43762	1.48564	1.939	1.79821	2.06086	1.16635	1.45546	1.43771
BMP2	0.0828972	0.35669	-0.0532604	-0.0630046	0.70516	0.72355	0.987255	0.675862	0.699243	0.700527	0.391965	-0.443865	0.500794	0.621786	0.47958	-0.436029	0.72732	0.233602	-0.21258	0.152401	0.545533	0.115847	0.894287	0.123661	0.0593202	0.310376	0.414416	1.04732	-0.376878	-0.152214	-0.171577	0.175493	-0.224299	0.481788	0.907387	-0.182859	-0.0313923	1.10048	0.274172	0.996848	0.287638	1.60564	0.343049	1.24166	1.48232	1.50774	0.220664	0.139291	0.395036
BMP2K	-0.290116	-0.414941	-0.480514	-0.187208	-0.299796	-0.519931	-0.543685	-0.215063	-0.407876	-0.681639	-0.28898	-0.471988	-0.324463	-0.416189	-0.243986	-0.342518	-0.534357	-0.534279	-0.415874	-0.273488	-0.37025	-0.661171	-0.44788	-0.395023	-0.605174	0.145839	-0.597915	0.0538734	-0.509919	-0.582281	-0.66041	0.0456865	-0.637048	-0.621646	-0.37018	-0.636896	-0.435955	-0.55034	-0.537872	-0.361086	-0.292866	-0.521587	-0.754938	-0.41521	-0.468827	-0.791489	-0.576954	-0.807806	-0.868489
BMP3	-1.31243	-1.28832	-1.25958	-1.03986	-1.18231	-1.3472	-1.17296	-1.18362	-1.4243	-1.22158	-1.30389	-1.24146	-1.20387	-1.28483	-1.3081	-1.26913	-1.12483	-1.26017	-1.21927	-1.33074	-1.27868	-1.26801	-1.29738	-1.22002	-1.275	-1.23074	-1.37724	-1.30821	-1.27232	-1.27351	-1.25914	-1.26563	-1.31056	-1.06062	-1.25067	-1.15265	-1.11013	-1.26561	-1.30646	-1.26365	-1.36456	-1.25412	-1.17352	-1.20513	-1.10008	-1.07387	-1.38357	-1.24322	-1.21515
BMP5	-1.17835	-1.01733	-0.744131	-1.2108	-1.24472	-0.909753	-0.135258	-1.14172	-1.09494	-0.422985	-1.14178	-1.18338	-1.21398	-0.917461	-1.31994	-1.21504	-1.15101	-0.846718	-1.10418	-1.23917	-1.2324	-1.21851	-1.22213	-1.2085	-1.20199	-1.03006	-1.16392	-1.25603	-1.19932	-1.18092	-1.26602	-1.2779	-1.1506	-1.03042	-1.13734	-1.11312	-1.20165	-1.19339	-1.09805	-0.916283	-1.16722	-1.27567	-1.21334	-1.26277	-1.20874	-1.18063	-1.02719	-1.28274	-1.05557
BMP7	-0.0407735	-0.832803	-0.273473	-0.374693	-0.83873	-0.596717	-0.431033	-0.751784	-0.589478	-0.414299	0.0404168	-0.246742	-0.00903852	-0.594583	-0.338728	-0.301982	-0.327045	-0.181232	-0.184108	-0.754468	0.0932527	-0.263267	-0.232625	0.00329286	-0.480761	-0.616388	-0.144917	-0.731564	-0.791097	-0.613539	-0.42987	-0.214726	-0.057655	-0.722095	-0.274033	0.298349	-0.604375	-0.197679	-0.513835	-0.762228	0.156929	0.0586667	-0.227109	-0.34548	-0.643758	0.160627	-0.373926	-0.667904	-0.209907
BMPR1A	0.441848	0.462304	0.402552	0.243566	0.443391	0.39103	0.187986	0.731198	0.377303	0.465004	0.878122	0.623572	0.626716	0.519875	0.125978	0.2806	0.389176	0.298638	0.296243	0.293891	0.642738	0.370632	0.372363	0.444461	0.496951	0.177503	0.290958	0.333895	0.295805	0.379585	0.343897	0.260514	0.206573	0.186104	0.942784	0.293106	0.265771	0.186743	0.27355	0.457183	0.285848	0.758502	0.49224	0.468641	0.86417	1.05892	0.189176	-0.0440792	0.473294
BMPR1B	-1.22666	-1.10471	-1.05171	-0.952845	-1.1819	-1.20101	-1.12152	-0.981533	-0.944865	-1.01657	-1.05513	-1.0314	-1.05469	-1.25215	-1.22584	-1.03387	-1.0992	-1.12811	-1.08367	-0.900674	-1.19257	-1.09842	-1.08905	-0.9421	-1.00248	-1.07722	-1.18514	-1.25628	-1.15809	-1.06492	-1.24161	-1.12052	-0.594886	-1.27216	-1.19363	-1.14858	-1.23677	-1.22215	-1.13263	-1.12972	-1.20969	-1.13372	-1.13238	-1.09549	-1.08881	-0.999067	-1.2076	-1.30901	-1.1955
BMPR2	0.156946	0.314599	0.564419	0.113304	0.477141	0.45017	0.444546	0.210292	0.478313	0.198129	0.218905	0.0839569	0.707483	0.517617	0.0952318	0.329614	0.189338	0.284414	0.238259	0.380273	0.432215	0.319125	0.328632	0.263203	0.24949	0.149493	0.245066	0.0976	0.42323	-0.175569	0.828283	0.430246	0.527844	0.446538	0.471524	0.475984	0.159384	0.521682	0.362634	0.350919	0.336925	0.468643	0.34335	0.581352	0.559956	0.44878	0.0711397	0.162254	-0.147835
BMX	-1.14064	-1.18519	-1.16273	-1.17603	-1.21514	-1.2581	-1.10494	-1.08387	-1.07542	-1.23139	-1.17595	-1.08669	-1.14037	-1.17423	-1.26563	-1.18773	-1.19378	-1.08343	-1.11079	-1.1209	-1.19127	-1.06932	-1.12271	-1.28742	-1.28847	-1.03779	-1.22485	-1.11496	-1.08771	-1.26158	-1.30351	-1.20786	-0.996873	-1.16355	-1.22508	-1.3101	-1.17765	-1.26574	-1.26737	-1.03622	-1.26108	-1.29299	-1.08572	-1.08125	-0.961561	-1.08327	-1.1752	-1.21311	-1.07623
BNC1	-1.37851	-1.30516	-1.32067	-1.34514	-1.32183	-1.23731	-1.21502	-1.27572	-1.2399	-1.32055	-1.25858	-1.32435	-1.30826	-1.34323	-1.20271	-1.31902	-1.29739	-1.28914	-1.29999	-1.3883	-1.36907	-1.32599	-1.33393	-1.27321	-1.34704	-1.21169	-1.29983	-1.33186	-1.33721	-1.2522	-1.33677	-1.28481	-0.782582	-1.19549	-1.25797	-1.25026	-1.22443	-1.34993	-1.33514	-1.18627	-1.26065	-1.26229	-1.17758	-1.25709	-1.21635	-1.23023	-1.35916	-1.19992	-1.21148
BNC2	-0.578936	0.441186	0.21902	0.011099	-0.340238	0.138225	-0.430566	0.161685	0.194187	-0.736875	-0.638732	-0.278238	-0.632183	-0.615322	-0.0733934	-0.636106	-0.467001	-0.346649	-0.0612774	0.57703	-0.64155	-0.192899	-0.698522	-0.0412868	0.328557	0.173666	-0.599357	0.0919276	1.17807	0.296274	-0.350523	0.338678	0.697196	-0.134897	-0.592352	-0.833552	-0.563328	-0.468501	-0.620554	0.283862	0.275181	-0.819071	-0.957141	-0.788624	-0.819783	-0.918533	-0.628711	-0.503499	-1.02788
BNIP1	0.185201	-0.269027	-0.602692	-0.329716	-0.407302	-0.349678	-0.230374	0.0760094	-0.239669	-0.138971	-0.185786	-0.268244	-0.377314	-0.340333	-0.3596	-0.146421	-0.0337565	-0.196341	-0.250914	-0.364499	-0.330841	-0.119926	-0.164794	-0.182492	-0.350161	-0.0970539	-0.354628	-0.474859	-0.478155	0.0467803	-0.431652	-0.202677	-0.288244	-0.173284	-0.00240821	-0.246316	-0.134523	-0.278344	-0.277178	-0.0445116	-0.262748	-0.164183	0.180092	-0.298124	-0.0961193	0.372528	-0.260447	-0.13098	0.492548
BNIP2	0.516591	0.747779	0.497743	0.719635	0.618277	0.711442	0.60615	0.920088	0.961646	0.809853	0.811364	0.664302	0.659649	0.412575	0.0993764	0.516315	0.501898	0.480717	0.515007	0.728422	0.636527	0.596069	0.488794	0.463436	0.563457	0.935489	0.600916	0.638362	0.689782	0.641598	0.560338	0.827685	0.632862	0.461614	0.525565	0.507823	0.501282	0.394512	0.246769	0.628173	0.379277	-0.000911637	0.554396	0.547451	0.318283	0.585759	0.357301	0.304347	0.0531113
BNIP3L	1.83202	2.22737	2.04387	2.07696	1.8933	2.23473	2.42887	2.15897	1.98952	2.21905	2.11626	2.5845	2.43291	2.20654	2.14575	2.12877	2.04118	2.19391	2.17377	2.01139	1.98468	2.09753	2.11837	2.34102	2.05013	2.30151	2.17123	1.98561	1.75137	1.95253	2.19948	2.31104	2.49936	1.94313	2.14135	2.58123	1.81132	2.2162	2.0385	1.96825	2.19309	2.09849	2.02454	1.89293	2.11686	2.15851	1.8954	2.17458	1.91502
BOK	-1.18529	-1.24314	-1.17363	-1.17541	-1.185	-1.32191	-1.23348	-1.14015	-1.30999	-1.30245	-1.22686	-1.16095	-1.17555	-1.23053	-1.3407	-1.23168	-1.23491	-1.14089	-1.13292	-1.28809	-1.07591	-1.23404	-1.31665	-1.18146	-1.17698	-1.22162	-1.19577	-1.36232	-1.28161	-1.10031	-1.2464	-1.17504	-1.092	-1.13279	-1.21239	-0.99802	-1.05487	-1.33585	-1.26078	-1.19581	-1.2292	-1.18251	-1.31944	-1.31005	-1.23039	-1.04551	-1.337	-1.28158	-1.20749
BOP1	-0.548806	-0.19458	-0.531359	-0.490761	-0.380819	-0.444471	-0.41106	-0.346332	-0.477648	-0.259021	-0.379914	-0.443255	-0.493709	-0.47069	-0.311602	-0.376763	-0.39004	-0.442336	-0.492511	-0.490535	-0.41322	-0.262741	-0.370134	-0.461449	-0.476984	-0.56399	-0.387006	-0.427201	-0.217579	-0.286318	-0.326	-0.361965	-0.253425	-0.255619	-0.32339	-0.334857	0.0553015	-0.444914	-0.462143	-0.192821	-0.493609	0.0734045	-0.0693572	-0.313927	-0.276756	-0.141419	-0.27442	0.0569602	-0.16047
BPGM	0.652826	0.461651	0.287843	0.351653	0.126888	0.332835	0.390862	0.769868	0.633198	0.47543	0.269456	0.401787	0.0649997	0.314814	0.401054	0.596627	0.820766	0.183632	0.310471	0.455808	0.231697	0.243707	0.219804	0.757914	0.120285	0.181186	0.399352	0.138309	0.185891	0.645689	0.331505	0.431895	0.0209897	0.742127	0.362574	0.187408	0.496203	0.42712	0.355759	0.589967	-0.00240338	0.689002	0.745886	0.312235	0.920931	0.761271	0.522676	0.682868	1.36694
BPHL	-0.202413	-0.413868	-0.222076	-0.0834091	-0.353505	-0.191139	-0.25526	0.0343284	-0.119667	-0.154829	-0.141672	-0.252901	-0.192615	-0.036361	-0.117782	-0.204309	0.221261	-0.393804	-0.283814	-0.570817	-0.181444	-0.12854	-0.192053	-0.472528	-0.444247	0.00106133	-0.23952	-0.204263	-0.540994	0.253889	-0.217169	-0.202778	-0.145466	-0.00381585	-0.237945	-0.216356	-0.287987	-0.179711	-0.193708	-0.112422	-0.536379	0.111156	0.408785	0.0120044	0.18443	0.439377	-0.00532354	0.114326	0.052128
BPNT1	-1.31905	-1.51926	-1.5014	-1.50929	-1.41309	-1.39537	-1.34971	-1.20216	-1.29609	-1.2983	-1.21303	-1.32034	-1.23494	-1.38441	-1.53775	-1.3042	-1.38486	-1.30009	-1.38388	-1.4527	-1.37297	-1.37245	-1.30771	-1.3401	-1.41064	-1.32877	-1.41022	-1.41094	-1.40695	-1.19001	-1.15538	-1.18053	-1.17826	-1.15626	-1.27919	-1.19334	-1.18797	-1.26619	-1.20878	-1.20025	-1.29179	-1.24737	-1.26387	-1.24618	-1.24175	-1.24973	-1.46431	-1.39339	-1.38163
BRAP	-0.0361181	-0.274141	0.0270254	-0.0374044	-0.0468118	-0.155521	-0.0452413	-0.254105	-0.278789	-0.0403714	-0.293504	-0.00637082	0.0164389	-0.144952	-0.0321301	-0.0612936	-0.0208172	0.0176547	-0.0575802	-0.146941	-0.038471	-0.0366029	-0.000215158	0.0844497	0.0504948	-0.0965435	-0.0180876	-0.101647	-0.102657	-0.00186658	0.0509053	0.00456218	0.122387	-0.0812057	-0.0791517	-0.063234	0.0606134	-0.0057382	-0.189586	-0.0289424	0.093602	0.154176	0.0057635	0.100489	0.0666561	0.269791	-0.101472	-0.0283147	-0.208172
BRCA1	-0.457179	-0.426361	-0.515473	-0.808416	-0.556952	-0.368687	-0.394464	-0.498921	-0.460598	-0.249837	-0.651031	-0.423259	-0.423545	-0.303699	-0.489566	-0.467615	-0.356494	-0.626596	-0.480042	-0.52862	-0.330088	-0.788721	-0.287483	-0.391951	-0.32179	-0.538834	-0.597819	-0.787131	-0.427597	-0.47961	-0.521983	-0.394828	-0.618358	-0.433483	-0.617799	-0.428629	-0.580293	-0.555587	-0.230796	-0.509808	-0.320647	-0.61192	-0.0922538	0.0689709	-0.481803	-0.0575252	-0.24764	-0.357632	-0.2565
BRCA2	-1.06685	-1.11339	-0.967126	-1.09695	-1.107	-0.995789	-1.12544	-1.05701	-0.991895	-1.11415	-1.09889	-1.10276	-1.09473	-1.01989	-1.01387	-1.01276	-0.922254	-1.0667	-1.10736	-1.15973	-1.10733	-1.16078	-1.07898	-1.10159	-1.02985	-1.0511	-1.02853	-1.08721	-0.902309	-1.0955	-1.10436	-1.09389	-1.08691	-1.07932	-1.06653	-1.00297	-1.13983	-1.11568	-0.988249	-1.05571	-1.15772	-1.2146	-0.896459	-0.460812	-1.06487	-0.584139	-1.04433	-0.940376	-0.910828
BRD1	-0.0812506	0.300475	0.139549	0.165633	0.409311	0.066772	0.0987698	-0.340072	-0.494712	0.0534401	-0.175678	0.118187	0.349581	0.117019	-0.171582	0.00519665	-0.0235867	-0.097091	-0.398224	-0.0637819	0.0935963	-0.229278	-0.305814	0.0175646	-0.206851	-0.130629	0.170124	-0.132143	-0.0252891	-0.394915	0.0181917	-0.278285	-0.349366	-0.0114388	0.0611239	-0.242528	0.0156255	0.0857345	0.116641	-0.0823896	-0.201987	0.651442	-0.254319	0.217735	0.20883	0.370199	-0.0791059	0.183718	-0.354736
BRD2	0.967551	1.47474	1.3475	1.2311	1.4485	1.27974	1.32186	0.976563	1.05118	1.28234	1.09028	1.43429	1.38269	1.4209	1.61939	1.44107	1.50033	1.28943	1.37103	1.31811	1.28495	1.30113	1.50701	1.33956	1.27956	1.13695	1.55175	1.44911	1.50521	0.791172	1.38056	1.43175	1.57636	1.06672	1.38286	1.50386	1.53154	1.52376	1.52778	1.44616	1.18913	1.42281	1.31453	1.36134	1.20193	1.31247	1.38714	1.56335	1.41672
BRD4	0.231906	0.430416	0.235812	0.207488	0.544586	0.481142	0.859393	0.352885	0.317905	0.639862	0.448101	0.662743	0.775161	0.6629	0.583858	0.470164	0.597696	0.539726	0.352377	0.568465	0.571171	0.46737	0.483846	0.721102	0.441641	0.341744	0.621303	0.600508	0.534392	0.0942773	0.575027	0.496052	0.692491	0.32895	0.501835	0.574253	0.61084	0.747859	0.486343	0.407978	0.459535	0.810596	0.584491	0.20549	0.229711	0.94613	0.516916	0.742165	0.305448
BRD8	-0.0572759	-0.0630235	0.0123625	-0.178786	-0.0412787	-0.038246	-0.073261	-0.0155282	-0.0639608	-0.0196806	-0.0255444	-0.034079	0.0344478	-0.0860974	-0.166244	-0.0166007	0.0253414	-0.129638	-0.0865383	-0.0992612	-0.0691638	-0.130499	-0.0384845	-0.00968671	-0.131739	-0.0346082	0.0627522	-0.175333	-0.0271954	0.0241004	-0.103918	-0.0339734	0.18894	-0.248744	0.00339646	-0.1633	-0.0742615	-0.119292	0.00632677	0.0172121	-0.190143	0.186338	0.162196	0.248363	0.0676108	-0.000505338	-0.0588084	0.149074	0.21569
BRD9	0.270414	-0.073898	0.151366	0.0428561	0.303027	-0.227105	0.152089	-0.265317	0.042433	0.275883	0.163963	0.049065	0.0937863	0.0365555	0.282617	0.0574672	-0.0969998	-0.0890679	-0.0236691	-0.159987	-0.0164615	0.0977933	0.0770158	-0.0746731	-0.0224394	-0.253796	-0.0336045	0.193151	0.268968	0.263066	-0.0911274	0.0601928	-0.154794	0.0442679	0.144839	-0.0536959	-0.159644	-0.0181687	0.0398998	-0.315672	0.0407785	0.449539	0.347311	0.0439905	-0.000206061	0.496244	0.115473	0.391997	0.231506
BRE	0.757462	0.666712	0.819167	0.929955	0.694453	0.788893	0.887076	0.864843	0.778838	0.858557	0.808274	0.781463	0.70707	0.664304	0.756107	0.767079	0.760653	0.847257	0.92663	1.00506	0.866704	0.833192	0.960581	0.871158	0.775839	0.811766	0.8281	0.798901	0.81517	1.43475	0.994791	0.926226	1.21225	0.887559	0.83882	0.93918	0.964429	0.717301	0.804836	0.772488	1.05122	0.808767	0.932259	0.74769	0.982805	0.859624	0.853708	0.913311	0.82716
BRF1	-1.04005	-1.07635	-1.0124	-1.01846	-1.0617	-1.05203	-0.886746	-0.929318	-1.00338	-0.943781	-0.843542	-0.994848	-1.03203	-0.991589	-0.881235	-1.01214	-1.01092	-0.995438	-1.07777	-1.03006	-0.972049	-0.941829	-0.93304	-0.929371	-1.07799	-0.999171	-1.00927	-0.934274	-0.993971	-0.969012	-0.983044	-1.08493	-0.822541	-1.00951	-1.02448	-0.942905	-0.971422	-1.01464	-1.01581	-0.978899	-1.08881	-0.716249	-0.912556	-1.04254	-0.998365	-0.963495	-1.0239	-0.980939	-0.964057
BRF2	-0.240892	-0.0909211	-0.127292	-0.210093	-0.291857	-0.4983	-0.344327	0.0848473	-0.445146	-0.345655	-0.183622	-0.351659	-0.549362	-0.514265	-0.438161	-0.290863	-0.337884	-0.284802	-0.125545	-0.323972	-0.323601	-0.227812	-0.164776	-0.141064	-0.0158004	-0.255847	-0.46039	-0.552587	-0.589566	-0.101902	-0.28854	-0.402829	-0.225266	-0.138993	-0.286135	-0.212113	0.116219	-0.300954	-0.41218	0.0441716	0.107722	-0.206118	-0.135436	-0.432633	-0.193313	-0.154015	-0.308839	-0.228652	0.119306
BRIP1	-1.15101	-1.15606	-1.02699	-1.28972	-1.3958	-1.28074	-1.27055	-1.10652	-1.13359	-1.13246	-1.30031	-1.09768	-1.0706	-1.17854	-1.30013	-1.10267	-1.0796	-1.27409	-1.23831	-1.25264	-1.1303	-1.22678	-1.22296	-1.2808	-0.848995	-1.19973	-1.20949	-1.29547	-1.0576	-1.32913	-1.25956	-1.26091	-1.20522	-1.37515	-1.20263	-1.16609	-1.112	-1.33032	-1.01421	-1.13754	-1.22279	-1.36937	-0.761585	-0.519205	-1.17433	-0.67559	-1.07061	-1.07175	-0.924235
BRMS1	-0.0939902	-0.442037	-0.173299	-0.0721905	-0.128834	-0.391695	-0.0221287	-0.0960196	-0.0661568	-0.0899634	-0.206253	-0.251733	-0.16556	0.10554	0.13314	-0.108409	0.344389	-0.0687666	0.0382774	-0.0138665	0.00768496	0.149863	0.257255	-0.091321	-0.125426	-0.0535891	-0.147334	0.202462	0.187987	-0.0697009	0.0154754	-0.0115086	0.302443	0.290865	0.0897769	0.0261356	0.341004	-0.36176	-0.0183846	0.141636	0.037092	-0.0750895	0.153399	-0.136523	-0.0450771	0.377114	0.0795308	-0.0303901	0.0969541
BRPF1	-0.0273452	-0.018713	-0.232405	-0.167445	-0.0760739	0.00450633	-0.012409	-0.0989147	-0.0669782	-0.033498	0.0841083	-0.0463934	-0.103477	-0.320167	0.199035	-0.192142	-0.289443	-0.11873	-0.183524	-0.207745	-0.0966341	0.00558376	-0.027083	-0.154403	0.0336566	-0.304088	0.0151322	0.128955	0.0318635	-0.23847	-0.0411961	-0.216854	0.180426	-0.215719	-0.122749	-0.166894	-0.153825	0.0115168	0.114216	0.0487806	-0.0675507	-0.00209052	0.149212	-0.0014863	-0.183917	0.074162	-0.0154888	0.153421	0.000638691
BRSK2	-1.31712	-1.3541	-1.31673	-1.24565	-1.2451	-1.37593	-1.17067	-1.28902	-1.30722	-1.26873	-1.32367	-1.29896	-1.23297	-1.28882	-1.3281	-1.27961	-1.14881	-1.24348	-1.2749	-1.32679	-1.18853	-1.35889	-1.24899	-1.24291	-1.24861	-1.21923	-1.32073	-1.38995	-1.32857	-1.33199	-1.32699	-1.25456	-1.23441	-1.26286	-1.1082	-1.15691	-1.2542	-1.32017	-1.23012	-1.24441	-1.28938	-1.18141	-1.17235	-1.18143	-1.22155	-1.09462	-1.24636	-1.24485	-1.29207
BRWD1	-0.985606	-0.740753	-0.804576	-0.966901	-0.871882	-0.983602	-0.914032	-1.02867	-0.863775	-0.995857	-0.842856	-0.987947	-0.958351	-0.946422	-0.910239	-1.01042	-1.07229	-1.09292	-1.14244	-1.02317	-1.02449	-0.960384	-1.10142	-1.14285	-0.942457	-0.898229	-1.01388	-1.00678	-0.831866	-1.04152	-1.1028	-0.938407	-1.05178	-0.998468	-0.982773	-0.942574	-1.09058	-0.87294	-0.834575	-0.931612	-1.21843	-0.704827	-0.947202	-0.647536	-0.885247	-0.941154	-1.06509	-0.880767	-1.06303
BSCL2	0.456301	0.278887	0.835033	1.29638	0.464653	0.385621	0.385155	0.46705	0.533124	0.46959	0.4154	0.306408	0.426571	0.732312	1.00351	0.764226	0.654887	1.1984	1.53245	0.766728	0.825798	0.926751	0.579321	0.708533	0.839188	0.248469	1.37968	0.742317	0.654243	0.691025	1.53255	0.648688	0.935602	1.28936	0.578989	0.398905	0.914093	0.95334	1.0525	0.909044	1.32451	0.59134	0.965017	0.79147	0.685569	0.843239	0.866509	0.422831	0.883351
BSG	1.65953	1.29429	1.32113	1.20255	1.16757	1.16606	1.4717	1.18417	0.911349	1.52363	1.2378	0.870208	1.23629	1.26245	1.23782	1.57085	1.28061	1.5499	1.32007	1.19078	1.51491	1.39881	1.39479	1.09599	1.01413	0.561859	1.02817	1.15474	1.47733	1.11727	1.30085	0.861507	0.926332	1.81346	1.13429	1.50371	1.51783	1.32695	1.12067	1.35641	0.790768	1.27594	1.2253	1.42649	1.11163	1.41482	1.17561	1.44164	1.51311
BSN	-0.902828	-1.08514	-0.861462	-0.953452	-0.883969	-0.884253	-0.708339	-0.882005	-0.829168	-0.616596	-0.852838	-0.57757	-0.86999	-0.617625	-0.918691	-0.776596	-0.950408	-0.857846	-0.83827	-0.610176	-1.01518	-1.01069	-0.506297	-0.643355	-1.02886	-0.796004	-0.683672	-0.891893	-0.949909	-1.02209	-0.950578	-0.839327	-0.720443	-0.836052	-0.510316	-0.769578	-0.411709	-0.2082	-0.815993	-0.765974	-0.425886	-0.586899	-0.598318	-0.42878	-0.545852	-0.706094	0.0101225	-0.0599955	-0.729005
BST1	-0.94698	-1.04635	-0.308361	-0.594032	-0.590615	-0.905646	-0.658412	-0.771606	-0.723045	-0.710961	-1.0097	-1.0426	-0.601892	-0.950489	-0.765853	-0.980901	-0.548943	-0.561785	-0.595831	-0.782392	-0.679344	-0.661302	-0.937051	-0.903945	-0.822486	0.571542	-0.255578	-0.642335	-0.770329	-0.273802	-0.516467	-0.956133	-0.635191	-0.296042	-0.66221	-0.970499	-0.499296	-0.916447	-0.860276	-0.655966	-0.968604	-1.03849	-0.676368	-1.03098	-0.711924	-1.02617	-0.5883	-0.471067	-0.876823
BST2	0.327686	0.759599	0.233199	0.963229	0.968248	0.40487	0.6103	1.04541	0.0554179	0.565103	0.687696	0.194792	1.14332	0.490854	0.244063	0.847235	1.33072	0.645325	0.537372	1.237	0.0834026	0.195842	-0.0577367	0.470318	1.16582	0.759161	0.657343	1.15648	0.861616	0.75328	0.680445	0.708417	1.15696	0.727365	0.822536	0.218541	0.254052	1.37628	0.964621	0.897513	1.55631	-0.279603	-0.630861	0.795557	0.130904	-0.167865	0.385146	0.0432975	-0.0197222
BTBD3	1.49177	0.957797	1.16643	1.05869	0.940901	1.10371	1.3039	1.18485	1.35699	1.61551	1.38989	1.25502	1.56022	1.03928	1.15723	0.812177	1.3959	0.984623	0.650919	0.757453	0.983806	1.08807	1.02085	0.884879	0.847193	0.862262	0.725942	0.86522	0.937945	1.21776	0.723787	0.566674	0.991894	1.07141	1.32256	0.907034	1.21218	1.17785	0.918132	0.915329	0.780172	1.82787	1.1893	1.48978	1.43394	1.23017	1.0454	1.11713	1.4039
BTBD7	-1.16148	-1.04943	-1.17776	-1.20774	-1.0988	-0.886502	-0.984444	-0.927663	-1.02874	-0.886749	-0.977108	-0.940338	-0.91363	-0.882956	-1.02873	-1.16432	-1.07897	-0.946982	-1.00936	-1.08158	-0.945616	-1.13364	-1.07229	-1.07037	-1.08933	-0.989226	-1.20435	-0.982834	-0.974024	-0.966181	-1.10893	-1.13042	-1.06485	-1.14564	-1.09787	-1.13096	-1.05598	-1.11335	-1.00885	-1.04762	-1.15187	-1.05455	-0.990104	-0.798709	-0.893731	-0.84774	-1.21674	-0.98092	-1.06459
BTD	-0.634528	-0.694007	-0.495242	-0.489698	-0.701712	-0.802311	-0.718728	-0.48758	-0.418924	-0.666627	-0.686525	-0.752556	-0.849363	-1.01964	-0.352996	-0.730056	-0.81647	-0.465972	-0.568597	-0.68612	-0.537121	-0.431555	-0.605255	-0.814128	-0.511314	-0.280497	-0.834219	-0.595626	-0.72186	-0.423102	-0.810451	-0.568081	-0.612373	-0.468594	-0.800411	-0.886215	-0.822189	-0.833602	-0.764236	-0.676011	-0.623672	-0.568024	-0.375269	-0.687623	-0.39121	-0.47402	-0.540006	-0.724218	-0.291567
BTF3	1.65483	1.55713	1.53612	1.44851	1.48326	1.67394	1.61485	1.75557	1.71634	1.73078	1.73627	1.77176	1.61839	1.63788	1.46284	1.63089	1.80903	1.69895	1.78076	1.61601	1.69922	1.76913	1.65189	1.6491	1.59185	1.69656	1.58314	1.57602	1.76093	1.48427	1.61123	1.60249	1.4763	1.64835	1.70589	1.8186	1.91894	1.6001	1.67358	1.76955	1.5201	1.72987	1.84846	1.76217	1.77621	1.96191	1.62573	1.78911	1.89024
BTG2	0.37708	0.266852	0.664722	0.932774	0.340333	0.663392	0.101999	0.175946	0.072287	0.126499	0.490314	-0.15758	0.535495	0.179911	0.0806769	0.218569	-0.0139303	0.570296	0.392244	0.441658	0.575388	0.233094	0.246584	0.90445	0.295758	0.249012	0.179845	0.291351	0.121863	-0.348053	0.165678	0.383657	0.622175	-0.180916	0.872158	0.128569	0.325525	0.349847	0.900159	-0.0702132	0.141883	0.717706	-0.176114	0.348058	0.389608	0.350978	-0.00030533	0.06928	-0.169921
BTK	-0.00513017	-0.608849	-0.701477	0.0067113	-0.378149	-0.424079	-0.540448	-0.237181	-0.58606	-0.713191	-0.28944	-0.691414	-0.528224	-0.445517	-0.164648	-0.330222	-0.445646	-0.222111	-0.160844	-0.144276	-0.569497	-0.0452252	-0.496373	-0.158807	-0.382432	0.366366	-0.558907	0.302149	-0.243758	-0.301623	-0.4255	-0.297527	-0.35861	-0.52869	-0.131791	-0.243313	-0.0578632	-0.642822	-0.311923	-0.259576	-0.386814	-0.778159	-0.687208	-0.0527387	-0.495399	-0.716556	-0.641732	-0.691683	-0.667962
BTN2A2	-0.478154	-0.453725	-0.00119423	-0.208106	-0.395248	-0.223778	-0.485212	-0.262737	-0.456552	-0.279184	-0.319424	-0.519283	-0.282962	-0.464107	-0.576494	-0.362497	-0.339495	-0.335306	-0.316078	-0.258031	-0.380708	-0.520961	-0.584253	-0.274162	-0.358905	-0.204442	-0.250509	-0.0738902	-0.333881	-0.2884	-0.238256	-0.25839	-0.165482	-0.515344	-0.44424	-0.346214	-0.313378	-0.354345	-0.246177	-0.36909	-0.464414	-0.516256	-0.464567	-0.188337	-0.257863	-0.562509	-0.26625	-0.671907	-0.315256
BTRC	-0.980119	-1.04323	-1.00058	-1.02373	-1.04988	-1.08233	-1.11224	-0.949735	-1.11275	-1.05004	-1.00293	-1.05143	-1.02387	-1.05114	-1.09641	-1.01893	-1.07319	-0.973045	-0.992706	-1.02382	-1.02352	-1.0633	-1.06434	-0.998385	-1.08373	-0.918872	-1.0816	-1.09423	-0.998967	-0.990498	-1.0651	-1.03617	-0.779647	-1.04743	-1.02398	-0.98395	-1.07227	-1.06838	-1.05589	-1.0788	-1.05732	-0.939531	-1.04215	-0.936907	-0.910821	-0.780997	-1.07866	-1.05875	-1.00176
BUB1	-0.935855	-1.00127	-1.02816	-1.28097	-1.24953	-1.04111	-1.10287	-1.0852	-1.10697	-0.965868	-1.18102	-1.14614	-1.1709	-1.08032	-1.15245	-1.06398	-0.962889	-1.10944	-1.0012	-1.25767	-1.11881	-1.16417	-1.03943	-1.1698	-1.10895	-1.14326	-1.23495	-1.21008	-0.92949	-1.05944	-1.1218	-1.2107	-1.12832	-0.927949	-1.15464	-0.922524	-1.15362	-1.21025	-1.11946	-1.07789	-1.30624	-1.19667	-0.870557	-0.796678	-1.04398	-0.639142	-1.03177	-1.00549	-0.873789
BUB1B	0.703074	0.379574	0.613775	-0.399672	-0.325052	0.161168	0.24747	-0.0210866	0.415574	0.60636	0.0900928	0.00262962	-0.163126	-0.113319	0.774668	0.376594	0.8325	-0.169319	0.360612	-0.333218	0.0847464	-0.0843529	0.584164	-0.0776038	0.127929	-0.0174386	0.235867	0.175575	0.476613	0.2482	0.122126	-0.0405814	-0.330715	0.635758	-0.212148	0.501557	-0.135714	0.0194812	0.333352	0.537575	-0.475039	-0.0761396	1.05386	1.00533	0.136064	1.33319	0.611404	0.652038	0.948016
BUB3	1.08012	1.08326	1.14615	1.10315	0.976007	1.06002	1.05026	1.02207	1.23792	1.10096	1.17415	0.997161	0.925559	0.879284	1.18985	0.904249	1.16378	1.2306	1.03304	0.950338	0.888869	1.04182	1.04971	0.891092	0.999481	1.27394	0.881092	1.11474	1.3499	1.18362	0.8814	0.891574	1.04427	1.07784	0.995436	0.916279	0.83467	0.729501	1.1041	1.21542	0.840843	1.2012	1.38313	1.61388	1.51721	1.92214	1.0899	1.37254	1.41494
BYSL	-0.205649	0.080909	0.0511636	-0.128128	-0.0280571	0.0215503	0.230225	0.267126	-0.0202008	0.146143	-0.200421	-0.0192043	-0.236575	0.118288	-0.0505555	0.0284641	0.462964	-0.0228731	0.0764961	0.0537931	0.139869	0.251342	0.111999	0.0583542	-0.270717	-0.193006	-0.0459048	-0.0435511	0.098781	0.31567	-0.202165	-0.0717232	0.327699	0.172652	0.109563	0.0973851	0.206602	0.0821385	0.131144	0.230647	-0.186586	0.165516	0.552322	2.22079	-0.0655695	0.624289	0.353858	0.279888	0.665923
BZRAP1	-1.0759	-0.847198	-0.914233	-0.907634	-0.620887	-0.842757	-0.881983	-1.07485	-0.989132	-0.966197	-1.01338	-1.05283	-0.779965	-0.555743	-0.796847	-0.859866	-1.3231	-1.02353	-1.07038	-1.02585	-0.879511	-0.997485	-0.941997	-0.755244	-0.98792	-0.811521	-0.956898	-1.11591	-1.10536	-1.00664	-0.805564	-0.7493	-0.969071	-1.17862	-1.01719	-1.07464	-0.750447	-0.834552	-0.974341	-1.00026	-0.911729	0.0630877	-0.824196	-0.377349	-0.762275	-0.752156	-0.691746	-0.430414	-0.557515
BZW1	1.90431	1.87225	1.98802	1.8517	1.86083	1.83649	1.71565	1.83452	1.78349	1.71663	1.55075	1.87322	1.88999	1.90731	1.4937	1.97437	1.76122	1.83989	1.97808	1.71658	1.8515	1.9497	1.98429	1.78251	1.77533	1.83411	1.77055	1.47899	2.09047	1.96227	1.96376	1.90692	1.81446	2.03162	1.9362	1.99963	1.96216	1.91779	1.87556	1.99161	1.68932	1.49764	1.90155	1.77545	1.92249	2.01611	1.82836	1.56699	1.92487
BZW2	1.99754	1.61419	1.97483	1.6337	1.64798	2.02388	1.55942	2.05857	1.89454	1.59579	1.32417	1.53718	1.61252	2.01408	1.79441	1.71052	1.9364	1.59584	1.70894	1.18495	1.50857	1.66595	1.57708	1.82044	1.48977	1.73885	1.78841	1.7671	1.87814	1.94191	2.04216	1.37899	1.91773	2.48838	1.62293	1.32366	1.73895	1.70059	1.35099	2.06062	0.781341	1.64661	2.5002	1.81667	2.04153	2.06614	1.88634	2.22312	2.08946
C1D	1.05372	0.811997	1.12883	1.25066	0.905918	1.17674	1.13229	1.5561	1.33858	1.20798	1.12912	1.46401	1.04965	1.12722	0.653696	1.21968	0.669224	1.06445	1.00146	0.977779	1.15263	1.02532	0.951482	1.15623	1.09155	1.62777	0.884584	0.901236	1.01838	1.29048	1.12991	1.12423	0.827183	1.16857	1.08337	0.848673	1.22042	0.850284	0.960816	1.25663	0.973263	0.912403	1.30388	1.15254	1.55045	1.11246	1.00798	0.921187	1.33537
C1GALT1	0.0604088	0.536251	0.711708	0.422879	0.0651844	0.344534	0.116705	0.614268	0.813499	0.106987	0.213136	0.634014	0.506459	0.428993	0.904704	0.54599	0.248013	0.433245	0.375512	0.122866	0.043517	0.193077	0.436462	0.500763	0.489264	0.595514	0.605099	0.587363	0.293714	0.794809	0.374485	0.526768	0.813712	0.414139	0.296332	0.515301	0.0395421	0.581149	0.50291	0.322081	0.697266	0.285079	0.569391	0.286663	0.0874724	0.017785	0.392921	0.299198	0.121793
C1QA	2.14228	1.75489	1.87462	2.23024	2.28845	1.78013	1.58758	2.19349	2.09249	1.59381	2.15111	1.79506	1.99596	2.11741	2.16434	1.82155	1.77443	1.9938	2.27384	2.38566	1.91358	2.14284	1.87838	2.13796	2.31934	2.92285	1.99398	2.88548	2.16917	1.74617	1.96656	2.21959	2.21346	1.8522	2.51958	1.9736	2.2199	1.66222	2.05308	2.13782	1.78245	1.21264	1.30135	2.05256	1.90605	0.928019	2.25978	1.74382	1.34669
C1QB	2.46264	2.33271	2.16309	2.43347	2.58675	2.41723	2.10227	2.77695	2.55536	2.12959	2.67983	2.39717	2.39317	2.37986	2.49418	2.28314	2.01835	2.45493	2.79188	2.8576	2.42974	2.58098	2.39784	2.73218	2.63136	3.14892	2.50543	3.08632	2.51855	2.25196	2.56677	2.75512	2.8587	2.38992	3.00193	2.57189	2.90897	2.22325	2.68899	2.71274	2.39126	1.48445	1.99348	2.67677	2.41927	1.25663	2.70477	2.34004	1.88758
C1QBP	1.70607	1.49297	1.59614	1.5072	1.35648	1.48003	1.74039	1.91772	1.71966	1.88512	1.77224	1.73171	1.50944	1.64441	1.26551	1.61537	1.53803	1.5549	1.75601	1.66461	1.62254	1.76365	1.55696	1.61054	1.52809	1.68036	1.45836	1.27785	1.16333	1.84347	1.48269	1.59993	0.920004	1.72659	1.59951	1.57791	1.96156	1.51176	1.19993	1.66754	1.64112	1.55476	1.86976	1.58934	2.07767	1.9651	1.7632	1.7141	1.71206
C1QL1	-0.795691	-0.807607	-0.938668	-0.915325	-0.558261	-0.47023	-0.761915	-0.882703	-0.492066	-0.688964	-0.112487	-0.529052	-0.0699116	-0.651594	0.882193	-0.82396	-0.0355374	-0.549871	-0.548799	-1.02832	-0.674447	-0.371529	-0.388122	-0.748824	0.0962001	-0.570497	0.155153	-0.427915	-0.718165	-0.114381	-0.320084	0.0843777	-0.87756	-0.648559	-0.0723245	0.14178	-0.893184	-0.719495	-0.257446	-0.427502	-0.570843	0.356222	0.96196	0.138676	0.660423	0.329373	0.10929	0.156637	0.542399
C1QTNF1	0.798321	-0.141043	-0.217318	0.516019	-0.035389	0.411224	0.133003	0.190422	0.489207	-0.139436	0.47171	-0.350588	-0.25802	0.052672	0.0655788	0.304006	0.224662	0.175307	0.431758	0.149248	1.07961	0.0504893	0.174591	0.558334	0.142565	-0.252285	0.349001	-0.291579	0.172141	-0.291903	1.14026	-0.25769	-0.14116	-0.13349	0.242829	0.881242	-0.294836	0.466365	-0.186839	0.365804	-0.0345699	-0.0550315	-0.0092272	-0.316995	-0.308256	-0.292318	-0.104856	-0.21351	-0.155336
C1R	1.85091	1.41882	1.77066	2.03395	2.09593	1.62367	1.86378	1.33054	1.47825	1.50909	1.7812	1.4009	2.03236	2.34678	2.07231	1.8775	1.69168	2.08455	1.73257	2.01787	2.01537	1.55386	1.35234	1.79336	2.11146	2.06292	2.02824	1.99206	1.37	2.18578	2.07803	2.38609	2.04589	1.63945	1.9045	1.71621	1.75131	2.24029	1.69504	1.87331	2.02173	0.217506	0.623173	0.489419	1.16526	0.373262	1.54025	1.13163	0.780545
C1RL	0.396742	0.190311	0.295877	0.730021	0.810507	0.137749	0.261197	0.114051	-0.178776	-0.057843	0.487475	0.179043	0.666074	0.678842	0.298138	0.537557	0.0227839	0.45486	0.336662	0.552028	0.544503	-0.0240315	0.27787	0.49696	0.383182	0.455731	0.598426	0.160035	-0.0964591	0.623585	0.689628	1.28169	1.24875	-0.0311254	0.421042	0.000929251	-0.521055	0.666043	0.150416	0.227293	0.332542	-1.06056	-0.731194	-1.16904	-0.762059	-1.18337	0.0849558	0.284399	-0.626074
C3AR1	1.19088	1.11973	0.799216	1.35649	1.1294	1.19438	0.863917	1.38045	1.08227	0.79671	1.39562	0.981994	0.934364	1.08897	1.26167	0.985413	0.813524	1.32553	1.60702	1.69409	0.983542	1.37851	1.00468	1.62051	0.935501	1.87516	1.04123	1.75053	1.342	1.16633	1.42342	1.27253	1.22027	1.20891	1.46852	1.31362	1.73685	0.822676	1.20605	1.38216	1.07315	0.452521	0.40851	1.23162	0.936886	0.172223	1.12658	0.742047	0.511922
C4A	0.827055	1.66127	2.43374	1.88358	1.10371	1.11299	1.14399	1.3214	1.05483	0.915785	0.76898	1.34294	1.94883	1.02852	2.2346	1.50896	1.28137	1.92533	0.819377	2.06264	1.66081	1.33402	0.479462	1.47629	0.0333432	0.961351	1.15917	1.3898	0.763353	2.06049	1.51557	2.07043	1.85989	0.672192	1.74326	1.54386	0.834566	2.047	2.03651	1.16398	0.952247	1.31929	1.3989	1.28485	1.4131	0.844969	1.44862	1.34179	1.04565
CAB39	1.41735	1.39716	1.41443	1.37244	1.49833	1.57274	1.394	1.59453	1.37259	1.40768	1.61371	1.60739	1.57426	1.4959	1.21877	1.4938	1.2919	1.44637	1.44063	1.6341	1.54148	1.41117	1.34168	1.52524	1.45407	1.75446	1.53525	1.48772	1.56909	1.23095	1.66599	1.53803	1.75029	1.30797	1.54458	1.50014	1.50901	1.53917	1.58968	1.52974	1.4793	1.2846	1.42721	1.61709	1.57926	1.31561	1.4922	1.41824	1.12399
CAB39L	-0.997917	-0.984452	-0.801649	-0.804177	-1.0364	-1.23334	-1.02442	-0.997505	-0.913513	-0.987393	-0.942231	-1.01843	-1.15355	-1.09397	-1.13233	-0.90902	-0.979171	-0.897132	-0.572316	-1.058	-0.773322	-0.99057	-0.869962	-0.770359	-1.10258	-1.0503	-1.2276	-1.13483	-0.97519	-1.01493	-0.760805	-1.14209	-1.06914	-0.835176	-1.03312	-0.881802	-1.03905	-0.873589	-0.969952	-0.953998	-0.895366	-0.783394	-0.833176	-0.936714	-0.919095	-1.07071	-0.887032	-1.03244	-0.900429
CABP1	-1.17219	-1.24923	-0.959256	-1.00646	-1.15114	-1.30829	-1.23248	-1.21561	-1.25565	-1.28795	-1.14062	-1.05879	-1.15563	-1.29602	-1.09776	-1.19125	-1.10124	-1.19896	-1.11969	-0.92183	-1.24305	-1.19998	-1.00863	-1.1769	-1.3022	-1.18071	-1.07682	-1.26384	-1.11606	-1.23354	-1.19344	-1.15307	-1.04197	-1.20901	-1.20205	-0.68355	-0.896807	-1.01031	-1.31315	-1.1261	-1.10486	-0.95775	-0.93354	-1.26481	-1.19833	-0.994488	-0.70689	-0.815974	-0.878061
CABYR	-1.2761	-1.30327	-0.916352	-1.11354	-1.24807	-1.21577	-1.15139	-1.22734	-1.25822	-1.18586	-1.04777	-1.20814	-1.30384	-1.28177	-1.13164	-1.25557	-1.18039	-1.21852	-1.10319	-1.09186	-1.36298	-1.09366	-1.24733	-1.16471	-1.16681	-1.15868	-1.09483	-1.1009	-1.24841	-1.11033	-1.29908	-1.30261	-1.20389	-1.20811	-1.21074	-0.83247	-1.0333	-1.17102	-1.36025	-1.40494	-1.16862	-1.34608	-0.968516	-0.833823	-0.989156	-0.972217	-1.00083	-1.01398	-1.12889
CACNA1A	-1.04463	-0.57381	-0.872174	-0.583353	-0.613907	-0.333222	-0.82601	-0.750045	-0.932012	-0.857823	-0.189846	-0.464054	-0.141747	-0.339627	-0.180771	-0.783333	-0.530233	-0.491635	-0.752034	-0.423867	-0.23735	-0.692553	-0.664783	-0.860599	-0.427451	-0.558615	-0.217113	-0.701011	-1.09868	-0.790332	-0.691758	-0.42	-0.468382	-0.701266	-0.815911	-0.659077	-0.45758	-0.790351	-0.548618	-0.378033	-0.39845	-0.384461	-0.539842	-0.0322869	-0.260295	-0.201916	-0.521961	-0.4523	-0.941806
CACNA1B	-1.1859	-1.36784	-1.2605	-1.23541	-1.24406	-1.34952	-1.30971	-1.18865	-1.43288	-1.34284	-1.21777	-1.27724	-1.19478	-1.20784	-1.24487	-1.30613	-1.25699	-1.1397	-1.13354	-1.33379	-1.22405	-1.34538	-1.28803	-1.29264	-1.35907	-1.23362	-1.2756	-1.30458	-1.30269	-1.1922	-1.20618	-1.35616	-1.01918	-1.18565	-1.25646	-1.20404	-1.06952	-1.35818	-1.07449	-0.972186	-1.33998	-1.17479	-1.3138	-1.23688	-1.15483	-1.14811	-1.3055	-1.23266	-1.29029
CACNA1C	-1.22997	-1.20408	-1.06546	-1.1168	-1.23386	-1.20788	-1.17515	-1.17137	-1.22304	-1.23015	-1.20972	-1.14199	-1.19799	-1.22083	-1.27376	-1.24526	-1.23716	-1.26827	-1.0684	-1.24502	-1.2281	-1.28509	-1.23801	-1.26612	-1.18926	-1.15684	-1.23295	-1.25929	-1.26538	-1.11323	-1.17905	-1.29416	-0.948746	-1.1239	-1.28811	-1.15005	-1.19904	-1.18537	-1.27985	-1.14896	-0.925645	-1.21981	-1.31526	-1.27209	-1.08464	-1.12541	-1.31431	-1.26993	-1.25559
CACNA1D	-0.939609	-1.12959	-0.937281	-0.970346	-1.14469	-0.907957	-1.12139	-0.954077	-1.01798	-0.876832	-0.774822	-1.01069	-1.10655	-1.04888	-0.958423	-1.01231	-1.1362	-0.928159	-0.923288	-1.03644	-0.965599	-1.0363	-0.691032	-0.975079	-0.779011	-0.966955	-0.745173	-1.04699	-1.12927	-1.03536	-0.920748	-1.09469	-0.89587	-1.10844	-0.980608	-0.729585	-0.777392	-0.889102	-0.86958	-1.03727	-0.828808	-0.678681	-0.525317	-0.8181	-0.864825	-0.952454	-0.936856	-0.864926	-0.75016
CACNA1G	-1.21801	-1.29571	-1.33031	-1.22063	-1.28413	-1.15795	-1.19095	-1.18985	-1.21935	-1.18083	-1.13642	-1.21916	-1.26733	-1.17857	-1.10448	-1.1548	-1.25946	-1.18393	-1.18519	-1.00096	-1.22457	-1.24844	-1.27265	-1.25674	-1.25854	-1.10761	-1.02613	-1.27366	-1.24169	-1.09586	-1.21474	-1.17696	-1.01573	-1.26456	-1.08153	-1.09441	-1.17907	-1.20646	-1.21528	-1.14429	-1.1505	-1.18161	-1.05089	-1.19864	-1.17601	-1.07135	-1.24629	-1.12655	-1.19216
CACNA1H	-1.17515	-1.17094	-1.25305	-1.13623	-1.13043	-1.15498	-1.1987	-1.17421	-1.13757	-1.24204	-1.06773	-1.06237	-1.19925	-1.13075	-1.0502	-1.1123	-1.15325	-1.13093	-1.25455	-1.18667	-1.12569	-1.14709	-1.13673	-1.02901	-1.16325	-1.02546	-1.06099	-1.12654	-1.18252	-1.1429	-1.21267	-1.16221	-0.965858	-1.08392	-1.11314	-0.81688	-1.06766	-1.03423	-1.04556	-1.08023	-1.01164	-1.04302	-1.11576	-1.15601	-1.11223	-1.00195	-1.25013	-1.01746	-1.06634
CACNA2D1	-0.903697	-0.284717	-0.741675	-0.859771	-0.978174	-0.834697	-0.713638	-0.47556	-0.803157	-0.827498	-0.669152	-0.807347	-0.944138	-0.769517	-0.886069	-0.895396	-0.807858	-0.75574	-0.752656	-0.794896	-0.850012	-0.827637	-0.815382	-0.888081	-0.709081	-0.520911	-0.80407	-0.822869	-0.800312	-0.977577	-0.815218	-0.858599	-0.624718	-0.303003	-0.889282	-0.794494	-0.853813	-0.931392	-0.747477	-0.649832	-0.673033	-0.77645	-0.784453	-0.883782	-0.811305	-0.723901	-1.01454	-0.900693	-0.844753
CACNA2D3	-0.963485	-0.74634	0.00329113	-0.442279	-1.03409	-0.949384	-0.790559	-0.695138	-0.426014	-1.04	-1.06366	-1.09274	-0.98973	-0.984226	-1.0651	-1.09886	-1.02165	-0.848042	-0.526976	-0.283707	-1.06033	-0.883542	-1.01077	-0.944845	-0.613828	0.138693	-0.901794	-0.912163	-0.676467	-0.924554	-0.989451	-1.02372	-0.890931	-0.790883	-0.807659	-0.976296	-0.620012	-0.500153	-0.76298	-0.094225	-0.704875	-0.883737	-1.08172	-1.04872	-0.930378	-1.05251	-0.443887	-0.783387	-0.908743
CACNB1	-0.908402	-1.01599	-1.08793	-1.0036	-0.929274	-0.916492	-0.883776	-0.878455	-0.955591	-0.825908	-0.868391	-0.885606	-0.905145	-0.90216	-0.981501	-0.918435	-0.971468	-0.789066	-0.937676	-0.901941	-0.846314	-1.05535	-0.868777	-0.886636	-0.863444	-0.906657	-0.848043	-1.0248	-0.974915	-1.04587	-0.975572	-0.961455	-0.861228	-1.02577	-0.882879	-0.82722	-0.872798	-0.833485	-0.901719	-0.961474	-0.926016	-0.722957	-0.812876	-0.991715	-0.819238	-0.8724	-0.908717	-0.903758	-0.957115
CACNB2	-0.529008	-1.13249	-0.788208	-0.729996	-0.652763	-0.796815	-1.0738	-1.05733	-0.701442	-1.00798	-1.06056	-0.596687	-0.683953	-0.379428	-0.895197	-0.801634	-0.986127	-0.476863	-0.49471	-0.688749	-0.685224	-0.879358	-0.980435	-0.81235	0.362485	-0.766868	-0.844828	-0.649465	-1.0162	-0.945042	-0.314126	-1.07539	-0.555568	-0.856263	-0.895274	-0.910818	-0.657042	-0.674462	-1.20161	-1.11055	-0.248334	-0.794855	-0.708107	-0.548519	-0.822317	-0.387914	-0.62058	-1.04913	-0.743023
CACNB3	-0.633513	-0.634811	-0.229541	-0.496927	-0.452427	-0.495631	-0.506942	-0.572342	-0.53548	-0.565229	-0.559141	-0.326819	-0.74144	-0.663586	-0.372247	-0.235604	-0.524882	-0.626911	-0.429909	-0.603226	-0.851101	-0.710247	-0.666724	-0.652672	-0.284839	-0.702099	-0.282429	-0.729579	-0.643164	-0.312436	-0.518416	-0.461191	-0.214073	-0.630466	-0.523309	-0.259732	-0.392436	-0.508254	-0.546921	-0.350628	-0.148206	-0.334623	-0.17296	-0.331341	-0.296365	-0.256811	-0.307069	-0.349032	-0.49767
CACNB4	-0.59211	-1.00575	-0.323945	-0.343476	-0.532866	-0.512123	-0.570424	-0.615587	-0.739949	-0.657866	-0.130054	-0.226153	-0.292171	-0.259377	-0.221792	-0.227469	-0.986951	-0.414535	-0.426371	0.0308724	-0.714103	-0.167366	-0.297618	0.0539172	-0.670753	-0.525	-0.439538	-0.478729	-0.860896	-0.820595	-0.490311	-0.232426	-0.175236	-0.962142	-0.124836	-0.168118	-0.254372	-0.274929	-1.03091	-0.781983	0.00875492	-0.581612	-0.123718	0.122548	0.0500367	-0.104945	-0.0509137	-0.321854	-0.418403
CACNG3	-1.37827	-1.34111	-1.3347	-1.31864	-1.44431	-1.38836	-1.1641	-1.19687	-1.25506	-1.31327	-1.27306	-1.27254	-1.24325	-1.26728	-1.42347	-1.30467	-1.39385	-1.36025	-1.24528	-1.10531	-1.30306	-1.39902	-1.24584	-1.29427	-1.3779	-1.33328	-1.3847	-1.41441	-1.35131	-1.31626	-1.33046	-1.33918	-1.11076	-1.26051	-1.12118	-1.34706	-0.865934	-0.985196	-1.22561	-1.32733	-1.22155	-1.32429	-1.21574	-1.27307	-1.29398	-1.23314	-0.789407	-1.13399	-1.21651
CACNG4	-0.0811072	-0.0518754	0.161935	-0.0938217	0.0268248	-0.0168972	0.320868	-0.114915	-0.0856085	0.316417	0.141121	0.18549	-0.0160584	0.210072	0.558759	0.196027	0.0850964	0.136904	0.526441	-0.0366686	-0.01411	0.337081	-0.103732	0.0636062	0.137511	0.0197737	0.739189	0.0307225	0.155731	-0.283457	0.33722	-0.248326	0.235513	-0.076799	-0.110688	0.729702	0.382978	-0.231539	-0.17011	0.133215	0.618754	0.810189	0.818073	0.724474	0.469754	0.712042	0.546401	0.127114	0.518313
CACNG5	-1.35548	-1.34062	-1.32388	-1.42819	-1.27533	-1.40822	-1.38792	-1.23868	-1.28163	-1.35361	-1.39094	-1.29832	-1.22006	-1.37833	-1.3774	-1.37111	-1.3086	-1.3476	-1.27789	-1.30807	-1.29635	-1.40371	-1.36024	-1.2721	-1.32116	-1.2171	-1.40782	-1.40351	-1.44587	-1.1759	-1.3317	-1.40726	-0.999277	-1.23615	-1.25036	-1.22047	-1.27336	-1.29891	-1.26459	-1.23373	-1.31386	-1.28578	-1.32419	-1.27735	-1.20648	-1.11974	-1.3915	-1.39693	-1.26263
CACYBP	0.731067	0.510104	0.666834	0.559425	0.538269	0.645409	0.696967	0.797571	0.635411	0.803044	0.722454	0.851061	0.659217	0.59433	0.560215	0.795901	0.827033	0.762738	0.704434	0.59754	0.543462	0.733116	0.654782	0.74493	0.591249	0.724013	0.664109	0.584542	0.581157	0.781421	0.648083	0.609832	0.600173	0.893461	0.700656	0.576194	0.750452	0.606413	0.880429	0.929244	0.773288	0.668154	0.932225	0.754046	1.01048	0.991152	0.864411	0.833013	1.05882
CAD	0.326374	0.526008	0.198737	0.416115	0.608969	0.560118	0.469028	0.565836	0.286726	0.52284	0.761017	0.58215	0.530217	0.591948	0.679992	0.651548	0.429053	0.541986	0.417954	0.328936	0.730488	0.656443	0.459073	0.441043	0.93226	0.444689	0.569561	0.607245	0.847521	0.940748	0.734315	0.64408	0.700047	0.530165	0.561829	0.410158	0.295936	0.587488	0.711705	0.74055	0.340391	0.968894	0.563743	0.576685	0.552521	0.606796	0.434764	0.610155	0.505124
CADPS2	0.0815464	0.763553	0.941686	0.937089	-0.126944	0.290113	-0.294855	0.312851	0.258856	-0.0243293	0.865007	-0.470552	-0.902938	-0.0659559	-0.118796	0.161442	0.64215	-0.396098	-0.15221	0.219507	0.0433163	0.133019	-0.646505	0.154974	-0.00192323	0.0738635	-0.517599	0.146734	-0.205275	0.499091	0.411534	0.288624	0.0635082	0.868365	-0.294583	-0.343632	0.0152076	-0.0403992	-0.230585	0.475746	0.731533	0.28721	-0.688624	-0.76882	-0.838246	-0.870072	-0.0410679	-0.417973	-0.431941
CALB2	-1.14722	-1.35828	0.817651	-1.0693	-1.41315	-1.19876	-0.926276	-0.569768	-1.41737	-0.894024	-1.20301	-1.36896	-1.21726	-1.16761	-1.22263	-1.07869	-1.0797	-0.668771	-1.1011	-1.0614	-1.32963	-1.18996	-1.19191	-0.981102	-1.20514	-1.19685	-1.27598	-1.30873	-1.22415	-0.898743	-1.27197	-1.28088	0.204237	-1.29032	-1.1334	-0.972102	-1.10441	-1.06648	-0.107056	-1.25729	-1.08038	-1.11463	-1.23916	-1.32408	-1.16397	-1.17443	-0.805716	-1.27399	-1.24785
CALCB	-1.40815	-1.49755	-1.38802	-1.32295	-1.39224	-1.37113	-1.42669	-1.24691	-1.31927	-1.30351	-1.36587	-1.26757	-1.45583	-1.38067	-1.31794	-1.35715	-1.41765	-1.28913	-1.15028	-1.40164	-1.39937	-1.39852	-1.36516	-1.41135	-1.37554	-1.4028	-1.39497	-1.50668	-1.40024	-1.42564	-1.4704	-1.38342	-1.19214	-1.36731	-1.14036	-1.26279	-1.30507	-1.39954	-1.35722	-1.02152	-1.23063	-1.32049	-1.395	-1.40297	-1.15635	-1.33204	-1.31624	-1.10516	-1.19789
CALCRL	-0.00777874	0.515659	0.181012	0.52393	0.958817	-0.0664341	-0.700621	-0.160886	0.352516	-0.532094	0.242897	-0.0287729	-0.115012	0.23413	-0.0554328	-0.270407	0.390881	-0.180835	-0.0831125	0.603619	-0.119906	0.113889	-0.655521	-0.333783	0.639566	0.301049	-0.440386	-0.339576	-0.768184	-0.139839	-0.0222271	0.98585	-0.694058	0.183547	-0.0435142	0.525293	-0.645956	-0.136719	-0.161821	0.420458	-0.965278	0.282214	-0.528024	0.998825	1.16658	1.09461	0.328231	-0.84824	0.705563
CALD1	0.210364	0.869618	0.509418	0.465612	0.691299	0.609694	0.663544	0.389069	0.626848	0.469199	0.00883917	0.503078	0.618974	0.702524	0.411207	0.834081	0.368908	0.371828	0.411461	0.537424	0.0858527	0.423808	0.264014	0.488645	0.577741	0.335166	0.71989	0.317592	0.390523	0.754536	0.409033	0.828392	0.978593	0.569093	0.53919	0.556957	0.275483	0.583717	0.632721	0.502637	0.313132	0.563464	0.228261	0.131612	0.451791	0.0140642	0.302298	0.678231	-0.0192208
CALM1	1.46411	1.50005	1.28567	1.35043	1.4655	1.32724	1.41733	1.19176	1.35887	1.58088	1.43385	1.53107	1.59073	1.48699	1.34746	1.26634	1.29244	1.62218	1.35338	1.60942	1.74508	1.53232	1.606	1.28513	1.17629	1.1815	1.26754	1.17551	1.57832	1.2147	1.38554	1.20967	1.44472	1.16433	1.45418	1.56501	1.55091	1.62552	1.38405	1.33295	1.34022	1.51032	1.31024	1.38556	1.3526	1.56552	1.58475	1.43365	1.2955
CALM3	1.18504	0.914488	0.886616	1.12585	0.899307	1.0439	1.17741	1.05229	1.07801	1.31484	1.19408	1.06262	1.04834	0.969247	0.983722	1.00795	0.465119	1.35176	1.2378	1.06402	1.14695	1.16697	1.03721	0.954726	1.10409	1.03497	0.880654	1.22837	0.857396	0.888493	0.747814	0.698172	0.962495	1.05343	1.18631	1.4064	1.22141	1.32918	0.946772	1.04493	1.03029	1.15398	1.36731	1.05846	1.17645	1.04347	1.21782	1.13001	1.31085
CALML4	-0.952476	-0.499314	-0.734999	-0.86729	-0.877338	-0.775105	-0.849341	-0.683619	-0.611914	-0.867019	-0.503579	-0.963132	-0.812746	-0.902375	-0.565457	-0.77552	-0.803356	-0.964224	-0.792107	-0.901177	-1.01772	-0.879596	-0.943229	-0.805743	-0.576873	-0.35429	-0.812106	-0.717146	-0.862613	-0.675163	-0.703512	-0.656515	-0.674645	-0.738923	-0.622797	-0.804496	-0.777879	-1.07752	-0.803894	-0.76265	-0.814975	-0.994147	-0.800469	-0.89274	-1.02411	-0.978041	-0.693826	-0.768046	-0.841735
CALU	1.28198	1.81826	1.47564	1.30192	1.33138	1.41658	1.25406	1.2817	1.0774	1.1098	1.26358	1.00676	1.11245	1.35443	0.688185	1.5521	1.8444	1.22334	1.31773	1.16189	1.31157	1.29884	1.36297	1.39485	1.33222	1.15309	1.02819	1.05099	1.35193	1.54191	0.996714	1.28165	1.22605	2.21524	1.11791	1.42579	1.37033	1.40376	1.30522	1.45562	1.20518	0.626022	0.726764	0.532953	0.76537	1.0361	1.32084	1.11635	0.823449
CAMK1	0.706599	-0.00462318	-0.10259	0.301179	-0.449853	0.118716	0.274237	0.432492	-0.100289	0.259309	0.533926	0.745681	-0.115582	0.154152	-0.100941	0.328802	-0.536566	0.655711	0.492878	-0.197833	0.260065	0.422574	0.339471	-0.432205	0.813264	-0.175243	-0.0561597	-0.14006	0.00789877	-0.323536	0.655657	-0.188883	0.314834	0.229681	-0.150855	0.647835	-0.239782	0.121063	-0.208782	0.149648	0.69527	-0.13065	-0.256737	-0.627419	-0.191591	-0.217063	0.0529437	-0.405509	0.219144
CAMK1D	-1.12867	-0.847965	-0.864325	-0.799599	-1.02558	-0.853505	-0.864143	-0.934892	-1.07166	-0.983455	-0.898088	-0.785626	-0.922762	-1.10704	-0.855472	-0.931577	-0.94812	-0.883817	-0.901346	-0.725277	-0.891488	-0.765127	-0.964613	-0.601504	-0.861831	-0.852343	-0.431222	-0.6975	-0.76935	-1.20361	-1.00044	-1.14564	-0.454338	-1.02299	-0.726156	-0.824975	-0.762985	-0.632933	-1.12846	-1.08165	-1.07724	-0.622391	-0.989563	-0.794221	-0.910863	-0.640302	-0.733936	-0.569388	-1.07499
CAMK1G	-1.2511	-1.18662	-1.22321	-1.19069	-1.1665	-1.11897	-1.10268	-1.01043	-1.08954	-1.11481	-1.11157	-1.12748	-1.23309	-1.22837	-1.26422	-1.21687	-1.14983	-0.978587	-1.1664	-0.939201	-0.684355	-1.11769	-0.969634	-1.11932	-1.26608	-1.05755	-1.23509	-1.19301	-0.635862	-1.19024	-1.16163	-1.24482	-1.01242	-1.16997	-1.2138	-1.20729	-0.790982	-1.12841	-1.17565	-1.15388	-1.15908	-1.18085	-1.10373	-1.26411	-1.1246	-1.13006	-1.02854	-1.09219	-1.19251
CAMK2A	-0.722634	-1.28836	-1.23857	-1.08523	-1.22149	-1.1589	-1.07307	-1.16109	-1.16344	-0.955868	-0.957945	-0.953317	-1.05528	-0.846294	-1.04825	-1.07505	-1.07243	-1.12383	-1.12273	-0.82699	-1.18869	-1.1061	-0.789888	-1.07455	-0.981388	-1.03363	-1.11153	-1.29508	-0.93306	-1.16807	-1.15361	-1.19286	-0.698424	-0.982036	-0.921658	-1.11498	-0.566755	-0.676373	-1.17934	-1.02128	-0.951651	-1.1243	-1.05789	-1.17257	-1.05912	-1.05457	-0.608152	-0.878926	-0.854372
CAMK2G	-0.259456	-0.46285	-0.237435	-0.0865042	-0.413869	-0.515046	-0.452463	-0.550446	-0.330738	-0.40522	-0.0832258	-0.468387	-0.342658	-0.387085	-0.305451	-0.130183	-0.308656	-0.141604	-0.165307	-0.0580347	-0.206517	-0.423603	-0.209928	-0.123143	-0.380346	-0.32221	-0.0764941	-0.446216	-0.170672	-0.189995	-0.435186	-0.264348	-0.0707983	-0.467636	-0.285689	-0.100159	0.124834	-0.171675	-0.145135	-0.38671	0.107801	0.335304	-0.324269	-0.256662	0.173785	-0.219014	0.106226	-0.205213	0.0334713
CAMK2N1	2.455	1.99034	2.16406	2.22095	2.77827	1.79989	2.53582	2.51257	2.29131	2.32522	2.4301	2.33176	2.81579	2.48048	2.02186	2.10066	2.37527	2.71761	2.25712	1.59462	2.26947	2.03625	2.12514	2.23695	2.42054	2.21345	2.60726	2.18439	2.42852	1.22182	2.47487	2.11817	2.86485	2.31823	2.2948	2.40702	2.00977	2.61485	1.73779	2.18243	3.07458	1.98822	2.25044	1.30136	2.02117	2.08932	2.03743	2.23277	2.16801
CAMK4	-0.946116	-1.0772	-1.05401	-1.013	-1.0424	-0.846014	-0.934155	-0.626632	-0.751878	-0.994388	-0.746751	-0.876074	-0.938465	-1.05781	-1.01071	-0.898699	-0.935626	-0.926197	-1.05015	-0.965848	-0.960733	-0.751213	-0.895369	-0.939886	-0.929605	-0.892656	-0.94137	-0.989491	-1.00551	-0.744766	-1.03453	-1.17567	-0.943338	-0.970646	-0.769089	-0.723464	-0.95764	-0.960083	-0.940732	-1.11934	-0.792491	-1.04794	-0.913334	-0.962595	-0.898355	-0.842394	-1.02523	-0.957253	-0.882835
CAMKK2	-0.531444	-0.690345	-0.520358	-0.502746	-0.394592	-0.517785	-0.383592	-0.573453	-0.532944	-0.363839	-0.440681	-0.466079	-0.445207	-0.450999	-0.419001	-0.488832	-0.48104	-0.456185	-0.443829	-0.449333	-0.481643	-0.342808	-0.403211	-0.453135	-0.419557	-0.419827	-0.431776	-0.432154	-0.413154	-0.622229	-0.477109	-0.517105	-0.468359	-0.616963	-0.465971	-0.534795	-0.316615	-0.441105	-0.57286	-0.425864	-0.424779	-0.388125	-0.368219	-0.587504	-0.468918	-0.375105	-0.345061	-0.205924	-0.459595
CAMTA2	-0.396656	-0.207075	-0.442744	-0.401724	-0.218039	-0.289029	-0.277857	-0.284748	-0.279387	-0.367028	-0.439775	-0.140736	-0.319041	-0.291259	-0.397537	-0.462301	-0.506773	-0.308403	-0.368386	-0.346604	-0.25284	-0.283588	-0.259322	-0.259423	-0.285291	-0.511031	-0.16105	-0.252995	-0.469447	-0.376178	-0.382653	-0.541409	-0.213536	-0.356597	-0.37252	-0.35296	0.0352559	-0.319994	-0.601257	-0.388628	-0.164072	-0.251164	-0.462235	-0.334324	-0.377356	-0.650616	-0.0258332	-0.217269	-0.57046
CANT1	1.2682	0.648799	0.764078	0.81084	0.799406	0.88777	0.827553	0.955721	0.816337	0.895632	0.543388	0.926058	0.689819	0.673746	0.764998	0.772108	1.17052	0.803329	0.897141	0.560609	0.925444	0.793612	0.883426	0.904425	0.716386	0.837477	0.547498	0.719528	0.981946	0.85142	0.85335	0.591078	0.509634	0.661538	0.705659	0.860939	0.397116	0.942997	0.716544	0.808454	0.678922	0.403351	1.03228	0.408461	0.353975	0.947832	0.660718	0.366532	0.954201
CANX	2.15632	2.35806	1.97499	2.18542	2.19739	1.76964	1.90827	1.94323	1.84112	1.93063	1.49151	2.01636	2.19412	2.01834	1.77832	2.25418	1.83381	2.03191	2.14779	1.86471	2.0674	1.92798	2.12416	2.32474	1.9831	1.80034	2.13857	1.76766	1.89915	1.95831	1.95692	2.10977	2.02421	2.05664	2.20484	2.32262	2.06781	2.26657	2.11193	1.92818	1.88473	2.18097	1.78501	1.83026	1.7545	1.98458	1.9442	1.62606	1.94838
CAP1	2.31796	2.07327	2.13893	2.3041	2.26854	2.39775	2.39541	2.41996	2.39473	2.31752	2.4244	2.29028	2.28011	2.21796	2.44831	2.1868	2.06041	2.34476	2.33121	2.27297	2.18771	2.37056	2.37191	2.3534	2.25487	2.43866	2.24159	2.53576	2.53252	2.17173	2.25063	2.16985	2.40323	2.17603	2.31366	2.40088	2.43042	2.11101	2.29445	2.39025	2.37467	2.02997	2.23733	2.17382	2.2073	2.29892	2.17802	2.00771	2.23774
CAP2	1.196	0.73877	1.12252	1.19637	0.840703	1.16738	0.773491	1.22473	1.2368	0.824381	0.999116	1.06852	1.16909	0.360922	0.852339	1.31121	0.928968	0.855718	1.15668	1.25067	1.62776	1.01753	1.37467	0.998318	0.373762	0.350967	0.955509	0.288332	0.112862	0.750549	1.16373	1.22455	1.18513	0.589257	0.832567	1.13334	1.3928	1.36559	1.59844	0.861604	1.02664	0.516837	0.49961	0.420761	0.81129	0.113099	1.26563	1.0757	1.17547
CAPG	1.0452	0.568951	0.708206	1.59657	1.14548	0.853411	0.961865	1.09786	0.88023	0.806723	1.11842	0.551064	0.859517	0.971751	1.42907	1.1053	0.930902	1.40708	1.20815	1.11449	1.21444	1.32283	0.845899	1.25548	0.984345	1.33906	0.788516	1.57813	1.38992	0.881629	1.02431	1.17282	1.35591	1.13831	1.21376	1.13914	1.37834	0.648941	0.976386	1.12358	1.38074	-0.927192	0.33059	0.887494	0.330033	-0.0954854	0.821681	0.216292	0.515649
CAPN10	-1.01561	-1.00692	-1.11468	-1.0681	-1.12359	-1.00423	-0.985442	-1.04317	-1.02674	-0.884128	-0.894258	-1.0689	-0.948745	-1.07221	-1.0163	-1.0035	-1.03086	-1.03205	-1.0016	-1.06508	-1.07987	-1.04279	-0.940372	-0.909082	-0.934349	-1.03569	-0.932126	-1.00995	-1.04345	-1.04615	-0.953923	-1.06834	-1.02588	-0.993263	-0.991366	-0.999367	-0.991605	-1.0061	-0.983645	-1.10226	-1.10361	-1.04129	-0.901673	-1.02081	-0.984991	-1.01247	-1.10783	-0.929435	-0.941418
CAPN11	-1.15354	-1.22345	-1.20322	-1.2067	-1.23629	-1.32292	-1.30907	-1.13196	-1.19306	-1.29534	-1.29579	-1.24814	-1.32136	-1.22001	-1.30829	-1.16464	-1.27116	-1.20805	-1.18886	-1.25427	-1.21154	-1.37506	-1.19571	-1.22057	-1.28908	-1.26815	-1.26155	-1.39138	-1.19824	-1.26772	-1.25783	-1.28716	-1.07121	-1.17244	-1.26553	-1.06218	-1.13809	-1.30012	-1.11681	-1.21708	-1.24625	-1.11543	-1.23207	-1.22643	-1.17396	-1.12544	-1.19505	-1.31886	-1.24119
CAPN2	0.814679	1.04868	0.352893	0.666497	0.90242	0.674473	0.855669	0.665893	0.851294	0.841955	1.05695	1.05791	1.0902	0.892562	0.655683	0.801495	0.644918	0.968544	0.86717	0.714997	0.759631	0.932445	0.87782	0.787169	0.883652	0.761046	1.09762	0.503933	1.32958	0.674356	0.808146	0.840615	1.17016	0.77708	0.69628	0.819331	0.812038	0.790525	0.955589	0.8903	1.24538	1.08371	0.586956	0.725874	0.928125	0.671803	0.444175	0.698477	0.622439
CAPN3	-0.924408	-0.548844	-0.0251004	0.667485	-0.217416	-0.623271	-1.11351	-0.953371	-1.01796	-1.00435	0.529729	-0.344775	-0.213512	-0.598764	1.25965	-0.843483	-1.07859	0.739223	-1.00198	-0.385165	-0.714553	0.359656	0.123396	-1.04228	-1.19417	0.254713	-0.126671	0.5549	-1.03829	-0.888036	-1.09692	0.0224091	1.0539	-0.558583	0.0125516	-0.786929	0.260873	-0.760705	-0.925318	-0.965744	0.0897629	-0.286472	-0.216233	0.0673138	-0.762107	0.202083	0.51386	0.190266	0.154188
CAPN5	-0.861146	-0.504003	-0.645843	-0.743314	-0.648425	-0.604153	-0.532635	-0.316612	-0.710524	-0.741851	-0.660885	-0.580936	-0.437572	-0.532773	-0.64005	-0.575837	-0.62739	-0.635664	-0.326365	-0.48136	-0.789871	-0.555459	-0.321251	-0.442629	-0.661924	-0.953178	-0.201596	-0.727472	-0.542022	-0.783311	-0.19392	-0.170195	-0.387795	-0.321422	-0.442894	-0.00182175	-0.587228	-0.740643	-0.357651	-0.729341	-0.28009	-0.644817	-0.440096	-0.638709	-0.597092	0.188948	-0.289811	-0.604411	-0.549646
CAPNS1	1.96867	1.76102	1.93538	2.15725	2.23834	2.13371	2.12449	1.96382	2.03772	2.07313	2.08402	1.81265	2.1612	2.18464	1.97876	1.9017	2.08805	2.25228	1.99339	2.18548	2.03237	2.17465	2.10222	2.08306	1.85851	1.87718	1.91524	2.11454	2.2268	1.86397	1.88844	1.58625	1.78372	1.94433	2.06502	2.14027	2.06288	2.14603	1.85276	1.93334	1.88636	1.91035	1.81039	1.68202	1.7665	1.90318	1.81331	1.73147	1.83643
CAPZA1	1.96665	1.92179	1.95676	2.00182	2.07009	2.1248	2.12035	2.26034	2.24796	2.14379	2.24305	2.15767	2.06144	2.32568	2.23709	2.07306	2.07614	2.11431	2.21016	2.10022	1.93919	1.98941	2.02275	2.12444	1.99632	2.36413	2.08523	2.35135	2.18387	2.21882	1.96804	2.09136	2.2185	1.8792	2.08944	2.04363	2.12917	1.95476	2.24725	2.13245	1.7776	1.67332	2.0267	2.14213	2.05729	2.03401	2.049	1.94305	2.07293
CAPZA2	1.91739	1.8693	1.75342	1.89771	1.78531	1.70916	1.772	2.22616	1.8763	1.99129	2.24343	1.97218	1.38084	1.58276	1.07692	1.92606	1.79023	1.51556	1.81407	1.50578	1.51301	1.55752	1.6154	1.61562	1.31614	1.96523	1.56639	1.47043	1.4188	1.62379	1.61887	1.71263	1.57518	1.84939	1.77367	1.70647	1.86884	1.74416	1.50083	1.80551	1.37509	1.80056	1.90774	1.40963	1.88275	1.47266	1.58976	1.44701	2.38829
CARD10	-1.08967	-1.15818	-1.10595	-1.03651	-1.04415	-0.979802	-1.00427	-1.06001	-0.988458	-0.959709	-0.996207	-1.09756	-1.1096	-1.1676	-1.02197	-1.04565	-1.05382	-1.00494	-1.06218	-1.03107	-1.02383	-0.882579	-1.02145	-0.917492	-1.06808	-0.933424	-1.10044	-0.949025	-0.941198	-0.988287	-1.09464	-1.12729	-1.03594	-0.966612	-1.01884	-1.0295	-0.945632	-1.05543	-1.17724	-1.06037	-1.18136	-0.927234	-0.973602	-0.948882	-1.06374	-0.871372	-1.05296	-1.05755	-1.02262
CARD14	-1.23346	-1.30742	-1.3189	-1.40406	-1.27237	-1.35877	-1.34185	-1.28926	-1.35195	-1.28873	-1.26853	-1.29108	-1.30705	-1.29802	-1.21239	-1.24184	-1.22349	-1.31008	-1.32597	-1.34264	-1.24512	-1.30885	-1.3175	-1.31452	-1.37134	-1.19434	-1.39581	-1.36618	-1.30425	-1.32757	-1.25546	-1.32305	-1.23664	-1.25615	-1.27642	-1.26793	-1.13255	-1.33543	-1.31091	-1.21944	-1.3629	-1.14381	-1.28183	-1.26729	-1.24472	-1.06864	-1.36885	-1.3356	-1.28171
CARHSP1	0.568425	0.662308	0.78038	0.737037	0.749897	0.909405	0.172442	0.610977	0.459719	0.186479	0.906415	0.412028	0.964499	1.07282	1.21506	1.07765	1.3901	0.594922	1.05919	0.803978	0.868409	0.976865	1.04186	0.574808	1.21867	1.27323	0.887256	1.06649	1.65857	0.518167	0.31841	1.03599	0.948251	1.10849	0.859626	1.40801	0.562182	0.167046	0.643699	1.1848	0.266276	0.0601413	0.74213	0.71453	0.875888	1.71025	0.663093	0.485859	1.21399
CARM1	0.216543	0.115542	0.24052	0.272014	0.586751	0.470873	0.767209	0.433528	0.410897	0.871158	0.413291	0.578387	0.391816	0.724583	0.542469	0.340882	0.494329	0.491966	0.355548	0.468158	0.422761	0.421874	0.475566	0.305486	0.257507	0.318369	0.431852	0.587296	0.619827	0.562866	0.318484	0.344981	0.578441	0.365518	0.502659	0.398697	0.580446	0.426713	0.39891	0.216214	0.494159	0.479302	0.513213	0.351683	0.31399	0.852675	0.454321	0.549655	0.30786
CASC1	-1.12703	-1.26705	-0.00607752	-1.15477	-1.23164	-1.02112	-1.22323	-1.19936	-1.26581	-1.20501	-1.2362	-1.11544	-1.26193	-1.20593	-1.32243	-1.28772	-1.14151	-1.22694	-1.01091	-1.22824	-1.34921	-1.27179	-1.24209	-1.04006	-0.915876	-1.12541	-1.15864	-1.30219	-1.30624	-0.88224	-1.34324	-0.960687	-1.19128	-1.33261	-1.31954	-1.35484	-1.24658	-1.23832	-1.30128	-1.28079	-0.75834	-1.19783	-1.34312	-1.1837	-1.06046	-1.18617	-1.27397	-1.25602	-0.916266
CASC3	0.802595	1.26616	1.28194	1.05653	1.32483	0.881387	1.2407	1.11998	1.22341	1.2819	1.08004	1.22964	1.30131	1.07577	1.13927	1.33057	1.24444	1.33846	1.20301	1.25303	1.25059	0.909541	1.32128	1.31468	1.145	1.17516	1.4885	1.04739	1.19188	1.26482	1.10633	1.32543	1.25107	0.815456	1.33553	1.29796	0.975429	1.17599	1.10568	1.1146	0.936889	1.69397	1.3445	1.59121	1.58959	1.70623	1.38401	1.46651	1.5977
CASK	0.300805	0.90354	0.682955	0.428642	0.502812	0.217822	0.0937666	0.202912	0.253398	0.315893	0.229221	0.0529232	0.665221	0.509687	0.223715	0.564822	0.329786	0.146155	0.404362	0.0917922	0.304968	0.323583	0.423268	0.429167	0.25265	-0.00879136	0.404502	0.0529183	-0.211189	0.438402	0.327719	0.269073	0.376404	0.502787	0.410593	0.584296	-0.216718	0.477048	0.630489	0.267765	0.337833	1.14902	0.780563	0.962158	0.702172	0.937552	0.594507	0.500033	0.698863
CASKIN2	-0.72928	-0.924539	-0.759398	-0.80829	-0.844488	-0.890632	-0.811117	-0.910795	-0.74592	-0.731038	-0.551547	-0.71257	-0.858493	-0.837224	-0.49043	-0.799122	-0.747575	-0.825495	-0.80325	-0.770738	-0.624915	-0.701126	-0.713556	-0.695992	-0.670374	-0.782391	-0.728924	-0.703487	-0.814988	-0.690784	-0.778717	-0.8259	-0.677608	-0.868896	-0.75266	-0.586019	-0.733722	-0.731374	-0.724492	-0.832628	-0.561736	-0.185762	-0.623302	-0.592106	-0.593236	-0.598784	-0.786101	-0.718113	-0.676362
CASP2	-0.96161	-0.72057	-0.753797	-1.09225	-0.917286	-0.794519	-0.995907	-0.892144	-1.00041	-0.93964	-1.01157	-1.02481	-0.92475	-0.792575	-1.04028	-0.704481	-0.706703	-0.934973	-0.924139	-0.997527	-0.915925	-0.952456	-0.830472	-1.00475	-0.866999	-0.99105	-0.981754	-1.02785	-0.620801	-0.957596	-0.924211	-0.850665	-0.786402	-0.662467	-0.866846	-0.919069	-0.615132	-0.843646	-0.624323	-0.847768	-1.02653	-0.984822	-0.702936	-0.83127	-0.866884	-0.798284	-0.847542	-0.823328	-0.988389
CASP3	0.83236	0.9794	0.688838	0.695613	0.562655	0.653483	0.575344	0.731566	0.888333	0.749132	0.408207	0.909108	0.70012	0.916808	0.663105	1.11185	0.645274	0.619086	0.840356	0.88258	0.847868	0.944422	0.539245	0.878002	0.770238	0.749302	0.924395	0.955188	0.979632	0.730161	0.46612	0.73884	0.0823493	0.841456	0.505459	0.731029	0.790146	0.551407	0.643882	0.839985	0.5081	0.362259	0.889591	0.0648479	0.436211	0.840542	0.60942	0.454129	0.801694
CASP4	-0.635913	-0.281739	-0.288639	-0.379916	-0.0385704	-0.478459	-0.163417	-0.0420846	-0.232477	-0.316687	-0.389476	-0.385416	-0.154107	-0.103972	-0.543589	-0.0285258	-0.0909326	-0.343866	-0.177824	-0.160267	-0.488646	-0.492618	-0.56781	-0.344671	-0.341531	0.317513	-0.136219	-0.0822897	-0.0462518	-0.0357061	-0.398424	0.0848888	-0.000611632	-0.229312	-0.0861357	-0.228808	-0.128055	-0.264652	-0.225746	-0.153407	-0.627668	-1.13178	-0.72037	-0.652673	-0.611135	-0.944465	-0.521695	-0.748399	-0.678979
CASP6	0.115051	0.313256	0.726782	-0.0157264	-0.103327	0.144473	0.00469693	0.13985	0.193292	-0.0265052	-0.26046	0.134376	0.236406	0.174386	0.183195	0.167932	0.155405	0.133434	0.138406	0.348873	-0.0429747	0.00325309	0.162246	0.102243	0.315371	0.269463	0.276516	0.160299	-0.0266279	0.295958	-0.0247834	0.211114	0.0339764	0.347227	-0.0193707	0.221675	0.0840021	0.0962146	0.274675	0.244487	-0.037999	-0.441356	-0.0627456	0.196708	0.00311585	0.251793	0.0406111	0.0341863	0.0339241
CASP7	0.951577	0.513187	0.145177	0.191654	0.415166	0.578722	0.5122	0.582024	0.74266	0.640308	0.655868	0.555616	0.173652	0.296386	-0.0567088	0.188809	0.366705	0.76075	0.0802174	0.434385	0.131616	0.166274	-0.127547	0.611244	0.652511	0.647587	0.0860489	0.17417	0.331813	0.637805	0.385801	0.410111	0.545039	1.01517	0.0751593	-0.143577	0.204155	0.340781	0.332272	0.427661	0.156167	-0.542463	-0.00232878	-0.0316661	0.0377498	0.0642757	-0.163195	-0.353194	0.0983251
CASP8AP2	-0.0137243	0.492503	0.293251	-0.0059854	0.228109	0.302804	7.68e-06	0.418884	0.305078	0.2504	-0.015024	0.227432	0.212716	0.213294	0.396011	0.129105	0.0429889	-0.324409	-0.363998	-0.0131824	0.0289308	-0.180855	0.220448	-0.149892	-0.0409373	-0.0392284	0.0815349	0.0827788	-0.0418103	0.025429	0.0166334	0.130845	0.0846526	-0.169313	0.00501598	0.125856	-0.262072	0.0846537	0.0886861	0.218372	-0.241612	0.177505	0.363614	0.720002	0.478437	0.535871	0.153782	0.558089	0.514841
CASP9	0.191822	0.13285	0.164601	0.265194	0.343861	0.025066	0.342458	0.307957	0.512419	0.310912	0.378921	0.174551	0.139805	0.235057	-0.0784585	0.0890721	0.191762	0.239169	0.258049	0.281859	0.184497	0.0759646	0.258313	0.277796	0.139031	0.161456	0.120461	0.0571812	0.18768	0.169529	0.255226	0.327958	0.432378	0.326226	0.153098	0.330535	0.20059	0.220757	0.624658	0.213738	0.461314	1.3307	0.227914	1.13356	0.797829	0.789659	-0.163397	0.0765408	0.244457
CASQ2	-1.25574	-1.30047	-1.11901	-1.00757	-1.24792	-1.20567	-1.2334	-1.17507	-1.12081	-1.1841	-1.19981	-1.08349	-1.19809	-1.10839	-1.10189	-1.18303	-1.17211	-1.24031	-1.22603	-1.19901	-1.1803	-1.21843	-1.11187	-1.01196	-1.06714	-1.01095	-1.21467	-1.08132	-1.19255	-1.06439	-1.27703	-1.24635	-0.882502	-1.09039	-1.09085	-1.1791	-1.10222	-1.26494	-1.06871	-1.24071	-1.17344	-1.15473	-1.09572	-1.13506	-1.09821	-1.10609	-1.11336	-1.09689	-1.09689
CASZ1	-0.540819	-0.532039	-0.532986	-0.599066	-0.329835	-0.636545	-0.350119	-0.43057	-0.504989	-0.562377	-0.531569	-0.470319	-0.536582	-0.63864	-0.496146	-0.544255	-0.459269	-0.492391	-0.441546	-0.742429	-0.414571	-0.640003	-0.50389	-0.378967	-0.52446	-0.566016	-0.520831	-0.585371	-0.585858	-0.679779	-0.424481	-0.46748	-0.398679	-0.370556	-0.387823	-0.191042	-0.351572	-0.369099	-0.475138	-0.468805	-0.22745	-0.436798	-0.511978	-0.399498	-0.434822	-0.325877	-0.581268	-0.59555	-0.517018
CAT	0.333428	0.423523	0.752172	0.738871	0.669301	0.386891	0.521657	0.628426	0.364385	0.442986	0.280141	0.370269	0.367897	0.238943	0.380685	0.450486	0.353407	0.629022	0.673362	0.625098	0.613314	0.414843	0.495108	0.449009	0.499985	0.890787	0.619108	0.507213	0.37383	0.35823	0.400842	0.774325	0.461217	0.399429	0.601111	0.518265	0.634901	0.646868	0.506331	0.494543	0.708498	0.368117	0.477757	0.38076	0.511382	0.305637	0.57458	0.504923	0.360642
CATSPER2	-0.893881	-0.816915	-0.736498	-1.01193	-0.814194	-1.17065	-1.07768	-1.09886	-1.11756	-1.19046	-0.998399	-1.00185	-0.76157	-0.971515	-1.12803	-0.999957	-1.14077	-0.985405	-0.977669	-1.018	-1.10762	-1.35093	-0.793561	-0.889125	-0.881098	-1.03566	-0.821104	-0.917296	-0.992734	-1.16394	-0.973174	-0.910842	-0.870764	-1.03648	-1.00821	-0.883966	-1.05217	-0.990877	-1.0519	-0.98792	-1.01796	-0.456861	-1.15005	-0.834973	-1.0015	-0.943126	-0.926973	-0.731669	-1.00776
CAV1	1.90547	2.19703	1.64337	1.9304	1.80642	2.10242	2.42669	2.04799	2.13609	2.18233	1.91986	2.27237	1.82958	2.26568	1.59617	0.967488	2.67025	2.17427	1.98678	1.41976	1.62781	2.20529	1.91707	1.71069	2.17486	1.87955	2.0611	1.66049	1.96593	2.01351	2.08392	2.11455	2.72624	2.61905	1.1594	0.845485	1.99583	2.28006	1.84549	2.35403	2.57846	1.65118	1.0915	0.391773	1.548	1.16038	1.46111	1.47652	1.21082
CAV2	0.0349934	-0.119684	0.638289	0.495292	0.560284	0.41484	0.911335	0.212841	0.84293	0.740053	-0.285389	0.840104	0.324891	0.837154	0.257549	-0.444835	0.480214	0.746051	0.525956	0.557996	0.271639	0.66977	0.0071165	-0.0330717	0.292841	0.467608	0.401658	0.1492	0.386815	0.61171	0.776301	0.619952	0.869031	0.912032	-0.0382412	-0.636724	0.686359	0.56857	0.691826	0.425337	0.529665	-0.371527	0.0646791	-0.676424	0.12965	-0.156268	0.591651	-0.252841	-0.486447
CBFB	0.934149	1.19778	0.821226	0.764558	0.945767	0.758982	0.826329	0.851413	0.701511	0.739357	1.0011	0.866435	0.785093	0.700391	0.373735	0.758323	0.787637	0.625216	0.933374	0.496954	0.836724	0.664319	0.690085	0.725976	0.360868	0.646177	0.807416	0.592694	1.07032	0.62126	0.653033	0.331872	0.612547	0.987317	0.746929	0.819987	0.773636	0.85771	0.837461	0.758311	0.520265	0.59133	0.689919	0.834472	0.836506	0.38216	0.604208	0.491261	0.690411
CBLL1	-0.490434	-0.212857	-0.485862	-0.829518	-0.585183	-0.481648	-0.598284	-0.0517482	-0.301341	-0.543234	-0.155556	-0.460155	-0.637462	-0.667391	-0.983254	-0.237482	-0.194577	-0.746885	-0.402238	-0.574889	-0.18653	-0.544071	-0.177856	-0.531783	-0.643596	-0.997231	-0.537414	-0.696868	-0.722999	-0.416241	-0.446953	-0.457835	-0.280678	-0.0453726	-0.460096	-0.392026	-0.392304	-0.29774	-0.313022	-0.565807	-0.855028	-0.625992	0.0755217	-0.551162	-0.581129	-0.129779	-0.523075	-0.528703	-0.684717
CBR1	1.53521	1.35654	1.0564	1.36987	1.25588	1.10523	1.10362	1.2999	1.53516	1.27453	1.60354	1.17572	1.28846	1.16868	1.50439	1.30582	1.3701	1.47778	1.40601	1.53896	1.37963	1.55589	1.49135	1.42958	1.5235	1.20404	1.3233	1.00959	1.18282	1.12077	1.51147	1.61972	1.44787	1.45	1.2336	1.45155	1.51171	1.20192	1.32235	1.3677	1.64277	-0.203746	1.48312	-0.164758	-0.286997	-0.36808	1.66028	1.35589	1.78993
CBR3	0.82892	0.108722	0.578461	0.762194	0.240114	0.57215	0.414454	0.781064	1.06286	0.513766	0.850408	0.341406	0.748162	0.60426	0.9445	1.00835	0.662696	1.08456	0.841297	0.689058	0.373894	1.06133	0.674518	0.387465	1.13641	0.831655	0.892572	0.376519	0.828486	0.607098	0.727795	0.999318	1.12928	0.723008	0.613879	0.602622	0.897715	0.32045	0.960153	0.546558	0.843719	-0.179492	1.38707	0.432032	0.840454	0.750759	0.800344	0.386829	1.16746
CBS	-1.05498	0.645929	-0.348914	-0.249763	0.227292	0.276822	-0.00546621	0.30813	0.741673	-0.0113671	0.665594	-0.00639922	0.383113	0.222301	0.386084	0.00200953	0.112314	-0.0384587	-0.402581	0.0227693	0.635807	0.412858	0.67	-0.574616	-0.42744	-0.578329	0.424409	0.140202	-0.954752	-0.566938	-0.0374559	0.442759	0.253544	-0.270427	0.146845	0.538817	0.236327	0.216112	0.387372	0.321918	-0.0532194	0.916862	0.622972	1.10221	0.79904	0.687685	0.474111	0.516721	0.332148
CBX1	1.35949	1.56837	1.68303	1.36465	1.34653	1.16717	1.48132	1.33323	1.37306	1.53963	1.15182	1.54148	1.61335	1.54607	1.48964	1.52856	1.315	1.54007	1.51213	1.55591	1.60337	1.17256	1.6717	1.65411	1.7217	1.14389	1.69602	1.20377	1.5361	1.72358	1.57467	1.60651	1.41564	1.33063	1.58821	1.73271	1.39546	1.50976	1.99175	1.48445	1.66984	1.67735	1.76817	1.85566	1.58817	1.89065	1.74586	1.93092	1.71989
CBX2	-1.34828	-1.35078	-1.34392	-1.33936	-1.26413	-1.3521	-1.26939	-1.25614	-1.36604	-1.28106	-1.21398	-1.18622	-1.29423	-1.33133	-1.41963	-1.2947	-1.06467	-1.14831	-1.27015	-1.27258	-1.19115	-1.29037	-1.30924	-1.38357	-1.33121	-1.36932	-1.28925	-1.35564	-1.2652	-1.37142	-1.2851	-1.34832	-1.07119	-1.28646	-1.35643	-1.13386	-1.23404	-1.33169	-1.28224	-1.28883	-1.42736	-1.24949	-1.34201	-1.29714	-1.31044	-1.23927	-1.29199	-1.34164	-1.25209
CBX3	1.80841	1.98086	1.76532	1.56195	1.8791	1.87928	1.79954	2.08284	1.98023	1.78181	1.96462	1.98274	1.8416	2.06937	1.82785	2.00298	1.92936	1.69304	1.75614	1.52497	1.7783	1.68012	1.7929	1.68946	1.63439	1.75851	1.92824	1.6171	1.8001	1.99607	1.78607	1.9354	1.56956	1.9636	1.77335	1.84041	1.72759	1.73453	1.8835	1.93805	1.37797	1.71606	2.18149	1.99281	1.92649	2.0318	1.92179	2.00989	1.77994
CBX5	0.4061	0.570895	0.873921	0.566031	0.755176	0.642754	0.549566	0.249891	0.582073	0.559717	0.402475	0.635425	1.00636	1.13354	1.19476	0.860484	0.635767	0.665187	0.6984	0.531655	0.630688	0.641356	0.544081	0.878245	1.01444	0.15097	0.946993	0.556916	0.67105	0.686113	0.844317	0.88122	0.86537	0.719777	0.596354	0.950713	0.594888	0.714044	0.719982	0.703597	0.828312	1.229	0.956948	1.37589	1.0973	1.15738	1.06234	0.675814	0.871319
CBX7	0.0585646	0.338914	-0.170217	0.524399	0.114907	0.0568072	-0.175162	0.0801494	-0.192333	-0.14	0.502421	0.0352256	0.438319	0.218687	0.0960908	-0.040055	0.0388907	0.58083	-0.200076	0.669595	0.793311	-0.18687	0.0712929	0.327257	0.164224	0.11283	0.170267	0.135214	0.0331414	0.00232402	0.326231	0.0800583	0.499915	-0.268778	0.139893	-0.417571	0.281678	0.387397	0.222295	-0.26684	0.508696	0.356246	-0.233994	0.0748358	-0.0227685	-0.232467	0.469368	0.309293	-0.0619005
CBX8	-0.942913	-0.953935	-0.705563	-0.690429	-0.883292	-0.899315	-0.780086	-0.931703	-0.97721	-0.950798	-0.819216	-0.884265	-0.81092	-0.799619	-0.909068	-0.834608	-0.677674	-0.779777	-0.874602	-0.88659	-0.859692	-0.808619	-0.753405	-0.921999	-0.914346	-0.883975	-0.817225	-0.969559	-1.00965	-0.805509	-1.00167	-0.881071	-0.756635	-0.953747	-0.816212	-0.943338	-0.76361	-0.951011	-0.929509	-0.939549	-0.739418	-0.711809	-0.76232	-0.882219	-0.840289	-0.659321	-0.872481	-0.810851	-0.744775
CCBL2	1.18552	0.85319	0.845519	0.903625	0.752974	1.01257	0.925813	0.98602	1.03454	0.923699	1.1978	0.937579	0.37524	1.20749	0.854404	0.742685	1.33642	0.861808	1.16641	0.783936	0.903097	1.01037	0.909802	1.05085	0.997915	0.948159	0.995808	0.974753	0.885761	0.980137	0.827521	0.854159	0.668702	1.00913	0.673459	1.16206	1.12696	0.776424	1.2082	0.683533	0.501458	0.384035	0.843149	1.02451	0.822724	1.23616	0.784648	0.551198	1.20565
CCDC132	-0.748039	-0.986289	-0.960695	-0.959436	-1.07402	-0.829928	-0.725982	-0.764374	-0.884187	-0.938043	-0.722925	-0.794301	-1.10146	-0.991029	-1.10316	-0.830147	-0.577956	-1.09522	-0.887637	-1.07406	-0.877396	-1.00138	-0.901796	-0.985568	-0.884487	-0.666115	-1.01249	-1.04162	-0.82304	-1.07051	-0.973709	-0.967093	-0.993481	-0.984858	-1.04038	-1.10486	-1.04715	-0.863514	-1.08817	-0.981751	-1.1241	-0.750262	-0.987083	-1.08553	-1.0821	-0.980541	-1.06062	-1.0584	-1.01031
CCDC53	1.25434	0.833322	1.33365	1.49214	1.24429	1.32663	1.44045	1.2054	1.3018	1.42269	1.22697	1.32772	1.37179	1.29509	1.3459	1.38134	1.43652	1.7024	1.47691	1.44733	1.41747	1.38492	1.47666	1.49632	1.40816	1.60833	1.48513	1.32054	1.25007	1.63731	1.60037	1.61016	1.65971	1.38529	1.29443	1.53077	1.4174	1.36326	1.3482	1.38229	1.49374	1.23159	1.38574	1.35097	1.42878	1.53226	1.44858	1.19294	1.52109
CCDC59	1.18829	0.776673	0.956939	1.03094	0.639358	1.01313	1.03717	1.14018	1.04948	1.05314	0.836157	1.18658	1.04745	1.20348	1.04719	1.06092	1.28989	1.22342	1.01174	0.786515	0.801072	1.21127	1.07663	1.00077	0.94064	1.32117	0.925037	1.00285	0.766032	1.21486	0.93135	0.968459	1.15677	1.09335	0.972269	1.00639	1.4952	0.986095	0.780467	1.4281	0.816733	1.17373	0.841809	1.1373	1.44818	1.3827	1.05156	1.20631	1.56456
CCDC93	-0.07846	0.0860471	-0.12839	-0.175093	0.269018	-0.0252055	0.114985	-0.235919	-0.145053	-0.0856092	-0.033495	0.0449466	-0.0637049	0.00515161	-0.286262	0.188185	-0.102396	-0.265284	-0.0344252	-0.145561	-0.155955	-0.181073	0.0272365	-0.0989545	0.0308745	-0.0865379	0.360503	-0.135486	0.0043708	-0.183363	-0.14437	0.173319	-0.123786	-0.21942	-0.122235	-0.177242	-0.106552	-0.172583	0.0457946	-0.200486	-0.0311595	0.0438115	-0.136028	0.165311	-0.0710295	0.0099312	-0.193041	-0.0208808	-0.0866464
CCHCR1	-0.836516	-0.637594	-0.672841	-0.734368	-0.70341	-0.511881	-0.569909	-0.510541	-0.498763	-0.602888	-0.556743	-0.508353	-0.615639	-0.57531	-0.313486	-0.54316	-0.457048	-0.604776	-0.66111	-0.746348	-0.678707	-0.732024	-0.574507	-0.600269	-0.736415	-0.656189	-0.643426	-0.694496	-0.679547	-0.517077	-0.647589	-0.520432	-0.354236	-0.734722	-0.592605	-0.501735	-0.689102	-0.636985	-0.396794	-0.453925	-0.670534	-0.581887	-0.538261	-0.461253	-0.571903	-0.583743	-0.642556	-0.423898	-0.44585
CCIN	-1.12876	-1.25717	-1.17426	-1.24887	-1.17445	-1.17084	-1.26501	-1.01915	-1.25024	-1.16052	-1.22719	-1.23067	-1.1632	-1.22881	-1.3129	-1.13804	-1.19983	-1.03065	-1.25117	-1.22872	-1.10862	-1.15338	-1.14852	-1.30695	-1.19105	-1.07096	-1.24516	-1.292	-1.17241	-1.05489	-1.21848	-1.2781	-0.95202	-1.34399	-1.2059	-0.995618	-1.12846	-1.22973	-1.21256	-0.811385	-1.02112	-1.04977	-1.13472	-1.28389	-1.22167	-1.05971	-1.28186	-1.1445	-1.20204
CCK	-1.26494	-1.13424	-1.06942	-0.843408	-1.23221	-1.2741	-1.16333	-0.964628	-1.09571	-0.685095	-0.907588	-0.934435	-0.69675	-0.963944	-1.0423	-1.18842	-1.2102	-1.14356	-1.16849	-0.250104	-1.07141	-1.12995	-0.27974	-1.20703	-1.13015	-1.0585	-1.17592	-1.12034	-1.18954	-0.85268	-1.12797	-1.14564	-0.282994	-1.22903	0.0301104	-0.889267	0.535264	0.314318	-1.21225	-0.711196	-0.356268	-1.10241	-0.743856	-1.12487	-0.762358	-1.04407	0.47894	0.0907412	0.150534
CCKBR	-1.3969	-1.40713	-1.49658	-1.27132	-1.32682	-1.27279	-1.20127	-1.22296	-1.30093	-1.23974	-1.29983	-1.25181	-1.32132	-1.24318	-1.36358	-1.36561	-1.34683	-1.37998	-1.32867	-1.41246	-1.40226	-1.30834	-1.34258	-1.36278	-1.42835	-1.26257	-1.41317	-1.41336	-1.36021	-1.20538	-1.3608	-1.30406	-1.07436	-1.13899	-1.26559	-1.19252	-1.22015	-1.05472	-1.33763	-1.19002	-1.10253	-1.22793	-1.10941	-1.32228	-1.13685	-1.25986	-1.08333	-1.30384	-1.26664
CCL17	-1.15494	-1.07397	-1.10426	-0.987449	-1.04019	-1.15743	-1.16416	-1.10253	-1.17321	-1.05502	-1.18293	-1.13333	-1.08288	-1.1561	-1.22839	-1.05165	-1.04572	-1.10139	-1.04735	-1.04042	-1.15287	-1.08086	-1.03151	-1.02111	-1.02938	-0.985681	-1.14394	-0.982504	-1.12032	-1.06128	-0.992449	-1.06106	-0.87455	-1.0987	-0.973174	-0.991565	-0.990849	-1.05128	-0.957923	-0.950366	-0.987935	-0.963373	-1.10216	-1.0283	-1.03257	-1.03926	-1.19669	-1.17745	-1.14476
CCL19	-1.3424	-1.40357	-1.04948	-1.03735	-1.07469	-1.19714	-1.15113	-1.14052	-0.965247	-1.14899	-1.26657	-1.0483	-1.23527	-1.25843	-1.15878	-1.24482	-1.23639	-1.19557	-1.10218	-1.31043	-1.25043	-1.14691	-1.24147	-1.05988	-1.18567	-0.884948	-1.37053	-0.774501	-1.10404	-1.20268	-1.29059	-1.16662	-1.08451	-1.19123	-1.1863	-1.24564	-1.10958	-1.33483	-1.23653	-1.21403	-1.31943	-1.18929	-1.24002	-1.13472	-0.690108	-1.21585	-0.968635	-1.17079	-1.10706
CCL22	-0.698043	-0.877548	-0.910168	-0.687923	-0.729934	-0.980937	-0.841815	-0.708333	-0.968414	-0.757546	-0.812436	-0.890938	-1.01211	-0.957814	-0.928382	-0.991798	-0.735759	-0.746825	-0.560797	-0.868975	-0.818042	-0.651282	-0.690231	-0.697125	-0.81757	-0.647885	-0.880355	-0.62837	-0.595443	-0.762412	-1.0316	-0.986152	-0.964639	-0.860962	-0.806254	-0.727878	-0.649703	-0.743406	-0.92854	-0.848954	-0.827657	-0.621443	-0.831741	-0.899118	-0.867564	-0.695145	-0.933288	-0.870849	-0.667712
CCL24	-1.2354	-1.175	-1.33693	-1.08531	-1.18061	-1.18184	-1.23998	-1.06447	-1.01906	-1.16625	-1.22767	-1.26528	-1.12383	-1.23543	-1.29186	-1.21637	-1.33413	-0.982742	-1.14587	-1.07724	-1.26087	-1.0453	-1.25156	-1.25153	-1.23557	-1.14939	-1.29919	-1.28889	-1.14685	-1.2567	-1.13637	-1.26507	-0.753911	-1.26538	-1.25852	-1.10585	-1.24726	-1.36712	-1.33338	-1.0586	-1.25046	-1.31464	-1.27074	-1.27516	-1.19878	-1.12808	-1.20681	-1.18785	-1.26496
CCL25	-1.2761	-1.36657	-1.42021	-1.32648	-1.26024	-1.39058	-1.25717	-1.20259	-1.31251	-1.28025	-1.29683	-1.28024	-1.44139	-1.41604	-1.37158	-1.36053	-1.33903	-1.31514	-1.36955	-1.41671	-1.28436	-1.34351	-1.44243	-1.43236	-1.39661	-1.30391	-1.3174	-1.3083	-1.35588	-1.24072	-1.39673	-1.35081	-1.07733	-1.14802	-1.3339	-1.34332	-1.30202	-1.41081	-1.3817	-1.26755	-1.2185	-1.32276	-1.27942	-1.29697	-1.26397	-1.27237	-1.43327	-1.3441	-1.13386
CCL27	-1.36028	-1.39279	-1.36319	-1.41696	-1.32862	-1.35274	-1.3905	-1.20109	-1.13025	-1.27817	-1.15119	-1.34541	-1.21131	-1.3193	-1.29354	-1.27919	-1.28187	-1.27137	-1.19169	-1.31172	-1.41974	-1.17169	-1.2356	-1.30511	-1.39268	-1.2252	-1.28812	-1.48324	-1.22998	-1.3093	-1.27616	-1.25956	-1.13921	-1.2414	-1.36826	-1.12747	-1.17826	-1.28489	-1.33471	-1.00715	-1.40105	-1.39094	-1.0709	-1.27641	-1.20091	-1.17735	-1.33693	-1.28222	-1.20494
CCL3	0.470121	-0.590011	1.25586	1.46967	-0.239954	1.61743	-0.223314	0.517672	0.856229	-0.281417	0.949994	0.144107	1.11663	0.60958	0.251817	0.667218	0.191292	0.972217	0.694987	-0.274701	-0.382428	1.40745	0.323629	2.11058	-0.396629	1.30016	0.528788	2.0827	0.444042	0.299734	-0.319616	1.24254	1.20479	0.155224	1.40755	0.183356	-0.43146	-0.0596376	0.398507	0.262744	-0.000505486	0.923926	0.313614	1.06411	1.87005	-0.239797	0.308744	-0.0643731	0.281023
CCL4	0.0688312	-0.31017	0.720778	1.71396	-0.0788069	1.64869	-0.34251	0.333749	0.455115	-0.344085	1.10979	-0.380412	0.741741	0.48038	0.379417	0.265836	0.06165	0.575554	0.304657	-0.29342	-0.897138	1.24315	0.274756	2.13733	-0.747611	1.19635	0.27727	2.25471	0.534354	0.17619	-0.12312	0.138592	1.27403	0.194475	1.3248	-0.132811	-0.938477	-0.356649	0.191907	0.50969	-0.0666846	1.09662	-0.124122	1.08094	1.75198	-0.379771	0.172767	-0.279689	0.115483
CCL5	-1.14636	-0.751172	-0.849216	0.140309	-0.80128	-0.448649	-0.538554	-0.119717	-0.282486	-0.693665	-0.666993	-0.865501	-0.855579	-0.839831	-0.36003	-0.289458	-0.409387	0.0187281	-0.389574	-0.396191	-1.15372	-0.377452	-1.00993	-0.0743194	-0.519145	-0.0182957	-0.582081	0.90902	-0.756543	0.205229	-0.694376	-0.600246	-0.271077	-0.524347	-0.745196	-0.769561	-0.765642	-0.856339	-0.774193	-0.0326148	-0.637899	-1.2099	-0.679959	-0.884853	-0.736862	-0.917512	-0.804069	-0.765906	-1.0927
CCL7	-0.928486	-1.19199	-1.2415	-0.591687	-0.744335	-1.12194	-0.697883	0.047182	-0.685471	-1.057	-1.16538	-0.808833	-0.602854	-0.956272	-1.16687	0.228942	-0.719709	-0.682202	-0.638936	-1.216	-1.17251	-1.01285	-0.696759	-0.919264	-1.24031	1.27563	-0.714605	-0.871149	-0.913273	-1.03412	-1.16789	0.0701884	-1.18699	-0.811163	-0.724014	-1.05787	-1.03985	-0.999164	-1.09946	-1.11587	-0.951416	-0.983269	-0.826384	-1.14712	-0.912121	-0.974657	-1.01166	-1.19488	-1.15844
CCNA1	-0.61879	-0.827158	-0.844282	-0.662897	-1.07238	-0.172254	-0.798114	-0.339512	-0.65635	-0.900337	-0.793738	-0.357122	-0.796545	-0.454503	-0.0328742	-0.837751	-1.02608	-0.180297	0.254718	-0.965405	-0.93449	-0.427341	0.132679	-0.885326	-0.175064	-0.829292	0.00169622	-0.963799	-0.0156529	-0.381505	-0.813796	-0.868185	-0.540946	-0.223674	-0.719421	-1.09867	-1.08219	-0.969329	-0.882469	-0.637725	0.375992	-1.03533	-0.180792	-0.823683	-1.026	-0.692401	-0.578009	-0.270205	-0.330842
CCNA2	0.217649	0.0496822	0.14777	-0.664052	-0.374045	0.073467	-0.150053	-0.412949	-0.0554238	0.209638	-0.381254	-0.487274	-0.452238	-0.233532	-0.00998063	-0.189274	0.272515	-0.208654	0.0414578	-0.461869	-0.0282589	-0.277967	0.122412	-0.441917	-0.0464961	-0.523431	-0.517738	-0.269238	-0.106059	0.133936	-0.310689	-0.475243	-0.672187	0.568653	-0.446326	0.0794966	-0.531958	-0.55025	0.190879	0.239252	-0.787255	-0.652307	0.711022	0.620973	0.059106	0.981867	0.183736	0.213045	0.937388
CCNB1	1.35848	0.749624	1.13343	-0.141389	-0.0170642	1.07312	0.789118	0.666367	1.02379	1.244	0.746127	0.423875	0.216135	0.532579	1.01624	0.677777	1.37665	0.558759	1.21314	0.148085	0.668206	0.612168	1.10168	0.342083	0.661976	0.433668	0.447058	0.454656	0.975521	0.88019	0.481057	0.330207	0.0963231	1.41855	0.495428	0.763835	0.392478	0.389043	1.07427	1.23064	-0.374365	-0.629801	1.66411	1.14787	0.712794	1.60498	1.13268	1.17567	1.74086
CCNB2	0.700148	0.537412	0.788965	-0.432263	-0.23541	0.790622	0.646791	0.172067	0.746413	1.03435	0.22213	0.080087	0.226272	0.0824261	0.779019	0.58457	1.31648	0.473958	0.991767	-0.0176299	0.416055	0.45698	1.0222	0.313308	0.427031	0.212744	0.558573	0.450249	0.748067	0.762349	0.383504	-0.0127465	-0.516509	1.07361	0.402692	1.00132	0.283151	0.034724	0.586168	0.863231	-0.755537	-0.395714	1.64299	1.38712	0.461861	1.61405	1.24173	1.64844	1.48657
CCNC	0.967743	1.41215	1.2769	1.419	1.24294	1.6518	1.52114	1.90536	1.69819	1.62954	1.42729	1.77975	1.50181	1.40032	0.979493	1.48914	1.07625	1.41021	1.69646	1.50351	1.32309	1.45085	1.42643	1.46723	0.906633	1.74635	1.41282	1.28641	1.3057	1.64739	1.34118	1.51157	1.23526	1.43041	1.54625	1.56408	1.65269	1.54425	1.57921	1.75015	0.956067	1.07597	1.89397	1.65993	1.83415	1.77549	1.49427	1.75972	1.88633
CCND1	-0.168785	-0.510048	0.596286	-0.304914	-0.621631	-0.473737	-0.134713	-0.107692	0.13254	-0.248143	-0.058325	-0.179676	0.54744	-0.104416	0.263431	-0.109825	0.133605	0.0551007	-0.200204	0.0428588	-0.187701	0.128022	0.204624	-0.0276157	-0.0362305	-0.235459	0.737323	0.31624	1.34493	-0.532758	0.0318683	-0.04761	0.182305	0.362071	0.0881083	0.244285	-0.0170638	-0.522612	-0.485031	0.108856	0.41532	0.241834	0.839694	-0.321764	0.636887	1.39305	0.0722758	-0.563591	-0.0429581
CCND2	1.01942	0.646813	0.920013	0.465011	1.2093	0.528185	1.36275	0.385934	0.397163	1.48792	0.846225	0.907148	1.96467	0.951172	0.724564	0.73039	0.477017	0.944609	0.456965	0.623008	0.357779	0.871867	1.40969	0.718296	0.503695	-0.0526311	1.05435	0.477297	-0.0378081	-0.00636695	0.953712	0.545927	0.700638	0.283257	1.08851	1.32173	0.604225	1.88372	0.619897	0.613674	1.28939	1.21736	1.15443	1.22811	0.831743	1.157	1.04672	1.55622	0.478331
CCND3	1.24227	1.40606	0.863813	1.05151	0.86967	1.32388	0.791445	1.10085	1.31232	0.802282	1.23072	0.908689	0.537916	1.12629	1.23312	0.825513	0.904944	0.997163	1.43595	1.40312	1.06298	1.29895	0.743546	1.02867	1.25395	0.71801	0.858398	1.15374	1.18945	0.858209	1.4929	0.88796	1.38238	1.10199	0.840357	1.02321	1.72113	0.944983	1.28134	1.48644	0.943724	1.09227	1.34948	2.42967	1.1231	1.18998	1.21717	0.872556	1.18086
CCNE1	-0.249622	-0.245364	-0.366477	-0.773659	-0.529831	0.0680954	-0.728211	-0.22894	-0.159553	-0.398465	-0.213257	-0.543656	-0.740315	-0.409778	0.403751	-0.569057	-0.340959	-0.565698	-0.706606	-0.517893	-0.175944	-0.541714	-0.421297	-0.555438	0.676343	-0.836305	-0.94079	-0.36719	-0.525289	-0.461215	-0.728451	-0.821461	-0.976812	-0.326651	-0.758333	-0.910256	-0.657036	-0.517048	0.179272	-0.0823657	-0.39939	-0.0266361	-0.172433	-0.608021	-0.816709	-0.341262	-0.337922	-0.112379	-0.322302
CCNF	-0.652288	-0.700781	-0.687399	-0.840069	-0.757299	-0.743138	-0.660072	-0.707911	-0.826997	-0.794718	-0.726223	-0.780409	-0.786134	-0.752587	-0.584051	-0.761276	-0.60684	-0.975777	-0.747585	-1.04991	-0.781733	-0.869412	-0.609548	-0.719961	-0.687165	-0.840746	-0.957684	-0.726286	-0.80853	-0.630259	-0.865176	-0.811984	-0.852481	-0.602416	-0.843384	-0.579353	-0.860738	-0.814511	-0.586798	-0.70314	-0.707496	-0.804003	-0.288995	-0.355533	-0.530801	-0.264758	-0.702009	-0.620235	-0.460134
CCNG1	1.68438	1.59368	1.78541	1.99273	1.24303	1.92365	1.68011	1.85824	1.77435	1.75496	1.93153	1.71196	1.04747	1.7162	1.48918	1.4742	1.37627	1.77161	2.106	1.72832	1.66659	1.945	1.54555	1.99276	1.94186	1.87024	1.50865	1.53931	2.23306	1.63658	1.52498	1.38683	1.65379	1.6767	1.8044	1.98635	2.1119	1.71571	1.71289	1.80279	1.5921	1.61676	1.6406	1.68545	1.66334	1.6065	1.42961	1.62052	1.74259
CCNG2	0.213395	0.779774	0.317049	0.363172	0.353519	0.248421	0.345866	0.236672	0.11405	0.272517	0.174199	0.319317	0.343119	0.0427912	-0.000776458	0.243239	-0.102232	0.191442	0.263902	0.578159	0.380245	0.37147	0.273324	0.165317	0.0160472	0.578603	0.12634	0.0343471	-0.0794999	0.367695	0.375352	0.510248	-0.110817	0.188311	0.464645	0.708832	0.184451	-0.0776468	0.207109	0.0444237	-0.188472	-0.123935	0.473546	1.13249	0.570606	0.955625	0.339393	0.548166	0.404259
CCNI	2.37344	2.42373	2.32076	2.38477	2.33301	2.39906	2.4161	2.32406	2.40582	2.49875	2.40369	2.61391	2.3775	2.31829	2.24261	2.21038	2.32494	2.45607	2.3611	2.29978	2.3879	2.38852	2.3688	2.49057	2.27406	2.32567	2.4374	2.38785	2.23471	2.38671	2.2091	2.20713	2.54006	2.19572	2.30288	2.6172	2.37436	2.37295	2.36455	2.40379	2.29587	2.68228	2.57382	2.50932	2.57765	2.56582	2.3784	2.49404	2.42586
CCNJ	-0.915546	-0.884296	-0.809083	-0.966112	-0.905909	-1.17416	-1.06031	-0.872433	-1.09312	-1.11978	-1.1708	-0.937633	-0.809705	-0.791789	-1.07316	-0.909063	-1.0638	-0.98201	-0.910623	-1.01775	-0.949587	-0.815175	-0.940775	-0.860359	-0.977628	-0.983157	-1.03718	-1.00885	-0.854261	-0.946351	-0.903124	-0.823088	-0.940394	-0.891653	-0.771856	-0.932361	-0.916938	-0.795079	-0.808201	-1.10519	-1.06398	-0.721032	-0.845752	-0.655151	-0.755248	-0.242148	-0.904541	-0.501162	-0.786335
CCNK	-1.12283	-1.08644	-1.16838	-1.26367	-1.13253	-1.25217	-1.09162	-1.00105	-1.18252	-1.23603	-1.11686	-1.05964	-1.11913	-1.08621	-1.0959	-1.15956	-0.952008	-1.06456	-0.958959	-1.02684	-1.16885	-0.928292	-1.03232	-1.16959	-1.20856	-1.20692	-1.33302	-1.35854	-0.982947	-1.15296	-1.01029	-1.33995	-0.884773	-1.03815	-0.808714	-1.06396	-0.74125	-1.14158	-1.0739	-0.807173	-1.01649	-0.762144	-1.03943	-1.17843	-1.16228	-0.884224	-1.12652	-1.15385	-1.14037
CCNL1	0.717976	1.12655	0.804477	0.842807	1.10351	1.05398	1.0369	0.564303	0.61587	0.982618	0.826572	1.06873	1.4349	1.21474	0.340095	0.978928	0.852725	0.566567	0.654907	0.735247	0.655803	0.526683	0.859554	0.766384	0.555773	1.32099	1.2674	0.758094	0.931942	0.703528	0.659177	1.11355	1.20023	0.167201	0.860841	0.164746	0.895881	0.937826	1.10476	0.631195	0.505909	0.883276	0.892481	1.1697	1.02398	1.00614	0.524288	1.02408	1.02959
CCNL2	-0.000188735	0.537492	0.127	-0.109669	0.788339	-0.146162	0.123396	-0.720198	-0.288971	-0.192166	-0.522137	-0.314854	0.551759	0.430999	-0.415038	0.121474	0.0507134	-0.629207	-0.399029	-0.215191	-0.481059	-0.863955	-0.364645	-0.0807363	-0.389202	-0.100831	0.31952	-0.333928	0.0453829	-0.386197	-0.701495	0.283979	-0.53746	-0.665148	0.0664363	-0.807344	-0.512606	-0.178002	0.186612	-0.135785	-0.505239	0.189396	-0.504738	0.570482	0.25944	-0.328974	-0.312465	0.680378	0.150597
CCNT1	-0.0795212	-0.361402	-0.48895	-0.217528	-0.371521	-0.198535	-0.282852	-0.492996	-0.323628	-0.381428	-0.389178	-0.240648	-0.316441	-0.158388	-0.240497	-0.482732	-0.291169	-0.139072	-0.469767	-0.43016	-0.539223	-0.574089	-0.419392	-0.385216	-0.484911	-0.473928	-0.421709	-0.443062	-0.384138	-0.643991	-0.0481065	-0.321596	-0.230184	-0.260461	-0.351118	-0.492487	-0.377016	0.125186	-0.34753	0.0161288	0.00836309	0.0160555	-0.0991184	-0.22071	-0.0818813	-0.145438	-0.473291	-0.236005	-0.225268
CCR2	-1.22023	-1.2175	-0.953309	-0.960914	-1.06968	-0.945405	-0.951241	-1.00333	-0.716518	-1.05771	-1.11334	-1.07884	-1.21743	-1.26495	-1.25668	-1.06335	-0.953263	-1.03382	-0.266018	-0.599989	-1.15643	-1.09164	-1.26138	-0.859419	-0.861359	-0.662213	-1.1126	-0.498747	-0.852229	-1.00064	-1.05139	-1.16441	-1.09136	-0.775963	-0.934218	-1.09685	-1.02396	-1.20664	-1.05576	-0.960234	-1.1034	-1.18942	-1.12154	-1.1941	-1.05282	-1.1197	-1.22598	-1.21541	-1.20749
CCR3	-1.34809	-1.2879	-1.38068	-1.4361	-1.23311	-1.35568	-1.24801	-1.29863	-1.40708	-1.38284	-1.28609	-1.19153	-1.27692	-1.3662	-1.38886	-1.36553	-1.33603	-1.27799	-1.26403	-1.40768	-1.31888	-1.30552	-1.40687	-1.30621	-1.44176	-1.1297	-1.39735	-1.31542	-1.34895	-1.20155	-1.16474	-1.27958	-1.28349	-1.14491	-1.23543	-1.09894	-1.25333	-1.29311	-1.34178	-1.3447	-1.36961	-1.31705	-1.33365	-1.29581	-1.36655	-1.26934	-1.35286	-1.27502	-1.38806
CCR4	-1.1758	-1.34203	-1.31386	-1.27635	-1.39743	-1.22764	-1.16376	-1.13355	-1.28425	-1.25271	-1.23807	-1.22503	-1.24115	-1.26269	-1.42783	-1.21583	-1.22503	-1.09775	-1.06278	-1.30303	-1.14952	-1.28248	-1.28298	-1.16231	-1.25346	-0.946285	-1.11849	-1.11821	-1.10897	-1.32762	-1.25713	-1.17231	-1.0424	-1.27785	-1.257	-1.28297	-1.08377	-1.31028	-1.25154	-1.2004	-1.1821	-1.22226	-1.18829	-1.24935	-1.10832	-1.15029	-1.36741	-1.29354	-1.2538
CCR5	0.189467	0.138444	0.0586558	0.613581	0.216674	0.429848	0.196607	0.276016	0.240895	-0.0135819	0.100796	0.218566	0.292613	0.194944	0.322842	0.440191	0.177749	0.579671	0.942354	0.980293	0.0744428	0.539768	0.246689	0.928524	0.436879	1.1999	0.564324	1.56042	0.521931	0.132344	0.470396	0.38068	0.592519	0.311955	0.647614	0.330861	0.390683	0.0562205	0.235488	0.371158	0.157054	-0.141228	0.165009	0.279359	-0.100008	-0.0259728	0.296505	0.0942721	-0.198693
CCR6	-1.33077	-1.31345	-1.20699	-1.17747	-1.27918	-1.35534	-1.15839	-1.25139	-1.32934	-1.32133	-1.27065	-1.16777	-1.35204	-1.44832	-1.39884	-1.22682	-1.30627	-1.34133	-1.22613	-1.18329	-1.26132	-1.2502	-1.22944	-1.23487	-1.19246	-1.21422	-1.32362	-1.20998	-1.25989	-1.27724	-1.30888	-1.34335	-0.991434	-1.18044	-1.22468	-1.19161	-1.16482	-1.38238	-1.21916	-1.22483	-1.37598	-1.19267	-1.255	-1.24916	-1.17806	-1.29786	-1.38941	-1.34804	-1.23847
CCR7	-1.2058	-1.15659	-1.01479	-0.499788	-1.05656	-1.01685	-0.932451	-0.875244	-0.984082	-1.18687	-1.07583	-0.88655	-1.14285	-1.28283	-1.18079	-1.22022	-1.23778	-1.04618	-1.18604	-1.09822	-1.17755	-1.02768	-1.28168	-0.994253	-1.16186	-1.06726	-1.16635	-0.617748	-1.14571	-0.947658	-1.15743	-1.19737	-1.31394	-0.986504	-1.13205	-1.0816	-1.01139	-1.2521	-1.13096	-1.12612	-1.15473	-1.03986	-1.14439	-1.18821	-1.1167	-1.06005	-1.17125	-1.20871	-1.13831
CCRL2	-0.414371	-0.817034	-0.862891	0.236124	-0.721239	-0.137664	-0.380355	-0.502722	-0.226965	-0.506581	-0.0859223	-0.49932	-0.613041	-0.472885	-0.270728	-0.370746	-0.827121	0.090437	-0.186849	-0.153346	-0.467699	0.167651	-0.45029	-0.272108	-0.846428	0.986122	-0.535379	0.422662	-0.382779	-0.329093	-0.760158	-0.537927	-0.230566	-0.648832	-0.130609	-0.122894	-0.406601	-0.724716	-0.701348	-0.0749708	-0.585124	-0.768562	-0.584607	-0.321343	-0.670908	-0.555735	-0.457417	-0.809977	-0.477755
CCRN4L	-1.01106	-1.07562	-1.14543	-0.987587	-1.09283	-0.951347	-1.00604	-0.91946	-0.976399	-0.937033	-1.02973	-0.889726	-0.962796	-0.83907	-1.10941	-0.921165	-1.00387	-1.03332	-0.929278	-0.957879	-1.09766	-1.05176	-1.07726	-1.074	-1.03234	-0.785038	-1.08058	-1.10683	-0.950248	-0.929262	-0.976884	-0.938762	-0.756631	-0.961594	-1.18185	-0.917645	-0.936972	-0.989082	-0.956112	-1.09671	-1.03565	-1.00369	-0.936283	-0.988302	-0.96096	-0.988796	-1.01811	-1.02483	-0.976234
CCS	-0.318557	-0.214141	-0.0915703	-0.0606738	-0.072045	-0.400084	-0.283378	-0.327178	-0.262035	-0.483546	-0.358122	-0.355583	-0.0851146	-0.0882867	-0.125543	-0.344966	-0.144464	-0.412821	-0.441455	-0.197749	-0.358929	-0.0513896	0.0181197	-0.302182	-0.200813	-0.0308889	-0.165488	-0.336461	-0.292534	-0.0304394	-0.129312	0.00784663	-0.0958598	-0.316956	-0.200202	-0.148136	-0.427288	-0.719088	-0.614398	-0.31644	-0.118421	0.31867	-0.483757	-0.160201	-0.141709	-0.336836	-0.376641	-0.23237	-0.342538
CCT2	1.66844	1.59448	1.50822	1.67418	1.84392	1.69197	1.83084	1.44824	1.57288	1.8535	1.25836	1.71608	1.87862	1.79222	1.49118	1.83589	1.55282	1.67706	1.84723	1.65618	1.72491	2.02166	1.86502	1.82879	1.62499	1.31924	1.56112	1.31212	1.71546	1.70306	1.74355	1.72446	1.50815	1.83566	1.9393	1.89496	1.97396	1.83194	1.56368	1.94235	1.52619	1.58132	2.03129	2.01765	1.99013	2.16413	1.87657	1.59498	1.99513
CCT3	1.59594	1.42666	1.79174	1.44294	1.46697	1.45911	1.55932	1.50143	1.63165	1.63838	1.61843	1.47588	1.4517	1.49564	1.57494	1.56351	1.62302	1.59851	1.60558	1.47439	1.51191	1.7356	1.7228	1.60464	1.43064	1.54857	1.54763	1.60912	1.69304	1.65363	1.57504	1.42768	1.83383	1.60286	1.68277	1.52181	1.63673	1.50673	1.76226	1.69883	1.54565	1.77973	1.82964	1.83815	1.87681	2.19293	1.74836	1.96066	1.88672
CCT5	1.87967	1.77191	1.83985	1.57925	1.76197	1.83402	1.76847	1.7846	1.87631	1.8901	1.84037	1.70979	1.55488	1.56775	1.70719	1.82321	2.04032	1.7884	1.92724	1.64653	1.75647	2.06329	1.88217	1.91659	1.70823	1.80965	1.764	1.79292	2.09153	1.96315	1.68353	1.6453	1.60841	1.93735	1.89893	1.68208	1.93926	1.72298	1.79171	2.11696	1.78194	1.61248	2.0961	1.73151	1.74474	2.23767	2.07106	1.97641	2.12058
CCT6A	1.58319	1.56278	1.54369	1.26202	1.45452	1.70108	1.47037	1.4784	1.78885	1.59619	2.00543	1.64968	1.8903	1.75761	1.62906	2.18194	1.72685	1.46905	1.61403	1.53282	1.57714	1.7768	1.63457	1.50704	1.43464	1.31436	1.66652	1.45995	1.71724	2.46673	1.51376	1.55172	1.57918	1.8912	1.6307	1.59598	1.66609	1.72187	1.72766	1.64718	1.45549	1.37843	1.93802	1.60272	1.5319	1.75167	1.74863	1.92456	1.44482
CCT7	1.64274	1.46854	1.72884	1.38841	1.45512	1.61511	1.55963	1.51588	1.46866	1.6355	1.51523	1.3586	1.3987	1.4547	1.57321	1.44606	1.56582	1.61301	1.66662	1.55589	1.68	1.68946	1.73325	1.47307	1.6392	1.44039	1.43641	1.49262	1.85106	1.61711	1.5705	1.43489	1.49335	1.79717	1.55759	1.61904	1.68006	1.41773	1.66885	1.63272	1.63274	1.66569	1.8286	1.60675	1.66538	1.82087	1.74304	1.77071	1.73227
CCT8	0.366093	0.415889	0.368801	0.288746	0.353366	0.443422	0.447127	0.417609	0.543925	0.465929	0.409658	0.478179	0.423056	0.539976	0.390065	0.378026	0.342325	0.376636	0.478289	0.393956	0.348484	0.44827	0.441224	0.329055	0.339276	0.413898	0.363768	0.360879	0.513697	0.516241	0.371548	0.337198	0.554748	0.46845	0.403359	0.480362	0.553872	0.370994	0.433443	0.434534	0.475925	0.322051	0.495627	0.544358	0.488476	0.459385	0.405243	0.524869	0.504657
CD14	2.03599	1.92985	1.81828	2.13041	2.38771	1.94261	1.98777	2.4169	2.0456	1.80996	2.11461	1.90078	2.07421	2.06801	2.19196	2.21762	2.00452	2.30206	2.3564	2.6613	2.18462	2.06358	2.17496	2.46685	1.90807	2.85475	2.19484	2.82503	2.32762	1.83771	2.26942	2.41431	2.33062	2.1875	2.57001	2.21262	2.30607	1.71116	2.13538	2.42772	2.19034	0.863034	1.50624	1.50508	1.74136	1.00894	2.32993	1.51837	1.40919
CD151	0.497568	0.0938144	0.0484653	0.349267	0.287448	0.423438	0.491607	0.575427	-0.0519514	0.480057	0.389607	0.455769	0.402524	0.520055	0.123843	0.479334	0.903664	0.45508	0.614776	0.846877	0.442963	0.539696	0.553141	0.176035	0.597028	-0.0682884	-0.0954621	0.401208	0.905867	0.302203	0.606683	0.316978	0.432972	1.01628	0.126541	0.600706	0.556402	0.25083	0.252516	0.364314	0.651528	-0.188912	0.0569439	-0.960361	-0.44924	-0.285791	0.144014	-0.26283	0.209784
CD160	-1.37006	-1.41488	-1.33517	-1.42124	-1.44419	-1.3627	-1.28186	-1.01668	-1.26451	-1.34554	-1.28668	-1.24531	-1.40741	-1.30016	-1.38477	-1.31627	-1.27431	-1.15391	-1.30513	-1.34543	-1.3113	-1.28013	-1.2772	-1.03304	-1.33622	-1.17393	-1.37263	-1.26549	-1.2313	-1.314	-1.41244	-1.41278	-1.04689	-1.42118	-1.28671	-1.32004	-1.27277	-1.38761	-1.37062	-1.12412	-1.28939	-1.33153	-1.0457	-1.22554	-1.02491	-1.00778	-1.31258	-1.22342	-1.22557
CD164	1.21615	1.75276	1.09362	1.57026	1.41726	1.42215	1.34836	1.70252	1.43306	1.23645	1.07764	1.37111	1.60412	1.37214	1.09722	1.44132	1.25632	1.44344	1.53073	1.38795	1.24348	1.44744	1.23736	1.40254	1.05957	1.75867	1.0933	1.34422	1.43383	1.52063	1.30675	1.55737	1.23181	1.56464	1.35006	1.30088	1.31789	1.37019	1.46437	1.67793	0.994524	0.31924	0.80351	1.28266	1.26632	1.09867	1.17111	0.809852	1.26903
CD177	-1.16216	-1.24877	-1.1102	-1.2699	-1.1676	-0.982256	-1.17506	-1.18042	-0.941882	-1.1551	-1.16444	-1.13102	-1.13006	-1.24708	-1.28092	-1.16191	-1.14561	-1.13491	-1.16702	-1.15699	-1.26687	-1.28723	-1.25703	-1.20468	-1.29514	-1.21169	-1.34621	-1.24956	-1.00663	-1.2019	-1.10213	-1.25722	-0.984863	-1.2577	-1.20365	-1.23843	-1.12778	-1.40179	-1.28666	-1.09667	-1.27051	-0.998846	-1.16873	-1.25007	-1.04093	-1.20873	-1.30977	-1.16038	-1.08158
CD180	-0.503174	-1.1771	-0.954904	-0.714792	-0.301333	-1.11885	-0.648506	-0.947389	-1.0712	-0.86116	-0.864196	-0.919172	-1.01605	-0.73876	-0.605498	-0.904037	-0.733102	-0.210688	-0.590222	-0.528785	-0.921494	-0.562687	-0.857031	-0.771503	-1.02533	-0.0692594	-0.922133	0.439363	-0.705544	-1.06092	-0.800641	-0.852992	-0.922848	-0.780474	-0.430763	-0.462585	-0.752057	-1.00135	-1.14711	-0.860016	-0.340239	-1.14364	-1.09946	-0.714517	-1.31346	-1.02862	-0.631664	-1.12261	-1.05731
CD19	-1.25682	-1.2822	-1.30676	-1.25082	-1.30925	-1.22522	-1.27705	-1.19778	-1.23989	-1.35028	-1.22686	-1.34387	-1.24948	-1.31179	-1.21116	-1.11003	-1.2178	-1.13797	-1.12319	-1.12685	-1.30389	-1.14812	-1.21885	-1.28503	-1.25274	-1.04973	-1.13004	-1.2199	-1.30075	-1.27586	-1.1688	-1.28147	-0.930051	-1.2142	-1.20352	-1.15393	-1.28141	-1.29063	-1.31188	-1.29788	-1.24199	-1.04846	-1.14324	-1.34864	-1.33356	-1.23683	-1.39673	-1.26391	-1.27323
CD207	-1.35544	-1.37208	-1.27626	-1.34004	-1.30078	-1.51564	-1.26584	-1.12481	-1.3929	-1.32659	-1.22779	-1.28063	-1.38202	-1.26079	-1.32868	-1.26502	-1.29372	-1.29647	-1.35009	-1.40795	-1.28477	-1.32308	-1.1787	-1.28618	-1.16393	-1.227	-1.39113	-1.34231	-1.30511	-1.27706	-1.27073	-1.30135	-0.939841	-1.15734	-1.21633	-1.19933	-1.32276	-1.2628	-1.34963	-1.28162	-1.29459	-1.33546	-1.38108	-1.33973	-1.2508	-1.25092	-1.42495	-1.21745	-1.22031
CD226	-1.22585	-1.38841	-1.28602	-1.23958	-1.05213	-1.19385	-1.12659	-1.24085	-1.23346	-1.18086	-1.31645	-1.12073	-1.28547	-1.1195	-1.31163	-1.12764	-1.29023	-1.29788	-1.23503	-1.11317	-1.19657	-1.11596	-1.16435	-1.3169	-1.3433	-0.678791	-1.30339	-0.944376	-1.31739	-1.18142	-1.28416	-1.15291	-1.16093	-1.22322	-0.89026	-1.07778	-1.26096	-1.19069	-1.27915	-1.30098	-1.21522	-1.34194	-1.25232	-1.09277	-1.12291	-1.153	-1.32415	-1.37594	-1.25176
CD248	0.499263	0.385955	1.05487	0.74536	1.11983	0.447485	0.731931	0.0369859	1.02569	0.590277	0.29161	0.0700974	-0.023674	0.737068	0.8205	0.519012	0.430245	0.456726	0.588951	0.379811	0.157255	1.03879	0.23412	0.611318	0.513459	0.811776	0.390244	1.18123	0.410144	1.91474	0.746702	0.407195	0.331121	0.957235	0.697822	0.607407	-0.279248	0.522222	-0.012601	0.905212	0.293647	0.218875	0.503431	-0.0885336	0.129856	0.0789001	0.277972	0.053778	0.36491
CD27	-0.730206	-0.88309	-0.875902	-0.444061	-0.801979	-0.695973	-0.681673	-0.63209	-0.612368	-0.581134	-0.568345	-0.755991	-0.660036	-0.693289	-0.804058	-0.875035	-0.828143	-0.478334	-0.73304	-0.573416	-0.815279	-0.839517	-0.822879	-0.528954	-0.795528	-0.414783	-0.802692	-0.461316	-0.654228	-0.791774	-0.779056	-0.785204	-0.556597	-0.598929	-0.832908	-0.56029	-0.747329	-1.12733	-1.03557	-0.340359	-0.79042	-0.772272	-0.714458	-0.781286	-0.665756	-0.7262	-0.83575	-0.811513	-0.634004
CD28	-1.38169	-1.35275	-1.40195	-1.30959	-1.29939	-1.24436	-1.13306	-1.20496	-1.15785	-1.27873	-1.10498	-1.24125	-1.23154	-1.24928	-1.42363	-1.32236	-1.30947	-1.20102	-1.30061	-1.28903	-1.21976	-1.22736	-1.30014	-1.24036	-1.33211	-1.09699	-1.2135	-1.11554	-1.31588	-1.24013	-1.27406	-1.36087	-1.10289	-1.26174	-1.33681	-1.27125	-1.26244	-1.32534	-1.25507	-1.16183	-1.27462	-1.25036	-1.23992	-1.29211	-1.22101	-1.17697	-1.32269	-1.32887	-1.25223
CD2AP	0.231873	0.766982	0.372621	0.537171	0.587993	0.672978	0.427294	0.976478	0.731119	0.431754	0.450447	0.505632	0.609232	0.76383	0.674708	0.387638	0.445884	0.559228	0.425773	0.633803	0.473528	0.410767	0.798702	0.612801	0.698081	0.798988	0.365957	0.681089	0.581217	0.285234	0.567053	0.443719	0.728652	0.409145	0.307726	0.50382	0.210326	0.642405	0.649925	0.711048	0.501192	0.339533	-0.0134286	0.355625	0.290741	-0.552333	0.124975	0.0455938	0.0884969
CD2BP2	0.441752	0.419481	0.405617	0.394399	0.46782	0.402483	0.455429	0.501568	0.426401	0.432375	0.665705	0.379152	0.420598	0.452906	0.395373	0.425449	0.539814	0.402823	0.524601	0.163056	0.618338	0.398079	0.401136	0.531353	0.452092	0.263726	0.316198	0.316594	0.506539	0.385597	0.497082	0.332064	0.548529	0.5497	0.438999	0.343108	0.62529	0.531583	0.382082	0.733112	0.527567	0.663461	0.507528	0.435496	0.394156	0.548073	0.341	0.3393	0.491398
CD300A	-0.266541	-0.532867	-0.500895	-0.323195	-0.40751	-0.438889	-0.110952	0.00545162	-0.436316	-0.222173	-0.459601	-0.30278	-0.368878	-0.504851	-0.494606	-0.266325	-0.353051	-0.147793	-0.187094	-0.17312	-0.153489	-0.407504	-0.232231	0.0744988	-0.280837	0.174172	-0.366718	-0.00335809	-0.403339	-0.502461	-0.328046	-0.185935	-0.374741	-0.37907	0.118056	-0.266442	-0.304435	-0.563911	-0.45261	-0.109309	-0.355442	-0.720546	-0.363098	-0.448388	-0.395985	-0.646148	-0.246044	-0.503494	-0.390058
CD34	-0.372244	-0.519012	-0.368949	-0.223737	-0.152509	-0.470005	-0.286362	0.0665995	0.164858	-0.368226	-0.160748	-0.590572	-0.702686	-0.302906	-0.165394	-0.572158	-0.371461	-0.0538977	-0.156248	-0.0750162	-0.523239	0.120003	-0.538277	-0.2166	0.754623	-0.268997	-0.464824	0.048809	-0.654179	-0.400637	-0.217355	-0.532914	-0.73027	-0.571844	-0.354259	-0.440476	-0.256251	-0.500586	-0.344049	0.373073	0.673794	-0.0517307	-0.754833	-0.766715	-0.4742	-0.405365	-0.745698	-0.66558	-0.795044
CD36	-1.05883	-0.849018	-0.503258	-0.313693	0.058486	-0.956814	-1.02009	-0.780006	0.0370299	-0.942672	-1.11068	-1.10172	-0.908036	-0.88403	-0.70982	-0.999432	-0.928288	-0.770453	-0.78095	-0.966344	-1.08522	-0.396117	-1.09891	-1.0209	-1.03561	0.529967	-0.945743	-0.178541	-0.470118	-0.619092	-1.03549	-0.688541	-0.925446	-0.931165	-0.890598	-0.976077	-1.04607	-0.679117	-1.0231	-0.917961	-1.06831	-1.07786	-0.777208	-0.993715	-0.925927	-0.701709	-0.335007	-1.00889	-0.910919
CD37	0.215416	-0.0611354	-0.190024	0.711877	0.381596	0.0424167	-0.232851	0.00137077	0.0872809	-0.334541	0.550545	0.10345	-0.210197	0.0207877	0.566926	0.0495781	-0.356618	0.561385	0.527197	0.679479	0.128277	0.52329	-0.00788252	0.507414	0.267092	0.854936	-0.182052	0.967359	0.0449922	-0.0605795	0.156537	0.298616	0.252322	0.159428	0.534771	0.573253	0.305982	-0.0937735	0.176135	0.295537	-0.0253065	-0.782825	-0.425774	0.388348	-0.108294	-0.611958	0.0724925	-0.239202	-0.432719
CD3D	-0.860519	-0.499858	-0.547441	0.388373	-0.510695	-0.0797322	-0.725501	0.159954	-0.0360365	-0.629	-0.739076	-0.676554	-1.01382	-0.82945	-0.587903	-0.433774	-0.599157	0.161038	-0.0192486	0.366391	-0.828691	-0.260458	-0.908213	-0.136647	-0.647308	0.54512	-0.386511	1.31086	-0.629296	-0.0870465	-0.503094	-0.96634	-0.681712	0.0714708	-0.528207	-1.02523	-1.05052	-1.04583	-0.723513	0.294127	-0.59064	-0.946836	-0.873704	-0.775464	-0.550629	-0.837923	-0.647029	-0.457592	-0.888657
CD3E	-1.16397	-0.920377	-0.818162	-0.863066	-0.91182	-1.03491	-1.1079	-0.765552	-0.939252	-1.1375	-0.994705	-1.07757	-1.16551	-1.1327	-1.19775	-1.06246	-0.992894	-0.897078	-0.97937	-0.893443	-0.996082	-1.09207	-1.20382	-1.16881	-1.0096	-0.690428	-1.24883	-0.455707	-1.02225	-1.06355	-1.1765	-1.03357	-1.17974	-1.00148	-1.16144	-1.18616	-1.1653	-1.23366	-1.09526	-0.987627	-1.04676	-1.10103	-1.12908	-1.05582	-0.92617	-0.981801	-1.16811	-1.12149	-1.08069
CD3G	-1.20123	-1.1005	-1.14181	-0.927241	-1.18606	-0.848679	-1.21496	-0.941599	-0.985561	-1.21856	-1.21267	-1.21474	-1.24863	-1.24419	-1.168	-1.16698	-0.956268	-0.934753	-1.05641	-0.749608	-1.28018	-1.03069	-1.18326	-1.04132	-1.14145	-0.281431	-0.95333	-0.0166447	-1.05408	-1.07693	-0.960868	-1.08333	-0.855951	-0.832209	-1.23661	-1.11355	-0.921409	-1.30398	-1.22547	-0.814946	-1.17376	-1.22431	-1.07799	-1.30982	-1.02558	-1.03146	-1.18161	-1.13103	-1.19667
CD40	-0.71386	-0.960119	-0.996638	-0.745329	-0.60987	-0.917581	-0.796256	-0.657723	-0.700783	-0.811754	-0.766323	-0.891837	-0.953993	-0.890307	-0.83727	-0.790533	-0.962059	-0.735732	-0.710956	-0.751516	-0.83652	-0.692487	-0.953635	-0.794896	-0.497433	-0.635592	-0.8497	-0.233716	-0.877792	-0.553406	-0.847264	-0.827177	-0.828143	-0.666425	-0.66293	-0.838004	-0.725367	-0.866171	-0.87981	-0.774634	-0.715351	-0.972352	-0.99292	-0.936889	-0.81443	-0.935106	-0.936447	-0.921052	-0.917059
CD44	0.5491	1.31728	0.846537	1.09492	1.4249	1.06151	1.03182	1.35723	0.948632	0.834018	0.514995	1.13052	1.30533	1.31416	0.718233	1.2878	1.2948	1.2428	1.07697	0.691765	1.01565	0.773495	1.08172	1.02577	1.43423	0.918718	2.27926	0.94211	0.831482	0.798412	1.11265	1.59736	1.68258	1.1393	1.01441	1.12483	1.1189	1.22567	0.964152	1.20267	1.41177	0.0543701	0.314318	-0.307473	0.247283	0.226686	0.580941	0.591578	0.357742
CD47	0.844279	0.465583	0.677594	0.415732	0.926223	0.507535	0.583761	2.22262	0.496123	0.468801	0.968716	0.560323	0.456459	1.96531	0.133722	0.586151	0.532378	0.460417	0.899365	0.454081	0.327142	0.784152	0.538435	-1.45676	1.02702	0.731785	0.558909	0.500369	0.172843	0.35816	0.31345	0.638842	0.55756	0.426681	0.478116	0.378488	0.247173	0.479308	0.483637	0.498907	0.520509	0.0577173	0.523338	0.430232	0.444404	0.52564	0.651386	0.407346	0.659009
CD48	-0.258447	-0.0739328	-0.563565	1.00747	-0.403777	0.175483	-0.0463956	0.754942	0.296333	-0.0256664	-0.114759	-0.163224	-0.344281	-0.438739	-0.413933	0.0783135	0.141381	0.855028	0.755333	0.395099	-0.678205	0.0606507	0.0458921	0.937531	-0.17296	1.07291	-0.195222	1.17947	0.160699	0.393292	0.144578	-0.798465	-0.182708	0.109487	0.292096	-0.698558	-0.350774	-0.224273	-0.134721	0.485157	0.121492	-1.07313	-0.298443	0.62448	0.162412	-0.439954	-0.0722398	-0.505492	-0.00254695
CD52	-0.648934	-0.488106	-0.414167	0.93792	0.24592	-0.367389	-0.115877	0.343038	0.474699	-0.171446	-0.616045	-0.581926	-0.460434	-0.718177	-0.230823	-0.15566	-0.282146	0.325751	0.447992	0.254642	-0.661531	0.17045	0.39479	0.119806	-0.346641	1.59129	-0.677063	1.66267	0.244527	0.123619	-0.471222	-0.735674	-0.519787	0.0760525	-0.405935	-0.647993	-0.729969	-0.615617	-0.611673	0.102455	-0.353772	-0.858544	-0.386983	-0.808793	-0.194461	-0.705841	-0.303953	-0.480789	-0.578809
CD53	1.78339	1.59184	1.33083	2.05586	2.0476	1.80687	1.60934	2.08039	1.84429	1.51973	2.04471	1.68304	1.69805	1.60673	1.78812	1.86112	1.49869	2.03346	2.23582	2.27856	1.7304	2.0135	1.85302	2.33385	1.6071	2.67958	1.80759	2.44981	1.82383	1.64096	1.78904	1.97927	2.01256	1.66669	2.28808	1.87764	2.18	1.58416	1.74629	1.95762	1.69908	0.667855	1.37423	1.85024	1.69921	0.710822	1.88465	1.47185	1.16673
CD5L	-1.09299	-1.18209	-1.003	-1.16116	-0.823084	-1.0842	-1.08383	-0.936212	-1.09078	-0.973165	-0.965779	-0.860937	-0.983744	-1.13834	-1.11405	-0.947246	-1.12677	-1.04026	-1.15588	-1.12034	-0.988423	-1.07356	-1.12184	-1.05934	-1.12691	-0.993188	-1.11715	-0.507011	-1.11719	-1.20288	-1.10786	-1.09299	-0.996623	-1.0288	-0.966248	-1.03138	-1.07619	-1.2042	-0.992104	-1.16296	-1.05096	-0.997718	-1.08219	-0.271	-1.03678	-0.954644	-1.11557	-1.1129	-1.08826
CD63	3.23494	2.94953	2.90256	3.18069	3.1197	3.20374	3.35394	3.14921	3.07452	3.29198	3.13457	3.17867	3.09112	3.11727	3.13237	2.94396	3.04607	3.29153	3.20983	3.23668	3.15747	3.27387	2.89881	3.07056	3.03429	3.20119	3.12563	3.16185	3.09375	2.90056	3.10915	3.08044	3.17492	3.17951	3.07324	3.0711	3.14192	3.14208	2.89351	3.27043	3.13892	2.67412	2.99161	2.81261	2.92161	2.9537	2.89324	2.60493	2.95392
CD68	-0.543592	-0.844266	-0.79632	-0.304163	-0.5336	-0.665889	-0.626008	-0.289879	-0.790182	-0.767411	-0.331268	-0.40228	-0.760575	-0.517371	-0.33525	-0.615636	-0.539284	-0.177089	-0.673647	-0.630741	-0.636037	-0.361515	-0.789915	-0.762674	-0.663487	0.452563	-0.415468	0.167459	-0.584065	-0.355874	-0.515246	-0.37452	-0.705947	-0.716019	-0.450447	-0.540587	-0.71477	-1.05574	-0.776362	-0.563331	-0.50939	-1.11715	-0.885143	-0.658569	-0.919353	-1.03212	-0.693869	-0.89141	-1.15335
CD79A	-1.09927	-1.1135	-1.13411	-0.94568	-1.02167	-1.11336	-1.02992	-1.11431	-1.15297	-0.927199	-0.990455	-1.12059	-1.09485	-1.2377	-1.12615	-0.973147	-1.08739	-0.970063	-1.15033	-1.18664	-1.08363	-0.956096	-1.01766	-0.74302	-1.16404	-1.05443	-0.859808	-0.985943	-1.05105	-1.0858	-1.10704	-1.19569	-0.792019	-1.10149	-1.09644	-1.11612	-1.13394	-1.15944	-0.982468	-1.02434	-1.00308	-0.837524	-1.14724	-1.12198	-1.02655	-1.05618	-1.27263	-1.16722	-1.11994
CD79B	-1.02741	-1.21686	-1.0855	-1.17879	-1.01655	-1.12175	-0.894435	-0.898062	-1.00769	-1.02041	-0.867081	-1.10191	-1.10081	-1.07582	-1.1042	-1.19781	-1.1433	-1.1113	-1.08818	-1.15983	-1.12761	-1.06484	-1.10441	-0.988615	-1.12173	-1.00373	-1.15085	-1.07019	-1.16425	-1.16701	-1.0391	-1.14398	-0.886084	-1.08343	-1.16528	-0.955509	-0.836913	-0.95618	-1.04625	-1.04238	-1.04054	-0.990142	-1.0611	-1.07526	-0.96911	-0.893481	-1.13136	-1.11563	-0.938471
CD81	2.18666	2.13162	2.06819	2.46375	2.29473	2.24714	2.12266	2.04221	2.15092	2.20498	2.30189	2.2152	2.183	2.08974	2.364	2.25726	2.01579	2.4388	2.23159	2.21474	2.16659	2.31209	2.07739	2.17266	2.32193	2.29933	2.36608	2.38219	2.10445	2.2973	2.52716	2.32176	2.57494	2.30084	2.34967	2.50259	2.41975	2.23698	2.36129	2.15117	2.45782	2.31101	2.39793	2.16764	1.89158	1.95931	2.23174	2.07579	1.96385
CD83	0.409704	0.221402	0.908402	0.97115	0.606116	1.11096	0.834102	0.625084	0.364055	0.677111	0.859911	0.732934	0.718133	0.998032	0.726335	0.725102	0.543987	0.850983	0.552453	0.315809	0.136657	0.73068	1.17936	1.41941	0.416834	0.509128	1.30701	1.27111	0.522687	0.282909	0.415689	0.396327	1.1114	0.349436	1.00853	0.666145	0.376571	0.651303	0.730702	0.627132	0.716925	0.238629	0.586832	0.731304	0.829936	0.32833	0.351349	0.363345	0.334011
CD84	-0.813849	-0.657239	-0.889121	-0.669672	-0.573951	-0.719546	-0.838576	-0.588842	-0.707613	-0.807261	-0.556283	-0.801556	-0.696111	-0.777378	-0.686645	-0.642772	-0.804701	-0.594126	-0.521078	-0.328273	-0.704484	-0.618117	-0.732156	-0.539919	-0.716814	-0.265074	-0.765795	-0.425766	-0.676731	-0.922075	-0.744375	-0.505793	-0.597006	-0.729865	-0.577996	-0.701396	-0.658027	-0.874734	-0.74963	-0.642841	-0.710496	-0.972584	-0.837788	-0.484539	-0.733116	-0.775688	-0.699979	-0.846285	-0.944393
CD86	0.159012	-0.0713437	-0.303632	0.479905	0.337964	-0.0541833	-0.0568257	0.433231	-0.00348402	-0.479471	0.215488	-0.134635	-0.0270581	-0.0173298	0.183568	-0.0980416	-0.193882	0.455371	0.340606	0.320971	0.213662	0.295382	-0.166554	0.666553	0.372198	1.12407	-0.193331	0.824926	0.132027	0.37693	0.223644	0.107284	-0.0851051	-0.117888	0.307572	0.368223	0.374166	-0.200097	0.13785	0.257232	-0.0685748	-0.589068	-0.479742	0.208736	-0.0119629	-0.753774	0.00881431	-0.300525	-0.337224
CD8A	-1.28125	-0.672363	-0.714886	-0.0500795	-0.960148	-0.678138	-1.0036	-0.373639	-0.417969	-1.09869	-1.0541	-1.08831	-1.14992	-1.28882	-0.81168	-0.866707	-1.04275	-0.557143	-0.925173	-0.354869	-1.14365	-0.844398	-1.20258	-0.69575	-0.920823	-0.0822383	-1.04086	-0.358436	-0.888385	-0.223017	-0.872648	-1.10315	-0.0648808	-0.880523	-0.933437	-1.01149	-1.10755	-1.06642	-0.789463	-0.489987	-1.19125	-1.31767	-0.956175	-1.15099	-0.905816	-1.01211	-0.863881	-0.709801	-0.966821
CD8B	-1.28387	-1.26617	-1.15886	-1.11393	-1.28273	-1.26951	-1.26986	-1.25995	-1.21661	-1.25804	-1.09429	-1.28913	-1.3194	-1.31893	-1.26185	-1.24172	-1.20948	-1.18292	-1.21766	-1.17598	-1.25049	-1.2729	-1.2617	-1.2545	-1.22112	-1.07664	-1.22557	-1.06286	-1.21263	-1.09174	-1.21233	-1.30868	-1.04172	-1.14437	-1.29147	-1.21574	-1.178	-1.21253	-1.2038	-1.01935	-1.26296	-1.12281	-1.24582	-1.35779	-1.21466	-1.16689	-1.32199	-1.13877	-1.27528
CD96	-1.19065	-1.1882	-1.39776	-1.09127	-1.20284	-1.17137	-1.05402	-0.947518	-1.13239	-1.23652	-1.06234	-1.23502	-1.30406	-1.25166	-1.39673	-1.21525	-1.2439	-1.3264	-1.14399	-1.10222	-1.33882	-1.26033	-1.27345	-1.16476	-1.18867	-1.00349	-1.15002	-0.394658	-1.15362	-1.17192	-1.21756	-1.24719	-1.15514	-1.04833	-1.20145	-1.13888	-1.15806	-1.22048	-1.15327	-1.11678	-1.13329	-1.09995	-1.11494	-1.12395	-1.20286	-1.16957	-1.29436	-1.23163	-1.22138
CD97	0.153996	-0.0920654	-0.213212	-0.0999	0.157676	-0.0760735	0.0183727	0.468932	0.121053	-0.0478892	0.00419514	0.263352	0.0824387	0.00801665	0.318925	0.101303	0.601889	0.372295	0.0625589	0.135173	0.296633	0.235213	0.169837	0.0356949	0.171338	0.301827	0.301377	0.633149	0.511452	0.0636674	0.253574	0.330692	0.337817	0.546632	-0.140064	0.410963	0.697027	0.286252	-0.0964867	0.562107	0.374929	-0.720932	-0.236269	-0.593602	-0.54518	-0.163585	-0.095043	-0.175075	-0.0965004
CDC14A	-1.17676	-1.27346	-1.23489	-1.23704	-1.18005	-1.25539	-1.22424	-1.17029	-1.16366	-1.14377	-1.175	-1.15126	-1.14819	-1.14686	-1.22964	-1.21023	-1.21397	-1.2271	-1.22492	-1.17349	-1.18483	-1.24978	-1.23432	-1.25394	-1.20763	-1.1675	-1.23443	-1.22366	-1.20105	-1.16036	-1.23443	-1.21796	-1.06471	-1.25501	-1.20573	-1.17369	-1.16892	-1.28163	-1.23735	-1.18487	-1.21256	-1.07329	-1.16419	-1.10201	-1.14969	-1.0739	-1.26243	-1.24447	-1.19249
CDC14B	0.0350877	0.0539179	0.0104055	-0.22153	0.186782	0.114004	0.24523	0.042949	-0.134743	0.397014	0.34646	-0.0746191	0.312953	0.00339316	0.131174	-0.104474	0.124587	0.0062947	-0.0838112	0.184286	0.197354	-0.171681	0.214919	0.0258768	-0.380833	-0.214519	0.226035	-0.194308	-0.393475	-0.291997	0.0992679	0.0582981	-0.049601	-0.227452	0.112392	0.176235	-0.0757944	0.1665	0.0274685	-0.644455	-0.0479728	0.5708	0.139794	0.31487	0.224428	0.449064	0.150206	-0.151282	0.0861145
CDC16	1.21754	0.75048	0.816459	1.04134	0.649337	1.19931	1.25213	0.781512	1.05121	1.28755	0.877605	1.30492	0.804016	1.24903	1.02479	1.36157	0.841832	1.09206	1.29123	1.16158	1.00975	0.997411	1.35036	1.14803	0.726348	1.13263	1.2025	0.899385	1.26402	1.35969	1.03393	0.688054	0.91497	0.9953	1.03013	0.545524	1.05955	1.0209	0.977005	0.724531	0.714442	0.981758	1.17821	1.20154	0.756699	1.52776	0.882282	0.922965	0.985784
CDC20	0.715155	0.369363	0.48801	-0.632597	-0.638257	0.446927	0.326673	-0.120505	0.567564	0.645637	0.182216	-0.363571	-0.256778	0.0777533	0.927086	0.125831	1.09288	0.0298788	0.555054	-0.55071	0.117502	0.0304752	0.704915	-0.31269	-0.0429049	-0.492363	-0.0129863	0.0984127	0.183217	0.657227	0.135015	-0.173167	-0.412291	1.02646	-0.251626	0.721658	-0.0996457	-0.418369	0.924274	0.702602	-0.847486	-0.717941	1.06554	0.670472	0.0855937	1.09606	0.588771	1.02646	1.23941
CDC23	0.846113	0.772593	0.768347	0.517969	0.647597	0.852014	0.703095	0.788129	0.769265	0.670629	0.533448	0.763983	0.676275	0.533866	0.644949	0.638331	0.584329	0.414923	0.42426	0.406703	0.56653	0.596824	0.80703	0.613554	0.51306	0.572268	0.50317	0.431705	0.312531	0.952975	0.393734	0.635728	0.632537	0.462697	0.731654	0.812711	0.77278	0.432872	0.628138	0.698752	0.369759	0.609096	0.910056	0.843265	0.597389	0.625709	0.656007	0.680914	1.04115
CDC25A	-0.767963	-0.886056	-0.515927	-0.917137	-0.793194	-0.762065	-0.789722	-0.966828	-0.976711	-0.736082	-0.767545	-0.930919	-0.903448	-0.937682	-0.428299	-0.674716	-0.805044	-0.874899	-0.783375	-1.02545	-0.864911	-0.771938	-0.805097	-0.870403	-0.846351	-0.948308	-0.897942	-0.917355	-0.764363	-0.751439	-0.882026	-0.929302	-0.844414	-0.741905	-0.773609	-0.713031	-1.04751	-0.949535	-0.246261	-0.828798	-0.771561	-0.774918	-0.473886	-0.204337	-0.67273	-0.482538	-0.429516	-0.38815	-0.420157
CDC25B	1.08733	0.645665	1.00033	0.656855	1.04	0.779673	1.30281	0.847292	0.637771	1.39831	0.871096	0.754475	1.1005	0.976713	0.876799	0.967277	1.57736	0.800418	0.722777	0.481078	1.25259	0.90141	1.49098	0.890666	0.611056	0.94699	1.21457	1.01333	0.473095	1.04551	0.816508	1.28874	1.45052	1.14641	1.13663	1.3374	0.821752	0.999343	1.35031	1.28501	0.734657	1.17237	0.864011	1.09651	0.980804	1.05878	0.978457	1.07679	1.17898
CDC25C	-0.989563	-1.16195	-1.10453	-1.22292	-1.34995	-1.11195	-1.11936	-1.14248	-1.06573	-0.931354	-1.18624	-1.10519	-1.1644	-1.23551	-1.15339	-1.14342	-1.02971	-1.10663	-1.07436	-1.1972	-1.01805	-1.14237	-0.95975	-1.00401	-1.04184	-1.11933	-1.17027	-1.15072	-1.15257	-1.06106	-1.14773	-1.19113	-0.994777	-0.992806	-1.10389	-0.953963	-1.11065	-1.22733	-1.00244	-1.08761	-1.22675	-1.16721	-0.828273	-0.621754	-1.03096	-0.790907	-1.0327	-0.979965	-0.51788
CDC34	1.03425	0.721915	0.850779	0.52007	0.802304	0.997359	0.960954	0.885836	0.85777	0.934127	0.971806	0.782363	0.876808	0.892065	1.01665	1.10052	1.27497	0.951337	0.777726	0.875176	0.975158	1.16477	1.21734	0.942684	0.856105	0.461634	0.595858	0.878481	0.954445	0.653518	0.649023	0.681972	0.315493	0.95846	1.00834	0.98867	1.19899	0.97458	0.660354	1.10149	0.718355	1.37159	1.04654	1.10337	1.1111	1.29035	0.850313	1.17164	1.24545
CDC37	0.401357	0.460122	0.277901	0.316646	0.560078	0.432211	0.432388	0.400204	0.209859	0.405615	0.263872	-0.00454196	0.553169	0.487503	0.332002	0.199584	0.449436	0.405328	0.27305	0.542015	0.433406	0.488242	0.357458	0.501236	0.367346	0.0621602	0.106388	0.427099	0.612686	0.119762	0.280374	0.436095	-0.280678	0.370124	0.528187	0.394802	0.439532	0.524507	0.338757	0.484681	0.400935	0.0976612	-0.0125974	0.125955	0.0568737	0.564922	0.259386	0.409746	0.0768424
CDC37L1	-0.385358	0.253793	-0.211461	0.195408	-0.123034	-0.252024	-0.434195	0.149585	0.0238853	-0.519244	-0.393865	-0.471193	-0.249687	-0.032575	-0.314661	-0.654529	-0.375158	-0.149471	-0.280632	-0.0835799	-0.373681	-0.299216	-0.508456	-0.497507	0.0418783	-0.0168822	-0.123979	-0.0254914	-0.12964	0.142264	-0.0875865	0.13094	0.148345	-0.178754	0.0668281	-0.277411	-0.511831	0.0629445	0.0534698	0.265812	0.0993894	-0.18235	-0.408171	0.035722	0.372541	-0.170452	-0.0561214	-0.370364	0.0524405
CDC42	0.300991	0.204986	0.326808	0.321055	0.16439	0.167237	0.355706	0.354059	0.309796	0.398289	0.233869	0.316902	0.330518	0.302713	0.446152	0.25424	0.500627	0.364745	0.533691	0.333828	0.0807418	0.397793	0.430091	0.31507	0.26942	0.495836	0.17254	0.319046	0.356196	0.323384	0.319462	0.223263	0.429169	0.322669	0.678355	0.5524	0.541482	0.509296	0.470808	0.683615	0.456828	0.324811	0.912282	0.558602	0.394058	0.648232	0.389787	0.801113	0.620004
CDC42BPB	-0.15892	0.2567	-0.261284	-0.171511	0.391832	0.191557	0.309241	0.256558	0.193267	0.370053	0.435348	0.4498	0.295923	0.14031	0.388155	-0.127354	-0.0510622	0.285402	-0.0954189	0.0536462	0.306619	0.222806	0.230221	0.0194855	-0.145586	0.0134043	0.0954545	0.430727	0.591302	0.397616	0.484305	-0.0853527	0.621637	-0.224397	0.209536	0.197615	0.38728	0.210712	0.538958	0.249116	-0.00431992	0.825175	-0.108621	0.156218	-0.043088	-0.0217797	-0.0435581	0.458443	-0.0937526
CDC42EP1	-0.378493	-0.423945	-0.712922	-0.422355	-0.226285	-0.366397	-0.445977	-0.52679	-0.567121	-0.241776	-0.351724	-0.562062	-0.438954	-0.335494	-0.185814	-0.59582	-0.228567	-0.300982	-0.536682	-0.7214	-0.424033	-0.264116	-0.410574	-0.241062	-0.688397	-0.339475	-0.398135	-0.296937	-0.553345	-0.0797257	-0.155192	-0.57442	-0.233808	-0.310033	-0.445862	-0.48085	-0.195224	-0.153892	-0.40036	-0.419205	-0.21631	-0.0870386	-0.667947	-0.594965	0.0374695	-0.126547	-0.433406	-0.752562	-0.465633
CDC42EP2	-0.921788	-0.986613	-0.816833	-0.800101	-0.743311	-0.92956	-0.81378	-0.845166	-0.740107	-0.919194	-0.737435	-0.761877	-1.00513	-0.967195	-0.545551	-0.879741	-0.737334	-0.732619	-0.805535	-0.905297	-0.85335	-0.655107	-0.717749	-0.684233	-0.874612	-0.63368	-0.760222	-0.767999	-0.654239	-0.858425	-1.02173	-0.827094	-0.630307	-0.851301	-0.718475	-0.78566	-0.826414	-0.730384	-0.906583	-0.762217	-0.832865	-0.676047	-0.764201	-1.04	-1.00819	-0.831994	-0.840858	-0.887027	-0.892444
CDC42EP3	-0.63394	-0.665815	-0.0548216	-0.100319	-0.584995	0.135962	-0.0627361	0.0382113	-0.140062	-0.205294	-0.634113	0.10111	-0.818747	-0.170976	-0.353587	-0.403423	-0.217701	-0.614643	-0.231125	-0.0746642	-0.432416	0.124843	-0.568502	-0.445548	-0.201513	-0.105188	-0.215548	-0.21505	0.901777	0.188918	-0.147212	-0.198675	-0.098318	0.320605	-0.430786	-0.419761	0.429849	-0.31346	-0.412707	0.64023	-0.205677	-0.748816	-0.407096	-0.463458	-0.147788	-0.83819	-0.323883	-0.189122	-0.530936
CDC42EP4	0.74594	0.418199	0.445994	0.679051	0.343007	0.238263	0.485805	-0.142549	0.264582	0.721124	0.656025	0.277927	0.438991	0.335084	0.457812	0.121136	0.508472	0.647822	0.517056	0.702288	0.707581	0.244303	-0.0679964	0.523066	0.539904	-0.149195	0.228201	0.205393	0.356962	-0.0553459	0.42527	0.339909	-0.0134463	0.120341	0.297743	0.0639078	0.118455	0.517548	0.325337	0.132135	0.561285	0.545882	0.0435747	0.258061	0.384593	0.127455	0.365634	-0.0716183	0.128422
CDC42SE1	1.58024	1.337	1.36949	1.28688	1.53528	1.92331	1.88682	1.93193	1.94817	1.64886	1.6597	1.51821	1.74236	1.7229	1.61366	1.64679	1.6083	1.56894	1.7193	1.77201	1.62085	1.56837	1.61554	1.66313	1.59955	1.75614	1.66973	1.72183	1.6428	1.3133	1.56205	1.62698	1.71589	1.46437	1.70368	1.52198	1.69164	1.4505	1.72087	1.57148	1.4415	1.53729	1.92205	1.55329	1.90868	1.53821	1.55354	1.72329	1.72401
CDC5L	-0.268675	-0.113079	-0.0813761	-0.218006	-0.158847	-0.11519	-0.113717	-0.0712609	-0.0916137	-0.219514	-0.268158	-0.158227	-0.0991636	-0.107816	-0.249911	-0.0421947	-0.083742	-0.11262	-0.0814318	-0.129933	-0.0665029	-0.118165	-0.128717	-0.10272	-0.340459	-0.170229	-0.183241	-0.31647	-0.197852	-0.234777	-0.170691	-0.170619	-0.079629	-0.122683	-0.0888403	-0.105358	-0.0664542	-0.156133	-0.020565	-0.0279402	-0.337647	-0.0407587	0.00846635	0.0767189	-0.0817095	0.262876	-0.126225	-0.0519961	-0.0131352
CDC6	-0.874244	-0.977283	-0.528379	-1.21588	-1.16741	-1.15947	-1.1717	-1.02211	-1.15915	-0.883363	-1.1991	-1.06377	-0.987676	-0.946953	-0.80203	-0.900061	-0.724942	-1.15315	-1.02009	-1.07466	-1.00075	-1.12888	-0.70269	-1.19853	-0.293484	-1.11624	-1.04247	-1.0493	-0.936098	-0.586579	-1.03625	-1.02145	-1.0115	-0.523812	-0.948112	-1.01896	-1.04582	-1.08934	-0.902621	-0.965539	-1.0695	-1.18061	-0.859015	-0.638992	-1.07686	0.196236	-0.551072	-0.672548	-0.368001
CDCA3	-0.0655385	-0.764791	-0.287519	-1.04684	-0.953941	-0.639977	-0.40261	-0.765665	-0.544445	-0.053551	-0.490496	-0.713132	-0.854511	-0.501394	-0.120074	-0.400317	0.4644	-0.560471	-0.121593	-0.781911	-0.534837	-0.565933	-0.0574497	-0.749884	-0.585141	-0.702326	-0.907578	-0.712419	-0.198741	-0.418988	-0.555326	-0.705234	-1.04599	0.257147	-0.664289	-0.070386	-0.72	-0.727561	-0.379523	-0.317046	-1.10406	-0.959693	0.234608	-0.434028	-0.517745	0.585394	-0.257633	0.170085	0.262415
CDCA4	-0.1203	-0.0293517	-0.137212	-0.271576	-0.335034	0.145694	-0.152262	-0.0248043	0.0489936	0.210046	-0.43564	0.00549528	-0.24625	-0.144836	0.219262	-0.440817	0.313257	-0.0542671	-0.222906	-0.363251	-0.154047	-0.130633	-0.0214462	-0.156153	-0.283528	-0.26134	-0.661752	-0.133418	0.659635	0.276692	-0.310813	-0.507205	-0.188363	0.453397	-0.0231392	-0.0923016	0.526516	-0.131031	0.417382	0.812799	-0.239773	-0.422358	-0.0278935	-0.0427822	-0.148322	0.392383	-0.288267	0.13836	0.23271
CDCA8	-0.00171221	-0.0966132	0.168198	-0.732597	-0.664982	0.0505585	-0.116664	-0.291112	0.214078	0.329108	-0.261683	-0.404955	-0.615682	-0.433715	-0.072963	-0.153756	0.410916	-0.379506	0.0843926	-0.605915	-0.0939849	-0.28079	0.183474	-0.321919	-0.127754	-0.579802	-0.285625	-0.399856	-0.127712	-0.137249	-0.457867	-0.483933	-0.692168	0.344839	-0.275315	0.311071	-0.576188	-0.320053	0.32608	0.0436052	-0.647837	-0.950507	0.705939	0.5944	-0.0811173	0.589694	0.0263888	0.402973	0.428527
CDCP1	-0.548234	-0.706191	-0.920432	-0.626409	-0.372834	0.186632	-0.325205	0.205241	-0.285781	-0.879016	-0.433805	-0.32496	-0.415628	-0.524451	-0.055493	-0.496738	-0.146016	-0.274549	-0.0821043	-0.214693	-0.273053	-0.363752	-0.615216	-0.39362	-0.109925	-0.138167	-0.0274426	0.0359796	-0.609841	-0.749649	-0.240833	-0.486852	0.423494	0.146655	-0.33999	-0.145826	-0.698539	-0.892337	0.0732009	-0.604854	-0.493319	-0.82959	-0.601353	-0.761547	-0.840248	-0.797194	-0.318877	-0.718176	-0.719133
CDH11	1.03704	1.6641	1.49234	1.45366	2.0027	1.52277	1.85379	1.62815	1.48838	1.65357	1.40057	1.04628	2.14731	2.02756	1.43929	1.01414	1.34628	1.09407	1.07923	1.0232	1.57668	1.46415	1.45586	1.5269	1.14636	1.57114	1.29091	1.48858	0.518577	1.90655	1.27689	0.725941	1.15055	1.69226	1.5479	1.30943	1.11073	1.62213	1.05607	1.47012	0.977622	0.965039	0.869161	1.45073	1.38068	1.08148	1.2322	1.35217	0.803261
CDH12	-1.30883	-1.37786	-1.40129	-1.39332	-1.4925	-1.41423	-1.29644	-1.2177	-1.29343	-1.32409	-1.28396	-1.14208	-1.31365	-1.30403	-1.46683	-1.30393	-1.28618	-1.28504	-1.21732	-1.32621	-1.3968	-1.30591	-1.37859	-1.28392	-1.40616	-1.32664	-1.30428	-1.40734	-1.3778	-1.08041	-1.48584	-1.38419	-1.23796	-1.32763	-1.20575	-1.29557	-1.11608	-1.06428	-1.28902	-1.14148	-1.2191	-1.33586	-1.15005	-1.27677	-1.23827	-1.14761	-1.30282	-1.34922	-1.29458
CDH13	-1.39338	-1.30768	-0.620672	-0.96521	-0.611668	-0.483004	0.198914	-1.13673	-0.285292	-0.337204	-1.19851	-0.998777	-0.801032	-1.07943	-0.910815	-1.27133	-1.22642	-0.550205	-0.753451	-1.08698	-0.595936	-1.06163	-0.806189	-1.34636	-1.32417	-0.667106	-0.78255	-1.28014	-1.38022	-0.767834	-0.836574	-1.06303	-0.551901	-0.939136	-0.831964	-0.395966	-0.777382	-0.986914	-1.18492	-1.03498	-1.08634	-0.662615	-0.325269	0.641575	-0.0954348	-0.540796	-0.747802	-0.180238	-0.807314
CDH19	-0.356904	-1.22166	-0.948819	-0.402559	-0.307097	-0.425913	-0.0801832	-1.06948	-1.05921	0.0382849	-0.633317	-0.583583	0.353281	-0.624311	0.996604	-1.1396	0.906271	0.0771937	-1.00982	-0.887783	-1.06352	-0.359814	-0.485536	-0.801235	-1.02681	0.573565	-0.492223	0.276279	-1.07778	-0.98548	0.0329973	-0.895259	-0.217444	-0.464043	-0.341848	-0.961538	-0.67258	-0.394302	-1.36563	-0.322094	-0.207739	-0.905091	1.32387	-1.18625	-0.777662	-0.23745	1.15931	-0.243063	-0.739453
CDH20	-1.22375	-1.35782	-1.13507	-1.23884	-1.23831	-1.27838	-1.39904	-1.1749	-1.24075	-1.13441	-1.05496	-1.26197	-1.24173	-1.32253	-1.33649	-1.19595	-1.26421	-1.11547	-1.22073	-1.27045	-1.12218	-1.16722	-1.24041	-1.16851	-1.38214	-1.24752	-1.18968	-1.26278	-1.26413	-1.28227	-1.20871	-1.23729	-1.05707	-1.35401	-1.15172	-1.15075	-0.967385	-1.16436	-1.10929	-1.23522	-1.10332	-0.859285	-1.03207	-0.984603	-1.04318	-0.60262	-1.19432	-1.28361	-1.18419
CDH22	-0.832989	-0.960086	-0.622286	-0.862222	-0.992572	-0.874463	-1.00982	-0.8878	-1.03252	-0.881018	-0.836056	-1.02092	-0.938652	-0.99931	-1.03254	-0.99117	-0.923513	-0.963644	-0.954139	-1.01696	-1.00361	-1.03278	-0.915942	-0.872114	-1.07449	-1.02801	-0.897485	-1.07016	-0.991581	-0.787723	-0.846075	-0.978548	-0.0725443	-0.781481	-0.868198	-0.785966	-0.567582	-0.653791	-0.883332	-1.03334	-0.80153	-0.637048	-0.881142	-0.758615	-0.766008	-0.71362	-0.849593	-0.778334	-0.851541
CDH3	-0.725197	-0.360912	0.882162	-0.551912	-0.687601	0.00254612	-0.728216	-0.0551568	-0.719702	-0.663682	-0.409826	-0.519825	-0.49828	-0.363428	-0.253295	-0.607531	-0.833751	-0.594772	-0.426462	-0.611406	-0.82395	-0.484999	-0.626594	-0.692392	-0.603791	-0.756641	-0.421204	-0.69291	-0.763703	-0.553234	-0.734719	-0.71158	1.08496	-1.0053	-0.906331	-0.236984	0.369715	-0.847392	-0.501469	-0.408908	-0.879486	-0.462661	-0.29669	-0.392296	-0.19495	-0.529216	-0.509301	-0.637182	-0.47161
CDH4	-0.982832	-0.518998	-0.662026	-1.00191	-1.08272	-0.200841	-0.279218	-0.59878	-0.73532	0.169273	-0.149307	-0.498727	-0.00707857	-0.744991	-0.750417	-0.309162	-0.979544	-0.613144	-0.608394	-1.15879	-0.668667	0.0254845	0.319841	-0.676398	-0.825661	-0.883041	-0.488859	-0.358307	-0.768596	-0.785015	-0.615962	-1.1542	0.401746	-1.08682	-0.495082	0.374887	-0.204482	-0.399288	-0.580298	-0.594754	-0.193641	-1.23352	-0.293115	-1.12154	-1.23428	-0.923438	-0.969678	-0.905976	-0.935528
CDH5	0.200076	0.211616	-0.26041	0.0496119	0.248504	0.0689605	1.14473	-0.489904	0.569851	1.16145	-0.00441189	-0.643767	-0.726806	0.217614	0.19808	-0.0407109	1.36833	-0.20981	-0.167209	0.590279	-0.067643	0.387668	-0.616894	-0.108099	-0.253084	0.194633	-0.445858	0.547894	-0.475822	0.0508109	-0.258644	-0.48471	-0.447634	0.366035	0.274089	-0.241397	-0.639116	-0.201217	-0.281446	0.063997	-0.53765	0.295158	-0.32488	-0.579663	-0.505691	-0.806339	-0.510935	-0.588674	-0.571682
CDH6	-0.18977	-0.192601	-0.396455	-0.659753	-0.403472	-0.416844	-0.0986637	-0.911425	-0.528229	0.110574	-0.626892	-0.80471	-0.383651	-0.0750701	-0.592454	-0.351261	-0.140591	-0.828192	-0.611333	-0.314896	-0.549093	-0.327498	-0.917362	-0.414147	-0.892431	-0.644929	-0.624207	-0.60844	-0.513691	-0.860035	-0.674799	-0.521035	-0.168898	-0.602284	-0.385101	-0.534771	-0.622242	-0.36812	-0.47704	-0.71248	-0.917606	-0.77321	-0.710673	-1.09099	-0.876836	-0.884177	-0.654197	-0.805148	-0.533609
CDH7	-1.07475	-1.37421	-1.36158	-1.29298	-1.34764	-1.35466	-1.29937	-1.28595	-1.48872	-1.22378	-1.26109	-1.18025	-1.17272	-1.30548	-1.3601	-1.33225	-0.956123	-1.31649	-1.24905	-1.23085	-1.27451	-1.33077	-1.20869	-1.36085	-1.45017	-1.18151	-1.24949	-1.29857	-1.19778	-1.36519	-1.26055	-1.4871	-1.1512	-1.17676	-1.10767	-1.41159	-1.16763	-1.25875	-1.31817	-1.23199	-1.29671	-0.561388	-0.864125	-1.1157	-1.24383	0.123312	-1.18611	-1.04208	-1.18132
CDH8	-1.24387	-1.2177	-1.19471	-1.20647	-1.26379	-1.26021	-1.17745	-1.10063	-1.14155	-1.17486	-1.09837	-1.08789	-1.22444	-1.07055	-1.21626	-1.20345	-1.24997	-1.14825	-1.13986	-1.21984	-1.17237	-1.19022	-1.19817	-1.04345	-1.22409	-1.20329	-1.26535	-1.26184	-1.1921	-1.12605	-1.2052	-1.17872	-1.05283	-1.18787	-1.11235	-1.06172	-1.07309	-1.18575	-1.20965	-1.0523	-1.21593	-1.13413	-1.15497	-1.00855	-1.11496	-0.940413	-1.14315	-0.89717	-1.14172
CDIPT	1.77752	1.93251	1.69517	1.79651	1.73715	1.90892	2.01214	2.00216	1.89812	1.95802	1.95998	1.83627	1.96734	1.80245	1.89351	1.78036	1.81596	1.98676	1.88701	1.88197	1.96954	1.89089	1.77628	1.87423	1.91249	1.75666	1.84665	1.85204	1.97488	1.83383	1.94986	1.91776	2.29537	1.88139	1.71958	1.87941	1.97689	1.85757	1.80652	1.99154	1.97741	1.89364	2.02478	1.82517	1.7582	1.75642	1.8137	1.64463	1.75796
CDK10	-0.875083	-0.885929	-0.648367	-0.996277	-0.775856	-0.924184	-0.792551	-0.939663	-0.932263	-0.750899	-0.799438	-0.91343	-0.825377	-0.859802	-1.14582	-0.878737	-0.7823	-1.04457	-0.895384	-0.982012	-0.889024	-0.987194	-0.964686	-0.834661	-1.05054	-0.820064	-0.615921	-0.921826	-0.64272	-0.791257	-0.914593	-0.881434	-0.819258	-0.754402	-0.827369	-0.967414	-0.744874	-1.00128	-0.87048	-0.64105	-0.96424	-0.850643	-0.77414	-0.833175	-0.656122	-0.955737	-0.8382	-0.729147	-0.54878
CDK2AP1	2.72364	2.57885	2.86828	2.68484	2.61483	2.92885	2.9343	2.7712	2.9618	3.02064	2.92343	2.974	2.95998	2.95271	2.78956	2.85169	2.7534	2.71361	2.66028	2.75993	2.74186	2.83933	2.66099	2.75265	2.66623	2.51531	2.88298	2.65745	2.62644	2.69528	2.86321	2.80322	3.05487	2.7679	2.7928	2.99122	3.04617	2.79566	2.78296	2.7811	2.74736	2.95614	2.99714	3.12348	3.01432	3.0429	2.82874	2.71271	2.64303
CDK5	1.34005	0.881746	1.10514	0.789075	0.610588	0.811439	1.16958	1.05833	0.75681	1.48949	0.974626	1.06083	0.500052	0.689361	0.811799	1.22263	1.36383	1.0058	1.1544	0.991851	0.735336	1.10747	0.693178	0.98588	0.814935	1.00165	0.593259	0.859234	1.00234	1.08751	1.13682	0.952863	0.861367	1.54416	1.02337	1.09255	1.64892	0.989966	1.13403	0.945299	0.926281	1.22327	1.49121	0.708669	0.847546	1.13211	1.28396	1.46262	1.29434
[truncated: 5,152 more rows]
[truncated: 29 more columns]
